# Supplementary material for: MiR-146a wild-type 3′ sequence identity is dispensable for proper innate immune function in vivo
Source: Life Sci Alliance. 2019 Feb 18;2(1):e201800249. doi: 10.26508/lsa.201800249 (PMC6379685; doi:10.26508/lsa.201800249)
Supplement: Supplementary file 3 [file LSA-2018-00249_TableS3.xlsx]

## Sheet: Data
Supplementary Table S3: Absolute abundance of proteins detected via mass spectrometry profiling of resting and stimulated BMDMs derived from WT, KO, and 3'F mice (Figure 4B). Filter = the filter employed in determining the identity of the protein from the available spectral data; options were 'strict' (S), 'relaxed' (R), or 'all' (A). PeptideCount = How many unique peptides from a particular prot…
GeneID	GeneSymbol	Filter_WT_n1	PeptideCount_WT_n1	PSMs_WT_n1	iBAQ_medNorm_WT_n1	Filter_WT_n2	PeptideCount_WT_n2	PSMs_WT_n2	iBAQ_medNorm_WT_n2	Filter_WT_n3	PeptideCount_WT_n3	PSMs_WT_n3	iBAQ_medNorm_WT_n3	Filter_WT_t1	PeptideCount_WT_t1	PSMs_WT_t1	iBAQ_medNorm_WT_t1	Filter_WT_t2	PeptideCount_WT_t2	PSMs_WT_t2	iBAQ_medNorm_WT_t2	Filter_WT_t3	PeptideCount_WT_t3	PSMs_WT_t3	iBAQ_medNorm_WT_t3	Filter_KO_n1	PeptideCount_KO_n1	PSMs_KO_n1	iBAQ_medNorm_KO_n1	Filter_KO_n2	PeptideCount_KO_n2	PSMs_KO_n2	iBAQ_medNorm_KO_n2	Filter_KO_n3	PeptideCount_KO_n3	PSMs_KO_n3	iBAQ_medNorm_KO_n3	Filter_KO_t1	PeptideCount_KO_t1	PSMs_KO_t1	iBAQ_medNorm_KO_t1	Filter_KO_t2	PeptideCount_KO_t2	PSMs_KO_t2	iBAQ_medNorm_KO_t2	Filter_KO_t3	PeptideCount_KO_t3	PSMs_KO_t3	iBAQ_medNorm_KO_t3
11287	Pzp	S	3.0	9.0	801737	S	3.0	7.0	372341	S	3.0	6.0	288763	S	2.0	4.0	360790	S	2.0	5.0	275546	R	3.0	4.0	203034	S	2.0	5.0	234658	S	2.0	4.0	160810	S	3.0	4.0	355597	S	3.0	7.0	323414	S	3.0	4.0	192401	S	3.0	7.0	450689
11302	Aatk	S	6.0	11.0	81013.6	S	6.0	9.0	43540.1	S	3.0	3.0	9955.54	S	2.0	3.0	3583.99	S	4.0	4.0	15092.6	S	2.0	3.0	6622.49	S	9.0	15.0	34411.9	S	9.0	11.0	44300.5	S	1.0	1.0	3521.41	S	1.0	1.0	15.0936	S	3.0	8.0	56127	S	3.0	3.0	13990.3
11303	Abca1	S	3.0	3.0	4086.42	S	3.0	3.0	227036	S	7.0	7.0	12247.4	S	5.0	5.0	11215.7	S	11.0	14.0	110009	S	12.0	14.0	71049.5	S	4.0	4.0	10581	S	7.0	8.0	58835.4	S	2.0	2.0	1864.2	S	8.0	9.0	23310.3	S	10.0	10.0	31008.2	S	4.0	6.0	16202.1
11306	Abcb7	S	7.0	11.0	205985	S	6.0	10.0	158909	S	12.0	24.0	248035	S	5.0	8.0	122276	S	7.0	10.0	180636	S	8.0	16.0	160179	S	12.0	28.0	364335	S	10.0	17.0	261774	S	4.0	10.0	213927	S	8.0	13.0	184605	S	7.0	14.0	198236	S	5.0	10.0	166724
11307	Abcg1	A	1.0	1.0	8810.65	A	1.0	1.0	13.847	S	2.0	2.0	2132.88				13.847				13.847	S	1.0	1.0	2.77829				13.847				13.847	S	3.0	3.0	39665.5				13.847				13.847				13.847
11308	Abi1	S	16.0	67.0	3.08361e+06	S	17.0	77.0	4.02149e+06	S	17.0	60.0	3.56469e+06	S	16.0	60.0	4.16704e+06	S	16.0	58.0	4.17512e+06	S	14.0	43.0	4.05289e+06	S	15.0	61.0	2.9402e+06	S	16.0	63.0	3.29755e+06	S	15.0	74.0	3.82023e+06	S	17.0	66.0	3.9856e+06	S	15.0	56.0	4.01898e+06	S	11.0	52.0	3.54662e+06
11350	Abl1	A	2.0	5.0	312664	S	2.0	6.0	683641	A	5.0	8.0	249367	R	3.0	6.0	291023	R	3.0	5.0	187773	R	3.0	8.0	320364	S	3.0	6.0	114632	A	2.0	5.0	287300	R	3.0	6.0	287567	A	3.0	6.0	215780	R	3.0	7.0	226476	S	2.0	5.0	516217
11352	Abl2	S	3.0	6.0	4764.78	S	5.0	9.0	459125	S	5.0	8.0	5338.46	S	4.0	6.0	2804.47	S	5.0	6.0	586.207	S	5.0	8.0	7338.07	S	3.0	4.0	3092.49	S	5.0	7.0	21598.8	S	5.0	7.0	3404.06	S	3.0	6.0	21750.9	S	4.0	7.0	18931.4	S	4.0	5.0	5389.42
11363	Acadl	S	16.0	64.0	6.83548e+06	S	15.0	57.0	5.78793e+06	S	20.0	95.0	8.6217e+06	S	16.0	54.0	6.2722e+06	S	17.0	65.0	7.6972e+06	S	18.0	94.0	7.56667e+06	S	18.0	99.0	9.17562e+06	S	18.0	78.0	9.66771e+06	S	16.0	55.0	5.08397e+06	S	17.0	57.0	6.33211e+06	S	19.0	65.0	6.72918e+06	S	14.0	40.0	4.21458e+06
11364	Acadm	S	17.0	31.0	2.59591e+06	S	14.0	29.0	1.4803e+06	S	17.0	53.0	3.26113e+06	S	14.0	24.0	2.64962e+06	S	16.0	37.0	3.15811e+06	S	21.0	47.0	3.14468e+06	S	20.0	59.0	4.2716e+06	S	20.0	65.0	4.50546e+06	S	14.0	34.0	2.81255e+06	S	18.0	40.0	3.38322e+06	S	19.0	45.0	4.37736e+06	S	12.0	28.0	2.80317e+06
11370	Acadvl	S	21.0	53.0	1.58913e+06	S	18.0	48.0	1.47003e+06	S	26.0	60.0	1.73862e+06	S	21.0	39.0	1.51077e+06	S	20.0	37.0	1.52524e+06	S	23.0	54.0	1.43306e+06	S	20.0	66.0	1.69675e+06	S	23.0	63.0	1.77903e+06	S	21.0	57.0	1.44615e+06	S	21.0	49.0	1.65798e+06	S	21.0	45.0	1.66616e+06	S	18.0	47.0	1.5607e+06
11409	Acads	S	11.0	34.0	2.23817e+06	S	11.0	31.0	2.2657e+06	S	13.0	53.0	2.584e+06	S	14.0	31.0	2.16111e+06	S	13.0	44.0	2.48576e+06	S	13.0	46.0	2.59666e+06	S	15.0	62.0	3.5296e+06	S	14.0	58.0	3.74475e+06	S	11.0	39.0	1.98695e+06	S	14.0	44.0	3.11837e+06	S	14.0	47.0	2.96781e+06	S	11.0	46.0	2.9913e+06
11416	Slc33a1	S	1.0	1.0	62285.5	S	2.0	3.0	114236	S	1.0	1.0	780.622	S	6.0	8.0	104031	S	5.0	6.0	50753.1	R	1.0	1.0	66142.2	S	3.0	5.0	45735.6	S	2.0	4.0	121228	S	3.0	4.0	118076	S	2.0	3.0	44630	S	3.0	5.0	91059.6	S	2.0	4.0	102702
11418	Asic2	R	1.0	1.0	30057.6				8.04459				30.4072				8.04459				8.04459				30.4072				8.04459				8.04459	S	1.0	1.0	8045.8				8.04459				8.04459	R	1.0	1.0	13424.9
11426	Macf1	S	174.0	346.0	589901	S	142.0	314.0	583106	S	166.0	332.0	646387	S	154.0	320.0	575277	S	152.0	297.0	434604	S	125.0	228.0	439044	S	170.0	352.0	518008	S	179.0	371.0	576597	S	156.0	307.0	623209	S	146.0	311.0	461712	S	154.0	297.0	463669	S	127.0	264.0	470468
11428	Aco1	S	18.0	48.0	1.13813e+06	S	14.0	47.0	757850	S	24.0	63.0	1.37669e+06	S	20.0	45.0	1.25767e+06	S	19.0	42.0	1.29235e+06	S	17.0	38.0	1.15543e+06	S	23.0	65.0	1.51422e+06	S	23.0	68.0	1.66797e+06	S	18.0	41.0	965591	S	21.0	40.0	1.17291e+06	S	21.0	39.0	1.02653e+06	S	18.0	42.0	830995
11429	Aco2	S	26.0	119.0	6.42495e+06	S	26.0	93.0	7.31009e+06	S	35.0	141.0	9.82145e+06	S	29.0	107.0	7.73989e+06	S	32.0	118.0	8.18992e+06	S	29.0	155.0	9.61538e+06	S	35.0	171.0	1.04491e+07	S	34.0	162.0	9.66934e+06	S	26.0	132.0	7.05673e+06	S	31.0	131.0	9.529e+06	S	33.0	141.0	9.19787e+06	S	27.0	117.0	8.48811e+06
11430	Acox1	S	13.0	22.0	394905	S	11.0	23.0	335546	S	10.0	17.0	340987	S	11.0	16.0	389353	S	10.0	15.0	335095	S	6.0	8.0	206339	S	15.0	26.0	296842	S	18.0	28.0	340689	S	11.0	23.0	391012	S	10.0	14.0	233520	S	9.0	13.0	192119	S	11.0	22.0	417107
11431	Acp1	R	5.0	13.0	5.61551e+06	R	5.0	13.0	5.79473e+06	S	4.0	13.0	6.3701e+06	R	4.0	12.0	5.51804e+06	S	3.0	16.0	2.72945e+06	A	4.0	17.0	5.21047e+06	S	5.0	25.0	5.48566e+06	R	4.0	11.0	5.46572e+06	R	4.0	10.0	4.5348e+06	A	5.0	17.0	5.67099e+06	A	5.0	19.0	5.71001e+06	R	4.0	12.0	6.0143e+06
11432	Acp2	S	5.0	12.0	825477	S	4.0	10.0	842262	S	8.0	32.0	1.5033e+06	S	5.0	11.0	1.0228e+06	S	6.0	13.0	1.06309e+06	S	7.0	30.0	1.63449e+06	S	6.0	16.0	1.65954e+06	S	7.0	15.0	2.22335e+06	S	4.0	11.0	1.0255e+06	S	7.0	19.0	1.37916e+06	S	6.0	17.0	1.39797e+06	S	6.0	16.0	1.05514e+06
11433	Acp5	R	1.0	1.0	17486				24.8183	S	4.0	5.0	6972.96				24.8183	R	1.0	2.0	348155	S	4.0	6.0	43289.4	S	1.0	1.0	69245.4	A	1.0	1.0	81628.8	A	1.0	1.0	20154.9	S	2.0	4.0	480902	R	2.0	3.0	590668	S	1.0	1.0	75078.4
11448	Chrne	S	1.0	1.0	32649.2	S	1.0	1.0	26585.8	S	1.0	1.0	56399.2	S	1.0	1.0	31823.9	S	1.0	1.0	24695.5	S	1.0	1.0	57934.4	S	1.0	2.0	32883.5	S	1.0	1.0	15261.3	S	1.0	1.0	19189.3	S	1.0	1.0	30945.6	S	1.0	1.0	32022.3	S	1.0	1.0	29737.2
11459	Acta1	S	26.0	966.0	1.66455e+08	A	22.0	862.0	2.20762e+08	A	19.0	1119.0	80.1104	S	26.0	2966.0	4.28418e+08	S	26.0	2411.0	3.83026e+08	R	21.0	2481.0	2.55524e+09	A	22.0	1420.0	9.64312	A	23.0	1233.0	9.64312	A	21.0	873.0	9.64312	A	25.0	2807.0	1.0243e+09	S	21.0	2610.0	2.66228e+08	S	25.0	995.0	2.06661e+08
11461	Actb	S	34.0	1710.0	1.51221e+09	S	32.0	1568.0	1.61097e+09	S	27.0	2044.0	1.70458e+09	S	31.0	4096.0	1.70179e+09	S	29.0	3708.0	1.75476e+09	S	27.0	4019.0	2.4064e+09	S	32.0	2244.0	2.10288e+09	S	30.0	2010.0	1.47226e+09	S	27.0	1764.0	1.76738e+09	S	30.0	4320.0	2.64115e+09	S	30.0	3984.0	2.02919e+09	S	30.0	2304.0	2.54782e+09
11464	Actc1	A	28.0	969.0	2.37735e+08	S	23.0	864.0	1.99011e+09	S	20.0	1123.0	6.34036e+08	S	27.0	2961.0	1.96638e+09	S	26.0	2406.0	2.07264e+09	S	22.0	2487.0	7.60632e+08	S	23.0	1421.0	2.83913e+09	S	24.0	1235.0	2.00926e+09	S	22.0	874.0	1.87568e+09	S	27.0	2812.0	2.26661e+09	S	21.0	2612.0	2.14791e+09	S	27.0	999.0	1.84832e+09
11465	Actg1	S	34.0	1704.0	3.4944e+08	S	32.0	1565.0	3.28307e+08	S	27.0	2039.0	8.54805e+08	S	31.0	4066.0	1.34782e+08	S	29.0	3681.0	1.85117e+08	S	27.0	3999.0	2.52522e+08	S	32.0	2233.0	3.69225e+08	S	30.0	2003.0	4.14169e+08	S	27.0	1752.0	3.75019e+08	S	29.0	4299.0	1.77891e+09	S	30.0	3961.0	2.10552e+08	S	30.0	2284.0	3.40868e+08
11482	Acvrl1				10.4597				10.4597	S	1.0	1.0	527.682				10.4597				10.4597					A	1.0	1.0	10.4597				10.4597				10.4597				10.4597				10.4597	A	1.0	1.0	2681.86
11486	Ada	S	5.0	6.0	139126	S	5.0	5.0	120434	S	3.0	3.0	94298.4	S	4.0	5.0	119486	S	4.0	5.0	143857	S	5.0	6.0	142969	S	7.0	9.0	147005	S	4.0	5.0	159034	S	4.0	5.0	155189	S	4.0	5.0	148776	S	4.0	5.0	171163	S	3.0	3.0	126029
11487	Adam10	S	8.0	11.0	199885	S	5.0	6.0	78805.3	S	4.0	5.0	69998.8	S	6.0	7.0	122958	S	3.0	4.0	80138.9	A	1.0	2.0	47336.5	S	3.0	4.0	129658	S	5.0	5.0	107513	S	5.0	7.0	149297	R	3.0	5.0	68963.1	S	4.0	6.0	87354.2	A	3.0	3.0	53402.2
11490	Adam15	R	2.0	5.0	12971.6	R	3.0	3.0	20983.3				120.515	R	2.0	3.0	38657.4	R	1.0	1.0	25225.1	A	1.0	1.0	169781									A	2.0	3.0	20927.2	S	2.0	3.0	25407.5	R	1.0	2.0	13499.4	S	1.0	3.0	4652.12
11491	Adam17	S	5.0	13.0	126807	S	5.0	9.0	153347	S	12.0	21.0	363194	S	16.0	30.0	536476	S	11.0	21.0	393873	S	8.0	17.0	244730	S	9.0	19.0	362727	S	9.0	19.0	289037	S	11.0	21.0	291786	S	12.0	25.0	462128	S	13.0	23.0	368780	S	9.0	22.0	465624
11497	Adam3				8.26595				8.26595				22.9318				8.26595				8.26595				22.9318				8.26595	S	1.0	1.0	91661.4				8.26595				8.26595				8.26595	R	1.0	1.0	24250.4
11501	Adam8	S	4.0	15.0	378162	S	6.0	19.0	441011	S	3.0	13.0	66486.4	R	3.0	6.0	163337	S	4.0	11.0	182539	S	4.0	10.0	45881.8	S	6.0	9.0	149899	S	2.0	2.0	67286.6	R	3.0	5.0	63977.6	S	2.0	3.0	38891.1	A	1.0	1.0	16787.6				22.2933
11502	Adam9	S	3.0	4.0	60053.8	S	3.0	4.0	37724.9	S	1.0	1.0	65152.6	A	1.0	1.0	7.7639	S	3.0	5.0	24778	S	1.0	1.0	43093	S	4.0	4.0	24827.4	S	3.0	5.0	46982.3	R	2.0	2.0	44807.3	S	2.0	4.0	33617.8	S	1.0	3.0	10041.7	R	2.0	5.0	34787.7
11513	Adcy7	S	8.0	12.0	103083	S	9.0	14.0	118137	S	14.0	21.0	180682	S	5.0	7.0	56653.7	S	6.0	13.0	83990	S	7.0	11.0	86324.5	S	13.0	21.0	168281	S	11.0	21.0	153899	S	8.0	10.0	65193.9	S	4.0	5.0	19533.1	S	7.0	13.0	90554.8	S	5.0	7.0	83312.7
11515	Adcy9	S	1.0	1.0	11.0102				11.0102					A	1.0	1.0	11.0102				11.0102								11.0102				11.0102				11.0102				11.0102				11.0102				11.0102
11518	Add1	S	14.0	23.0	624718	S	14.0	23.0	459577	S	7.0	13.0	424463	S	14.0	24.0	611325	S	10.0	19.0	395774	S	5.0	6.0	357415	S	14.0	26.0	490940	S	12.0	24.0	472131	S	9.0	20.0	527223	S	10.0	18.0	454024	S	10.0	18.0	502125	S	12.0	24.0	495847
11520	Plin2	S	6.0	9.0	176556	S	5.0	12.0	219404	S	7.0	14.0	84433.9	S	7.0	9.0	186408	S	6.0	9.0	191712	S	7.0	10.0	110207	S	4.0	6.0	97294.2	R	2.0	2.0	79186.8	S	8.0	16.0	478992	S	3.0	4.0	83813.4	S	2.0	4.0	29118				21.1985
11522	Adh1				9.39784				9.39784				12.5036				9.39784	A	1.0	1.0	22858.3	S	1.0	1.0	25301.2	S	1.0	1.0	16646.9				9.39784				9.39784				9.39784	S	1.0	2.0	48452.1				9.39784
11532	Adh5	S	10.0	23.0	5.88974e+06	S	7.0	20.0	3.88823e+06	S	9.0	23.0	4.70116e+06	S	8.0	27.0	4.81247e+06	S	8.0	31.0	6.25432e+06	S	9.0	28.0	5.56926e+06	S	9.0	31.0	5.89692e+06	S	9.0	26.0	5.63433e+06	S	8.0	22.0	5.00772e+06	S	8.0	26.0	5.04145e+06	S	8.0	22.0	5.01035e+06	S	6.0	20.0	4.63038e+06
11534	Adk	S	10.0	17.0	1.35072e+06	S	8.0	20.0	1.14351e+06	S	13.0	26.0	1.81571e+06	S	10.0	15.0	1.17472e+06	S	9.0	15.0	1.22669e+06	S	9.0	18.0	1.29103e+06	S	10.0	30.0	1.62925e+06	S	13.0	23.0	1.83669e+06	S	10.0	19.0	1.72466e+06	S	7.0	14.0	1.43736e+06	S	10.0	16.0	1.26602e+06	S	9.0	16.0	1.22865e+06
11538	Adnp	S	8.0	11.0	53592.2	S	6.0	9.0	52630.8	S	5.0	5.0	32085.3	S	4.0	6.0	35080.4	S	5.0	5.0	28180.4	S	4.0	5.0	28160.6	S	5.0	6.0	15772.7	S	7.0	10.0	35030.4	S	7.0	9.0	45254.8	S	5.0	7.0	37058.6	S	4.0	5.0	29635.4	S	6.0	8.0	53732.5
11544	Adprh	S	9.0	35.0	1.81653e+06	S	6.0	35.0	1.68758e+06	S	10.0	53.0	2.29966e+06	S	10.0	55.0	2.76137e+06	S	9.0	51.0	2.71858e+06	S	11.0	60.0	3.01658e+06	S	12.0	69.0	2.92669e+06	S	11.0	44.0	2.30208e+06	S	9.0	42.0	2.53783e+06	S	12.0	57.0	2.86366e+06	S	12.0	56.0	2.79826e+06	S	8.0	39.0	2.38237e+06
11545	Parp1	S	30.0	80.0	1.82068e+06	S	29.0	97.0	2.21542e+06	S	31.0	70.0	1.89499e+06	S	28.0	80.0	1.76001e+06	S	23.0	69.0	1.40506e+06	S	24.0	45.0	1.09918e+06	S	29.0	97.0	1.48293e+06	S	26.0	86.0	1.6439e+06	S	28.0	70.0	1.395e+06	S	28.0	94.0	2.02306e+06	S	22.0	68.0	1.2006e+06	S	25.0	78.0	1.45792e+06
11546	Parp2				10.1957	S	1.0	1.0	10.1957	S	1.0	1.0	2001.96				10.1957				10.1957								10.1957	S	1.0	1.0	3407.38				10.1957	A	1.0	1.0	8666.01				10.1957	S	1.0	1.0	10.1957
11564	Adsl	S	9.0	30.0	1.68393e+06	S	11.0	33.0	1.86708e+06	S	14.0	41.0	1.99785e+06	S	11.0	39.0	2.03825e+06	S	12.0	42.0	1.93715e+06	S	15.0	39.0	1.93699e+06	S	13.0	45.0	1.551e+06	S	14.0	34.0	1.62186e+06	S	13.0	38.0	1.5491e+06	S	13.0	42.0	1.62246e+06	S	12.0	35.0	1.47465e+06	S	11.0	37.0	1.45023e+06
11565	Adssl1	S	20.0	89.0	7.42788e+06	S	21.0	73.0	7.71521e+06	S	26.0	92.0	1.00921e+07	S	22.0	105.0	8.24073e+06	S	24.0	118.0	1.16873e+07	S	22.0	70.0	7.42251e+06	S	25.0	106.0	9.51447e+06	S	25.0	108.0	1.09342e+07	S	20.0	79.0	7.49982e+06	S	23.0	94.0	6.59695e+06	S	25.0	95.0	8.34157e+06	S	18.0	76.0	6.01782e+06
11566	Adss	S	18.0	69.0	1.21699e+07	S	15.0	60.0	1.06968e+07	S	17.0	43.0	1.04983e+07	S	19.0	77.0	1.29505e+07	S	20.0	67.0	1.15185e+07	S	15.0	39.0	7.27563e+06	S	20.0	81.0	9.55133e+06	S	19.0	67.0	9.07867e+06	S	21.0	78.0	1.11718e+07	S	20.0	68.0	8.41225e+06	S	21.0	61.0	8.11302e+06	S	14.0	62.0	9.5275e+06
11593	Aga	S	6.0	13.0	1.42815e+06	S	7.0	20.0	1.89636e+06	S	8.0	25.0	1.73219e+06	S	5.0	14.0	1.06697e+06	S	5.0	12.0	812617	S	8.0	33.0	1.59104e+06	S	8.0	29.0	1.97278e+06	S	7.0	22.0	1.97076e+06	S	6.0	19.0	1.69404e+06	S	6.0	16.0	965249	S	5.0	13.0	852887	S	7.0	16.0	1.21181e+06
11603	Agrn	A	1.0	1.0	15035.4				10.7389								10.7389				10.7389								10.7389	A	1.0	1.0	42868.1				10.7389	A	1.0	1.0	10.7389				10.7389	S	1.0	1.0	10.7389
11605	Gla	S	6.0	23.0	3.51213e+06	S	7.0	22.0	3.66135e+06	S	9.0	38.0	4.15886e+06	S	8.0	23.0	3.52567e+06	S	9.0	33.0	4.57168e+06	S	8.0	45.0	5.08259e+06	S	8.0	32.0	4.16062e+06	S	7.0	25.0	4.26103e+06	S	7.0	28.0	3.64372e+06	S	8.0	27.0	3.56554e+06	S	7.0	23.0	3.69626e+06	S	6.0	22.0	2.98536e+06
11610	Agtrap					S	1.0	3.0	777681	S	1.0	2.0	1.5782e+06	S	1.0	2.0	1.28904e+06	S	1.0	2.0	1.22973e+06	S	1.0	2.0	3.14267e+06	S	1.0	1.0	444261	S	1.0	3.0	649368	S	1.0	5.0	643044	S	1.0	2.0	1.25385e+06	S	1.0	3.0	1.28605e+06	S	1.0	7.0	1.11131e+06
11611	Agxt				9.54735				9.54735				11.0159	A	1.0	1.0	2549.7	R	1.0	1.0	5852.84	R	2.0	2.0	15794.1				9.54735				9.54735				9.54735				9.54735				9.54735	S	1.0	2.0	61144.8
11615	Gm4737	S	16.0	60.0	1.9718e+06	S	14.0	47.0	1.80161e+06	S	20.0	56.0	2.38072e+06	S	19.0	64.0	2.34805e+06	S	21.0	61.0	2.19545e+06	S	18.0	50.0	2.13331e+06	S	21.0	91.0	2.90027e+06	S	20.0	72.0	2.06601e+06	S	21.0	82.0	2.18843e+06	S	24.0	73.0	2.65263e+06	S	21.0	58.0	2.0579e+06	S	17.0	63.0	2.06502e+06
11629	Aif1	S	2.0	8.0	1.97446e+06	S	4.0	10.0	3.05e+06	S	5.0	28.0	4.04248e+06	S	4.0	8.0	1.67901e+06	S	4.0	12.0	3.34434e+06	S	7.0	44.0	3.07143e+06	S	4.0	17.0	4.00979e+06	S	4.0	14.0	3.75407e+06	S	3.0	9.0	1.36194e+06	S	5.0	13.0	3.10879e+06	S	3.0	8.0	1.89532e+06	S	3.0	14.0	4.16217e+06
11630	Aim1	S	14.0	26.0	77742.9	S	8.0	16.0	76517.3	S	5.0	8.0	42629.5	S	10.0	18.0	64577.3	S	7.0	13.0	40755.3	S	6.0	9.0	22313.2	S	9.0	17.0	25559.9	S	7.0	12.0	34525.5	S	17.0	37.0	145922	S	7.0	13.0	13953.5	S	7.0	12.0	27743.9	S	12.0	21.0	58817.4
11632	Aip	S	9.0	27.0	2.54123e+06	S	8.0	25.0	2.3028e+06	S	7.0	21.0	2.29818e+06	S	9.0	23.0	2.42679e+06	S	9.0	24.0	2.34207e+06	S	9.0	24.0	2.26328e+06	S	8.0	29.0	2.31682e+06	S	9.0	30.0	2.85478e+06	S	7.0	25.0	2.49429e+06	S	9.0	28.0	2.04624e+06	S	9.0	22.0	2.39166e+06	S	8.0	25.0	2.757e+06
11636	Ak1	S	2.0	2.0	64409.7	S	4.0	5.0	54057.4	A	1.0	1.0	116992	S	4.0	6.0	141047	S	5.0	7.0	187953	S	1.0	1.0	197598	S	4.0	8.0	242479	S	6.0	9.0	276387	S	3.0	4.0	24540.8	S	4.0	4.0	141733	S	4.0	7.0	226302	S	3.0	4.0	69968.1
11637	Ak2	S	7.0	32.0	3.46399e+06	S	6.0	26.0	2.69987e+06	S	10.0	49.0	4.59984e+06	S	10.0	37.0	3.86393e+06	S	10.0	33.0	3.38192e+06	S	10.0	50.0	3.87227e+06	S	11.0	53.0	4.42765e+06	S	11.0	44.0	4.23619e+06	S	8.0	29.0	3.24468e+06	S	10.0	41.0	4.35661e+06	S	10.0	43.0	4.83003e+06	S	8.0	37.0	3.96882e+06
11639	Ak4	S	1.0	3.0	14332.3	S	2.0	10.0	30703.3				4007.26	S	2.0	8.0	19128.1	S	3.0	12.0	66216.4	S	1.0	1.0	4007.26	S	1.0	7.0	14365.5	S	1.0	3.0	7170.27	S	2.0	9.0	27192.5	S	3.0	18.0	66049.4	S	1.0	4.0	11724.5	S	2.0	10.0	116506
11640	Akap1	S	3.0	3.0	2405.92	S	2.0	2.0	2491.99				47.345	R	2.0	3.0	9557.67	A	1.0	1.0	3113.9	A	1.0	1.0	102723	R	1.0	1.0	7.64426	R	1.0	1.0	2570.62				7.64426	A	3.0	4.0	44281	R	2.0	2.0	13104.1	R	1.0	1.0	7.64426
11641	Akap2	S	11.0	21.0	96925.8	A	9.0	18.0	18.0537	S	7.0	15.0	24740.4	S	6.0	12.0	56273.9	S	5.0	10.0	19422.7	S	4.0	9.0	11694.1	S	5.0	10.0	15748	S	4.0	6.0	17418.6	S	7.0	12.0	48904.5	S	3.0	5.0	10417	S	2.0	4.0	11403.4	A	8.0	15.0	18.0537
11647	Alpl				10.9848				10.9848								10.9848				10.9848								10.9848				10.9848				10.9848	R	1.0	1.0	4248.58				10.9848				10.9848
11651	Akt1	S	14.0	28.0	625555	S	10.0	24.0	464817	S	12.0	28.0	690703	S	11.0	24.0	676595	S	11.0	21.0	731316	S	11.0	21.0	574924	S	9.0	20.0	446760	S	14.0	34.0	771498	S	11.0	20.0	348075	S	11.0	26.0	492508	S	15.0	25.0	770991	S	10.0	14.0	371349
11652	Akt2	S	5.0	7.0	52056.8	R	2.0	2.0	23663	S	4.0	5.0	43848.8	S	3.0	4.0	19447	S	3.0	5.0	28391.2	S	4.0	6.0	28823.1	S	5.0	8.0	46083.4	S	5.0	9.0	51131.2	S	4.0	5.0	48886.1	A	2.0	5.0	16.2481	S	3.0	4.0	23398.8	S	5.0	5.0	39336
11655	Alas1	S	1.0	9.0	30280.6	S	3.0	12.0	44763.8	S	2.0	2.0	5668.99	S	7.0	24.0	240615	S	9.0	26.0	190671	S	1.0	5.0	22664.1	S	1.0	7.0	24641.3	S	1.0	3.0	3089.05	S	2.0	11.0	41903.8	S	3.0	13.0	36652.3	S	4.0	12.0	62906	S	4.0	11.0	88930.2
11656	Alas2	R	1.0	1.0	5134.53	R	1.0	1.0	8915.65				42.0039				7.79923				7.79923				42.0039				7.79923				7.79923				7.79923	R	1.0	1.0	14550.8	S	1.0	1.0	14204.1				7.79923
11657	Alb				16.4116				16.4116	S	1.0	1.0	542.074				16.4116				16.4116	S	1.0	1.0	430.011	S	1.0	3.0	54818.5	S	1.0	1.0	56249.7				16.4116				16.4116				16.4116				16.4116
11658	Alcam	S	16.0	44.0	3.89422e+06	S	15.0	33.0	2.69475e+06	S	14.0	33.0	3.1309e+06	S	13.0	33.0	2.7242e+06	S	13.0	27.0	1.96873e+06	S	9.0	15.0	1.02939e+06	S	15.0	31.0	1.87512e+06	S	15.0	32.0	1.97144e+06	S	15.0	33.0	2.73667e+06	S	10.0	21.0	1.22393e+06	S	10.0	22.0	1.14656e+06	S	10.0	15.0	1.11519e+06
11666	Abcd1	S	12.0	25.0	755477	S	11.0	27.0	755118	S	13.0	27.0	577456	S	11.0	25.0	789992	S	13.0	30.0	747109	S	12.0	25.0	829938	S	11.0	19.0	462207	S	11.0	27.0	621424	S	9.0	16.0	551413	S	14.0	34.0	898475	S	13.0	31.0	767455	S	12.0	24.0	608421
11668	Aldh1a1	A	2.0	4.0	11.7558				11.7558	A	2.0	7.0	4.76525	A	3.0	7.0	186646	A	2.0	6.0	11.7558	A	2.0	9.0	4.76525	A	2.0	9.0	11.7558	A	2.0	6.0	11.7558	A	2.0	3.0	11.7558	A	2.0	7.0	11.7558	A	2.0	9.0	11.7558	A	2.0	4.0	11.7558
11669	Aldh2	S	22.0	162.0	3.30233e+07	S	16.0	172.0	2.81494e+07	S	25.0	263.0	4.49089e+07	S	23.0	212.0	3.97255e+07	S	23.0	244.0	4.86488e+07	S	23.0	362.0	5.01679e+07	S	25.0	227.0	5.28118e+07	S	26.0	228.0	5.70188e+07	S	21.0	223.0	3.49422e+07	S	23.0	265.0	4.53491e+07	S	23.0	285.0	4.98057e+07	S	22.0	263.0	3.68898e+07
11670	Aldh3a1	A	1.0	3.0	12.1877	A	1.0	3.0	12.1877	A	2.0	3.0	5.22699	A	1.0	1.0	12.1877	A	1.0	2.0	12.1877	A	3.0	4.0	5980.43	A	1.0	2.0	12.1877	A	1.0	2.0	12.1877	A	1.0	3.0	12.1877	A	1.0	2.0	12.1877	S	3.0	3.0	6214.25	A	1.0	4.0	12.1877
11671	Aldh3a2	S	10.0	19.0	1.24341e+06	S	9.0	22.0	1.51673e+06	S	13.0	29.0	1.2782e+06	S	11.0	15.0	1.15909e+06	S	11.0	16.0	1.3261e+06	S	16.0	30.0	1.52252e+06	S	11.0	28.0	1.09446e+06	S	10.0	26.0	1.42096e+06	S	11.0	28.0	1.63737e+06	S	14.0	31.0	1.54529e+06	S	11.0	19.0	1.09651e+06	S	8.0	25.0	1.22666e+06
11674	Aldoa	S	34.0	774.0	2.48137e+08	S	30.0	691.0	2.12339e+08	S	28.0	658.0	2.636e+08	S	33.0	1164.0	2.94747e+08	S	32.0	1122.0	2.90116e+08	S	28.0	882.0	2.47483e+08	S	31.0	825.0	2.79382e+08	S	33.0	799.0	2.70615e+08	S	32.0	854.0	2.89317e+08	S	31.0	1147.0	2.53471e+08	S	31.0	1182.0	2.55933e+08	S	32.0	1122.0	2.59148e+08
11676	Aldoc	S	22.0	97.0	4.03743e+06	S	17.0	82.0	4.20464e+06	S	18.0	66.0	3.87662e+06	S	21.0	119.0	5.80977e+06	S	21.0	128.0	5.25798e+06	S	18.0	74.0	6.59013e+06	S	24.0	126.0	7.39213e+06	S	27.0	118.0	6.80113e+06	S	23.0	89.0	4.22068e+06	S	21.0	143.0	6.05843e+06	S	22.0	148.0	6.84104e+06	S	22.0	121.0	5.54424e+06
11677	Akr1b3	S	14.0	65.0	2.11694e+07	S	12.0	67.0	2.20112e+07	S	14.0	73.0	2.53965e+07	S	16.0	76.0	2.02552e+07	S	15.0	86.0	2.44713e+07	S	14.0	85.0	2.43101e+07	S	15.0	81.0	2.4795e+07	S	14.0	76.0	2.20728e+07	S	15.0	104.0	5.92876e+07	S	13.0	85.0	2.18822e+07	S	16.0	95.0	2.10301e+07	S	14.0	79.0	2.24464e+07
11686	Alox12b				10.156	A	1.0	1.0	7187.87	S	2.0	2.0	10261.6				10.156				10.156				7.89247	R	1.0	1.0	7636.26	R	1.0	1.0	10.156				10.156				10.156				10.156	S	1.0	1.0	10053.3
11689	Alox5	S	2.0	2.0	50999.6	S	1.0	1.0	13870.9	R	1.0	2.0	369387	S	1.0	2.0	2966.93	S	2.0	3.0	7233.3	A	2.0	4.0	285119	S	4.0	11.0	20830.4	S	5.0	7.0	191169	S	5.0	7.0	83834.5	S	3.0	3.0	12176.7	S	1.0	1.0	3196.04	S	3.0	3.0	33098.9
11690	Alox5ap	S	3.0	9.0	5.75337e+06	S	3.0	6.0	4.20158e+06	S	2.0	6.0	7.40898e+06	S	4.0	12.0	1.25726e+07	S	4.0	13.0	1.07198e+07	S	4.0	11.0	1.17023e+07	S	3.0	10.0	8.33627e+06	S	3.0	9.0	1.0489e+07	S	3.0	9.0	8.78773e+06	S	4.0	18.0	1.81788e+07	S	4.0	17.0	1.44883e+07	S	3.0	8.0	8.1576e+06
11692	Gfer	S	2.0	2.0	96697.8	S	2.0	2.0	82449.2	S	2.0	4.0	4979.89				23.1142	S	1.0	1.0	16241.8	S	2.0	2.0	2405.82	S	1.0	2.0	40355.7	S	1.0	1.0	26012.5	S	1.0	1.0	16333				23.1142				23.1142	S	2.0	3.0	96273.7
11717	Ampd3	S	11.0	21.0	359102	S	13.0	25.0	590415	S	11.0	22.0	553149	S	19.0	33.0	972803	S	19.0	36.0	739721	S	19.0	34.0	784115	S	14.0	32.0	390193	S	18.0	37.0	555998	S	17.0	37.0	736914	S	17.0	30.0	891262	S	18.0	28.0	738885	S	13.0	33.0	742611
11733	Ank1				9.56567				9.56567	A	1.0	1.0	5390.21				9.56567	R	1.0	1.0	1151.12				10.1466	R	1.0	1.0	31521.2				9.56567				9.56567	S	1.0	1.0	731.32	R	1.0	1.0	3064.07				9.56567
11735	Ank3	R	1.0	2.0	34484.9	A	1.0	1.0	2927.2	R	1.0	2.0	27632.1	R	1.0	1.0	10997	S	1.0	1.0	10873.9				202.239	R	1.0	1.0	3125.2	S	2.0	2.0	5024.76	R	2.0	2.0	18593	S	3.0	5.0	23222	A	1.0	1.0	6065.14	R	1.0	2.0	29847.3
11736	Ankfy1	S	23.0	58.0	1.10803e+06	S	20.0	56.0	1.05651e+06	S	28.0	85.0	1.27089e+06	S	23.0	55.0	1.52316e+06	S	26.0	65.0	1.51266e+06	S	27.0	83.0	1.43913e+06	S	23.0	73.0	1.54028e+06	S	28.0	101.0	1.57382e+06	S	23.0	72.0	979468	S	25.0	63.0	1.16622e+06	S	26.0	56.0	1.20251e+06	S	20.0	76.0	1.15362e+06
11737	Anp32a	S	10.0	26.0	6.19416e+06	S	5.0	8.0	4.38574e+06	S	10.0	30.0	7.24741e+06	S	10.0	33.0	8.17437e+06	S	10.0	28.0	7.41359e+06	S	7.0	26.0	6.36275e+06	S	8.0	32.0	8.36879e+06	S	8.0	27.0	5.90316e+06	S	8.0	26.0	6.89712e+06	S	8.0	27.0	6.38205e+06	S	8.0	29.0	6.84788e+06	S	8.0	18.0	4.73965e+06
11739	Slc25a4	S	14.0	69.0	4.7772e+06	S	10.0	55.0	3.59847e+06	S	17.0	105.0	7.95914e+06	S	18.0	83.0	7.43606e+06	S	17.0	89.0	8.147e+06	S	16.0	120.0	8.57044e+06	S	17.0	125.0	1.0328e+07	S	19.0	109.0	9.80473e+06	S	15.0	80.0	5.79267e+06	S	17.0	116.0	9.5378e+06	S	16.0	92.0	8.15157e+06	S	14.0	74.0	5.54654e+06
11740	Slc25a5	S	16.0	84.0	2.14322e+07	S	12.0	74.0	1.46076e+07	S	17.0	125.0	3.25573e+07	S	18.0	115.0	3.15566e+07	S	17.0	115.0	3.39148e+07	S	16.0	161.0	3.64558e+07	S	17.0	144.0	4.6722e+07	S	18.0	120.0	4.32287e+07	S	17.0	96.0	2.9507e+07	S	17.0	153.0	4.6108e+07	S	17.0	133.0	3.79796e+07	S	15.0	97.0	2.4146e+07
11744	Anxa11	S	17.0	55.0	8.90364e+06	S	13.0	48.0	7.34519e+06	S	15.0	51.0	8.05479e+06	S	18.0	75.0	7.94862e+06	S	16.0	65.0	8.27394e+06	S	16.0	51.0	6.65454e+06	S	19.0	78.0	8.03633e+06	S	16.0	70.0	7.757e+06	S	15.0	50.0	5.42598e+06	S	18.0	65.0	6.61689e+06	S	17.0	76.0	6.64535e+06	S	15.0	52.0	8.16325e+06
11745	Anxa3	S	22.0	79.0	1.61852e+07	S	21.0	71.0	1.18704e+07	S	27.0	107.0	1.44245e+07	S	24.0	97.0	1.95274e+07	S	23.0	85.0	1.52483e+07	S	29.0	139.0	1.67599e+07	S	25.0	93.0	1.38632e+07	S	23.0	78.0	1.23163e+07	S	22.0	62.0	1.00219e+07	S	25.0	78.0	1.2756e+07	S	22.0	79.0	1.16785e+07	S	21.0	64.0	1.07198e+07
11746	Anxa4	S	18.0	131.0	4.53707e+07	S	19.0	111.0	3.50822e+07	S	19.0	170.0	5.21356e+07	S	20.0	172.0	5.55691e+07	S	19.0	178.0	6.23205e+07	S	21.0	239.0	5.76445e+07	S	19.0	140.0	5.16408e+07	S	21.0	132.0	5.24463e+07	S	18.0	128.0	4.37339e+07	S	22.0	161.0	4.52584e+07	S	20.0	153.0	5.23804e+07	S	19.0	146.0	4.77592e+07
11747	Anxa5	S	27.0	228.0	8.7537e+07	S	24.0	188.0	7.34163e+07	S	27.0	311.0	1.06334e+08	S	29.0	400.0	1.14016e+08	S	29.0	377.0	1.22214e+08	S	29.0	467.0	1.21438e+08	S	27.0	286.0	1.10728e+08	S	26.0	265.0	1.11126e+08	S	26.0	245.0	1.01806e+08	S	27.0	383.0	1.08354e+08	S	29.0	344.0	1.03919e+08	S	22.0	251.0	9.59908e+07
11749	Anxa6	S	48.0	193.0	1.08293e+07	S	44.0	181.0	1.20326e+07	S	55.0	246.0	1.85536e+07	S	49.0	190.0	1.07146e+07	S	50.0	235.0	1.55317e+07	S	54.0	267.0	1.96231e+07	S	56.0	354.0	2.93393e+07	S	56.0	313.0	3.0356e+07	S	53.0	313.0	2.81992e+07	S	54.0	378.0	2.54123e+07	S	57.0	390.0	2.67673e+07	S	50.0	333.0	2.99784e+07
11750	Anxa7	S	13.0	47.0	6.41992e+06	S	10.0	47.0	7.18844e+06	S	15.0	56.0	7.78667e+06	S	16.0	59.0	9.46209e+06	S	15.0	58.0	9.03071e+06	S	15.0	64.0	8.76247e+06	S	16.0	68.0	7.39829e+06	S	15.0	59.0	8.55966e+06	S	14.0	51.0	7.35167e+06	S	16.0	49.0	8.10895e+06	S	15.0	60.0	8.09652e+06	S	11.0	52.0	7.85642e+06
11757	Prdx3	S	8.0	41.0	3.92884e+06	S	8.0	32.0	3.29104e+06	S	8.0	43.0	3.83909e+06	S	6.0	28.0	2.86907e+06	S	8.0	33.0	3.57602e+06	S	8.0	40.0	3.67156e+06	S	8.0	37.0	4.43337e+06	S	8.0	38.0	4.62255e+06	S	6.0	31.0	3.26594e+06	S	8.0	33.0	3.38391e+06	S	8.0	36.0	4.30274e+06	S	8.0	29.0	3.10112e+06
11758	Prdx6	S	18.0	124.0	3.02654e+07	S	17.0	117.0	3.42164e+07	S	17.0	83.0	2.55542e+07	S	17.0	189.0	3.455e+07	S	19.0	205.0	4.08198e+07	S	15.0	77.0	2.48352e+07	S	20.0	163.0	3.03162e+07	S	21.0	148.0	3.32194e+07	S	19.0	177.0	4.3045e+07	S	18.0	160.0	2.74209e+07	S	19.0	187.0	3.11499e+07	S	16.0	158.0	3.10043e+07
11764	Ap1b1	S	23.0	69.0	2.54451e+06	S	20.0	55.0	2.27311e+06	S	27.0	109.0	2.46519e+06	S	25.0	77.0	2.71743e+06	S	28.0	91.0	3.59765e+06	S	32.0	116.0	2.94509e+06	S	26.0	112.0	2.98805e+06	S	29.0	110.0	2.83536e+06	S	22.0	80.0	1.62758e+06	S	24.0	103.0	2.61722e+06	S	28.0	93.0	2.96132e+06	S	25.0	83.0	2.0891e+06
11765	Ap1g1	S	14.0	51.0	984468	S	11.0	45.0	954970	S	18.0	58.0	1.13403e+06	S	18.0	50.0	1.15212e+06	S	17.0	49.0	1.42083e+06	S	17.0	53.0	1.34732e+06	S	15.0	62.0	1.13201e+06	S	22.0	65.0	1.32929e+06	S	16.0	51.0	1.01581e+06	S	18.0	53.0	1.35118e+06	S	16.0	50.0	1.18546e+06	S	16.0	54.0	1.00876e+06
11766	Ap1g2	S	4.0	9.0	79284.4	S	4.0	5.0	85948.4	S	8.0	10.0	103460	S	4.0	5.0	75247.4	S	5.0	7.0	42234.3	S	7.0	12.0	79355.4	S	6.0	7.0	133377	S	6.0	9.0	102660	S	2.0	2.0	27239.9	S	4.0	5.0	53593.4	S	2.0	3.0	31864.6	S	3.0	4.0	51613.4
11767	Ap1m1	S	14.0	32.0	2.25249e+06	S	16.0	37.0	1.99763e+06	S	17.0	60.0	3.02383e+06	S	15.0	32.0	2.33657e+06	S	16.0	36.0	2.43228e+06	S	15.0	45.0	2.49602e+06	S	19.0	49.0	2.79465e+06	S	19.0	51.0	3.08254e+06	S	15.0	33.0	2.15762e+06	S	14.0	32.0	2.31933e+06	S	14.0	33.0	2.35644e+06	S	16.0	39.0	2.63117e+06
11769	Ap1s1	S	3.0	9.0	1.19438e+06	S	2.0	5.0	1.20087e+06	S	3.0	7.0	1.41031e+06	S	4.0	8.0	1.39251e+06	S	4.0	7.0	1.29986e+06	S	2.0	7.0	1.07209e+06	S	4.0	6.0	2.10046e+06	S	4.0	10.0	1.57983e+06	S	3.0	5.0	1.10063e+06	S	4.0	6.0	1.46453e+06	S	4.0	12.0	1.46289e+06	S	2.0	5.0	1.4123e+06
11770	Fabp4	S	6.0	23.0	1.52677e+07	S	7.0	26.0	1.88833e+07	S	7.0	38.0	2.27886e+07	S	6.0	30.0	1.51858e+07	S	7.0	44.0	2.62246e+07	S	7.0	57.0	2.46669e+07	S	7.0	39.0	2.36983e+07	S	8.0	37.0	2.44552e+07	S	7.0	21.0	1.68188e+07	S	6.0	39.0	2.02987e+07	S	6.0	40.0	2.26693e+07	S	7.0	41.0	2.0121e+07
11771	Ap2a1	S	26.0	80.0	1.86897e+06	S	22.0	71.0	1.02789e+06	S	34.0	98.0	1.78794e+06	S	28.0	68.0	2.15097e+06	S	29.0	69.0	1.99173e+06	S	32.0	88.0	2.42031e+06	S	32.0	118.0	1.69105e+06	S	35.0	117.0	2.21128e+06	S	25.0	79.0	2.22613e+06	S	30.0	85.0	2.43278e+06	S	29.0	75.0	2.25892e+06	S	26.0	78.0	2.16344e+06
11772	Ap2a2	S	25.0	66.0	2.2294e+06	S	19.0	45.0	1.84511e+06	S	27.0	102.0	3.21387e+06	S	28.0	78.0	2.62651e+06	S	30.0	78.0	2.71787e+06	S	28.0	100.0	3.08829e+06	S	28.0	115.0	3.93462e+06	S	30.0	107.0	4.08922e+06	S	23.0	69.0	2.18082e+06	S	28.0	94.0	3.35172e+06	S	25.0	83.0	3.51867e+06	S	21.0	69.0	2.69272e+06
11773	Ap2m1	S	17.0	48.0	2.96041e+06	S	13.0	39.0	2.30842e+06	S	23.0	84.0	3.91965e+06	S	19.0	45.0	3.45172e+06	S	18.0	53.0	3.70099e+06	S	20.0	81.0	3.2869e+06	S	19.0	71.0	3.99024e+06	S	24.0	71.0	4.76452e+06	S	17.0	42.0	3.3159e+06	S	19.0	72.0	4.33582e+06	S	20.0	60.0	4.06313e+06	S	16.0	55.0	3.24296e+06
11774	Ap3b1	S	26.0	68.0	1.21028e+06	S	24.0	65.0	1.49717e+06	S	33.0	80.0	1.34242e+06	S	32.0	75.0	1.5367e+06	S	36.0	75.0	1.75468e+06	S	36.0	93.0	1.75665e+06	S	32.0	74.0	1.63434e+06	S	37.0	78.0	1.61944e+06	S	28.0	65.0	1.23633e+06	S	32.0	76.0	1.63206e+06	S	33.0	77.0	1.57861e+06	S	21.0	52.0	1.31074e+06
11775	Ap3b2	A	2.0	7.0	10.1394	S	4.0	6.0	1169.76	A	5.0	10.0	8.89256	A	5.0	7.0	10.1394	A	5.0	8.0	10.1394	A	6.0	15.0	8.89256	A	3.0	12.0	10.1394	A	5.0	10.0	10.1394	A	3.0	8.0	1794.05	A	5.0	9.0	127102	A	4.0	7.0	10.1394	A	2.0	7.0	10.1394
11776	Ap3d1	S	22.0	42.0	994396	S	22.0	34.0	859549	S	32.0	66.0	1.1548e+06	S	23.0	42.0	1.37064e+06	S	29.0	60.0	1.465e+06	S	30.0	71.0	1.61077e+06	S	23.0	57.0	931981	S	25.0	53.0	1.36085e+06	S	24.0	51.0	1.14683e+06	S	25.0	58.0	1.43578e+06	S	25.0	63.0	1.43334e+06	S	20.0	48.0	1.08675e+06
11777	Ap3s1	S	6.0	12.0	2.43533e+06	S	6.0	13.0	2.55341e+06	S	6.0	15.0	3.16715e+06	S	6.0	12.0	2.79681e+06	S	7.0	18.0	2.66959e+06	S	7.0	18.0	2.81239e+06	S	7.0	21.0	2.77189e+06	S	6.0	18.0	3.26761e+06	S	6.0	15.0	2.9871e+06	S	6.0	14.0	3.15881e+06	S	5.0	16.0	2.80322e+06	S	6.0	16.0	2.75153e+06
11778	Ap3s2				10.6578				10.6578	S	1.0	1.0	3473.94				10.6578				10.6578								10.6578				10.6578				10.6578				10.6578				10.6578				10.6578
11781	Ap4m1	A	1.0	1.0	7832.29				12.8571								12.8571	R	1.0	1.0	12.8571	R	1.0	1.0	744.019				12.8571	S	1.0	1.0	6299.8				12.8571				12.8571				12.8571				12.8571
11783	Apaf1	S	10.0	10.0	68814.8	S	7.0	10.0	72601.1	S	15.0	28.0	305472	S	8.0	10.0	71265.7	S	12.0	16.0	78941.7	S	10.0	17.0	55057.2	S	10.0	16.0	165642	S	8.0	13.0	455204	S	8.0	8.0	59062.1	S	9.0	10.0	61553.9	S	5.0	8.0	46076.2	S	8.0	11.0	59867.7
11787	Apbb2	S	2.0	2.0	29094.4	S	1.0	4.0	20605.9	S	3.0	6.0	15216.3	R	1.0	2.0	19.568	R	1.0	5.0	19.568	S	1.0	3.0	850.751	S	1.0	5.0	16532.8	S	2.0	6.0	68944.6	S	1.0	2.0	11852.5				19.568				19.568	S	2.0	4.0	14397.5
11789	Apc				12.8285	A	1.0	1.0	12.8285	A	1.0	2.0	933.993				12.8285	A	1.0	1.0	12.8285	A	1.0	1.0	5093.01	A	2.0	2.0	12.8285	S	1.0	1.0	1111.15				12.8285				12.8285	A	2.0	2.0	44309.1	A	1.0	1.0	16349.4
11790	Speg	S	5.0	9.0	17452	S	4.0	4.0	21471.9	S	8.0	9.0	11537.4	S	2.0	2.0	59870.6	A	1.0	1.0	25888.1	S	4.0	4.0	1428.99	S	2.0	3.0	7104.21	R	2.0	3.0	21085.2	R	2.0	2.0	12323.1				18.5326	R	1.0	1.0	838.931	R	3.0	5.0	1385.2
11792	Apex1	S	5.0	10.0	1.42676e+06	S	5.0	13.0	1.96867e+06	S	5.0	18.0	1.90617e+06	S	4.0	10.0	1.13226e+06	S	4.0	9.0	1.19275e+06	S	5.0	16.0	1.51875e+06	S	5.0	14.0	1.89336e+06	S	7.0	12.0	2.12031e+06	S	5.0	9.0	1.25531e+06	S	4.0	18.0	1.72899e+06	S	3.0	9.0	1.34603e+06	S	2.0	8.0	1.33585e+06
11793	Atg5	S	5.0	7.0	402663	S	4.0	6.0	372913	S	8.0	14.0	551210	S	7.0	9.0	459764	S	8.0	15.0	793091	S	7.0	15.0	658253	S	7.0	15.0	590996	S	5.0	9.0	669193	S	4.0	8.0	396521	S	5.0	9.0	589060	S	7.0	11.0	622776	S	5.0	9.0	406282
11797	Birc2				8.61412	S	1.0	1.0	8.61412				14.9989				8.61412				8.61412				14.9989				8.61412	S	2.0	2.0	103163	A	1.0	1.0	8.61412				8.61412				8.61412				8.61412
11798	Xiap	S	2.0	3.0	7837.19	S	2.0	2.0	8.06391	S	1.0	1.0	25897.9	S	2.0	2.0	4803.38	S	2.0	2.0	10982.8	R	1.0	1.0	43.8945	S	1.0	3.0	12080.8	S	1.0	1.0	1633.5				8.06391	S	1.0	1.0	8364.44	S	2.0	3.0	10444.1	S	2.0	2.0	8558.85
11800	Api5	S	14.0	35.0	1.66618e+06	S	12.0	39.0	2.21233e+06	S	15.0	33.0	1.78491e+06	S	16.0	34.0	1.80077e+06	S	17.0	26.0	1.96162e+06	S	15.0	28.0	1.55476e+06	S	17.0	35.0	2.15631e+06	S	15.0	29.0	1.78229e+06	S	14.0	29.0	1.23979e+06	S	14.0	26.0	1.89775e+06	S	13.0	22.0	1.42738e+06	S	10.0	26.0	1.61109e+06
11804	Aplp2	S	1.0	1.0	8877.29	S	1.0	2.0	5447.74				7.54951				10.3424	R	1.0	1.0	10.3424	S	1.0	1.0	7.54951	S	1.0	1.0	10.3424				10.3424	S	1.0	1.0	3549.45	A	1.0	1.0	10.3424				10.3424				10.3424
11806	Apoa1				22.9413				22.9413	A	1.0	1.0	6768.98	S	2.0	3.0	537094	S	2.0	4.0	556855	R	1.0	1.0	2708.28				22.9413				22.9413				22.9413	R	2.0	2.0	339874	R	2.0	2.0	255629	A	1.0	1.0	140735
11808	Apoa4	S	1.0	1.0	8.72629				8.72629				13.155				8.72629				8.72629				13.155				8.72629				8.72629				8.72629	A	1.0	1.0	9107.22				8.72629				8.72629
11810	Apobec1	S	7.0	23.0	974145	S	7.0	15.0	1.39399e+06	S	6.0	21.0	1.7337e+06	S	7.0	10.0	565498	S	5.0	8.0	430124	S	6.0	10.0	1.06618e+06	S	8.0	57.0	2.81385e+06	S	8.0	43.0	3.20317e+06	S	9.0	36.0	1.72726e+06	S	7.0	41.0	1.75115e+06	S	7.0	40.0	2.2162e+06	S	7.0	22.0	1.50602e+06
11816	Apoe	S	7.0	10.0	445518	S	7.0	10.0	1.19589e+06	S	11.0	23.0	480773	S	5.0	7.0	435891	S	11.0	17.0	1.41204e+06	S	10.0	22.0	284745	S	7.0	17.0	1.43592e+06	S	12.0	20.0	1.88671e+06				27.7266	S	5.0	9.0	585930	S	11.0	17.0	1.2179e+06				27.7266
11819	Nr2f2				8.73739				8.73739				12.9865				8.73739				8.73739				12.9865				8.73739				8.73739				8.73739				8.73739				8.73739				8.73739
11820	App	S	1.0	1.0	22934	S	2.0	3.0	61745.5	S	3.0	4.0	26752.6	S	1.0	1.0	26010.5	S	2.0	2.0	34811.2	S	1.0	1.0	16897.7	S	1.0	2.0	26689.8	S	3.0	6.0	11149.7	S	3.0	4.0	33881.7	S	2.0	2.0	30256.9	S	1.0	1.0	18319.7	S	1.0	1.0	7202.54
11821	Aprt	S	7.0	28.0	1.20769e+07	S	7.0	27.0	1.20561e+07	S	9.0	28.0	1.30059e+07	S	8.0	32.0	1.27024e+07	S	9.0	35.0	1.35793e+07	S	9.0	37.0	1.29927e+07	S	7.0	36.0	1.17253e+07	S	7.0	25.0	1.38317e+07	S	6.0	26.0	1.06614e+07	S	9.0	38.0	1.3299e+07	S	9.0	35.0	1.36396e+07	S	6.0	27.0	1.04125e+07
11834	Aqr	S	7.0	10.0	14985.2	S	7.0	16.0	243431	S	10.0	16.0	146755	S	2.0	3.0	7889.41	S	4.0	5.0	10594.1	S	3.0	3.0	51010.4	S	7.0	13.0	22341.7	S	10.0	18.0	30549.6	S	7.0	11.0	29150.7	S	5.0	7.0	11252.6	S	4.0	5.0	7094.56	S	5.0	6.0	18085.3
11836	Araf	S	7.0	10.0	367296	S	5.0	7.0	428807	S	8.0	8.0	208270	S	7.0	7.0	110128	S	5.0	7.0	100825	S	5.0	5.0	235703	S	8.0	12.0	169963	S	8.0	10.0	122053	S	8.0	11.0	229461	S	8.0	9.0	126137	S	6.0	6.0	155641	S	6.0	7.0	123145
11837	Rplp0	S	11.0	82.0	2.88099e+07	S	11.0	75.0	2.59425e+07	S	12.0	86.0	2.9442e+07	S	13.0	115.0	3.31945e+07	S	14.0	111.0	3.1115e+07	S	11.0	104.0	2.95039e+07	S	14.0	93.0	3.00353e+07	S	14.0	79.0	2.96649e+07	S	13.0	72.0	2.84047e+07	S	14.0	115.0	2.92698e+07	S	12.0	98.0	2.68854e+07	S	12.0	107.0	2.85635e+07
11840	Arf1	S	11.0	152.0	1.18005e+07	S	10.0	158.0	1.20006e+07	S	11.0	190.0	1.23545e+08	A	12.0	176.0	2.96294e+07	R	14.0	198.0	833068	A	12.0	206.0	111.55	A	12.0	149.0	8.39369	A	12.0	178.0	8.39369	A	10.0	134.0	8.39369	S	13.0	174.0	1.46666e+07	S	13.0	179.0	1.47032e+07	A	10.0	180.0	8.39369
11841	Arf2	S	9.0	138.0	1.27633e+07	S	10.0	137.0	1.42451e+07	A	9.0	168.0	9635.85	S	10.0	153.0	3.28881e+07	S	10.0	165.0	1.14063e+07	S	10.0	182.0	7.37606e+07	S	10.0	131.0	5.26171e+06	S	11.0	164.0	4.11806e+07	S	10.0	121.0	1.50943e+07	R	10.0	143.0	3.06824e+07	S	10.0	147.0	1.60638e+07	S	10.0	146.0	2.76044e+07
11842	Arf3	S	11.0	152.0	2.04183e+07	S	10.0	158.0	2.07504e+07	S	11.0	190.0	3.11928e+07	A	11.0	175.0	25.9046	A	14.0	198.0	1.1249e+07	S	13.0	207.0	1.06821e+06	A	13.0	150.0	2.24864e+07	A	13.0	179.0	6.03616e+07	A	11.0	135.0	1.89141e+06	S	13.0	174.0	2.51531e+07	S	13.0	179.0	2.52132e+07	A	11.0	181.0	4.52774e+07
11843	Arf4	S	6.0	107.0	7.60667e+06	S	6.0	99.0	5.7841e+06	S	7.0	137.0	1.66553e+07	S	7.0	91.0	2.45087e+07	S	7.0	107.0	1.67548e+07	S	7.0	117.0	1.53727e+07	S	8.0	99.0	9.52935e+06	S	8.0	116.0	2.8974e+07	S	8.0	80.0	7.83733e+06	S	8.0	90.0	2.29461e+07	S	8.0	91.0	1.16078e+07	S	7.0	92.0	1.81334e+07
11844	Arf5	S	9.0	119.0	1.6819e+07	S	10.0	121.0	1.59873e+07	S	9.0	160.0	2.2642e+07	S	9.0	126.0	2.77503e+07	S	11.0	150.0	2.56784e+07	S	8.0	149.0	2.41433e+07	S	11.0	120.0	2.51047e+07	S	11.0	133.0	3.38512e+07	S	9.0	88.0	1.35686e+07	S	10.0	132.0	2.56485e+07	S	11.0	134.0	1.78974e+07	S	10.0	120.0	2.31809e+07
11845	Arf6	S	4.0	20.0	8.12099e+06	S	5.0	20.0	6.68536e+06	S	5.0	24.0	8.01023e+06	S	5.0	26.0	1.03166e+07	S	5.0	33.0	1.12209e+07	S	5.0	28.0	9.44684e+06	S	6.0	30.0	1.19877e+07	S	6.0	33.0	1.16884e+07	S	5.0	31.0	7.9462e+06	S	5.0	27.0	9.05003e+06	S	5.0	29.0	9.00734e+06	S	5.0	24.0	7.2412e+06
11846	Arg1	S	9.0	24.0	575529	S	9.0	21.0	756332	S	4.0	6.0	1.61974e+06	S	10.0	23.0	515318	S	12.0	35.0	944234				7009.69	S	6.0	12.0	179160	S	6.0	10.0	108117	S	11.0	40.0	1.08017e+06	S	7.0	14.0	116065	S	4.0	9.0	42863.7	S	12.0	37.0	1.10015e+06
11848	Rhoa	S	5.0	34.0	2.32339e+07	S	6.0	41.0	1.95528e+07	S	4.0	31.0	2.29241e+07	S	5.0	48.0	2.17638e+07	S	5.0	63.0	2.50578e+07	S	5.0	76.0	2.45979e+07	S	5.0	65.0	2.96217e+07	S	5.0	47.0	2.97822e+07	S	4.0	32.0	1.54024e+07	S	5.0	52.0	2.41942e+07	S	5.0	58.0	1.92754e+07	S	6.0	41.0	1.77558e+07
11852	Rhob	A	2.0	15.0	101998	A	1.0	12.0	11.0479	R	2.0	19.0	128814	A	1.0	17.0	11.0479	S	2.0	29.0	5.29393e+06	A	1.0	25.0	8.85008	S	2.0	16.0	123545	S	2.0	16.0	82192.2	S	2.0	9.0	66028.8	A	1.0	18.0	11.0479	A	1.0	20.0	11.0479	A	1.0	26.0	11.0479
11855	Arhgap5	S	4.0	4.0	9972.07	S	2.0	2.0	78546.2	S	2.0	2.0	510.216	S	5.0	6.0	9338.71	S	1.0	1.0	3129.02	R	1.0	1.0	1028.09	R	1.0	1.0	3971.55	S	4.0	5.0	11695	R	3.0	3.0	8471.43				14.8096				14.8096	S	3.0	3.0	8496.02
11856	Arhgap6	S	2.0	2.0	5067.36	S	3.0	3.0	19418.4	S	5.0	6.0	7059.93	R	1.0	1.0	3491.28	S	1.0	1.0	18.2746	S	2.0	2.0	789.325	S	2.0	2.0	5642.35	S	4.0	4.0	25237.3				18.2746	S	2.0	2.0	18.2746	S	1.0	2.0	2878.8	R	2.0	2.0	20909.6
11857	Arhgdib	S	16.0	116.0	7.62184e+07	S	16.0	111.0	8.31155e+07	S	16.0	76.0	7.11578e+07	S	18.0	192.0	1.01656e+08	S	19.0	183.0	1.05268e+08	S	15.0	131.0	1.0184e+08	S	17.0	152.0	8.3777e+07	S	17.0	143.0	8.96317e+07	S	15.0	118.0	8.472e+07	S	18.0	202.0	9.58776e+07	S	17.0	205.0	1.05583e+08	S	17.0	140.0	1.19008e+08
11863	Arnt	R	1.0	2.0	4345.15	S	2.0	2.0	4071.68				362.89	R	1.0	1.0	4920.08								362.89					R	1.0	1.0	2048.08	S	2.0	2.0	6.44815	A	1.0	1.0	637.34	R	2.0	3.0	2908.54	S	3.0	3.0	2399.78
11864	Arnt2	A	1.0	1.0	8.12195				8.12195				27.5646				8.12195				8.12195				27.5646				8.12195	A	1.0	1.0	20248				8.12195				8.12195				8.12195				8.12195
11867	Arpc1b	S	17.0	80.0	3.57676e+07	S	12.0	65.0	3.3522e+07	S	16.0	102.0	3.84251e+07	S	15.0	92.0	3.6769e+07	S	14.0	99.0	3.67918e+07	S	15.0	143.0	3.90024e+07	S	14.0	92.0	3.81988e+07	S	16.0	85.0	3.66035e+07	S	15.0	74.0	3.08557e+07	S	14.0	114.0	3.77546e+07	S	14.0	111.0	3.69762e+07	S	13.0	89.0	3.5964e+07
11877	Arvcf				7.65988				7.65988				50.5377				7.65988				7.65988				50.5377	S	1.0	1.0	197910				7.65988	A	1.0	1.0	7520.22				7.65988				7.65988				7.65988
11881	Arsb	S	10.0	34.0	2.30433e+06	S	6.0	21.0	1.47908e+06	S	10.0	35.0	1.39751e+06	S	9.0	32.0	1.54927e+06	S	8.0	29.0	1.23983e+06	S	11.0	37.0	1.62178e+06	S	7.0	30.0	1.19523e+06	S	8.0	25.0	1.65444e+06	S	8.0	19.0	907472	S	9.0	29.0	897387	S	8.0	23.0	784019	S	7.0	25.0	1.05702e+06
11883	Arsa				22.1238				22.1238	S	2.0	6.0	38686.7	S	1.0	1.0	42117.1	S	1.0	2.0	72131	S	2.0	5.0	34386.1	S	1.0	2.0	43590	S	2.0	5.0	216891	S	2.0	4.0	71722.4	S	1.0	1.0	77461.3	S	2.0	5.0	122553	S	1.0	1.0	20853.9
11886	Asah1	S	13.0	61.0	5.86922e+06	S	12.0	46.0	5.30579e+06	S	17.0	115.0	8.84246e+06	S	15.0	62.0	5.92867e+06	S	16.0	66.0	6.18086e+06	S	16.0	126.0	7.99324e+06	S	18.0	107.0	1.04902e+07	S	18.0	88.0	9.24499e+06	S	15.0	66.0	6.78444e+06	S	15.0	82.0	8.09511e+06	S	16.0	74.0	7.43359e+06	S	15.0	62.0	6.82465e+06
11898	Ass1	S	1.0	1.0	14309.4	S	2.0	5.0	46386	S	5.0	12.0	72021.7	R	1.0	1.0	25841.3	S	4.0	9.0	161947	S	9.0	24.0	229050	S	1.0	1.0	24939.5	S	3.0	6.0	80967.9	S	5.0	6.0	156892	S	6.0	8.0	239921	R	4.0	5.0	137906	S	2.0	7.0	108338
11899	Astn1	R	3.0	3.0	20529				9.6698				10.3759				9.6698	A	1.0	1.0	12646.7				10.3759				9.6698	S	1.0	1.0	12482.2				9.6698				9.6698				9.6698				9.6698
11905	Serpinc1	S	1.0	1.0	6359.27	S	2.0	3.0	12125.8	S	1.0	1.0	14092.9	S	2.0	2.0	15563.4	S	2.0	3.0	25580.2	S	2.0	3.0	21326.4				11.2041	S	1.0	1.0	3901.37				11.2041	S	4.0	5.0	43626.9	S	2.0	3.0	15170.7	S	1.0	1.0	6662.71
11907	Ate1	S	4.0	11.0	423356	S	4.0	13.0	570611	S	4.0	15.0	407658	S	7.0	19.0	468015	S	6.0	14.0	370869	S	4.0	10.0	246592	S	7.0	15.0	343551	S	5.0	13.0	401044	S	4.0	15.0	367355	S	7.0	13.0	304134	S	6.0	15.0	306168	S	3.0	9.0	254774
11908	Atf1	S	3.0	5.0	131350	S	2.0	5.0	204493	A	2.0	3.0	2775.65	S	3.0	7.0	221726	S	3.0	4.0	186804	S	2.0	2.0	453967	S	3.0	5.0	228967	S	4.0	5.0	50785.6	S	3.0	7.0	58566.3	S	3.0	6.0	141377	S	3.0	6.0	613441	S	4.0	7.0	210327
11909	Atf2	S	2.0	3.0	15680.4	S	4.0	7.0	17695.9				88.9333	S	2.0	4.0	11434.1	S	2.0	2.0	1741.57				88.9333	S	1.0	2.0	7.02782	S	2.0	2.0	5632.48	S	3.0	3.0	10067.7	S	1.0	2.0	2293.41	S	2.0	2.0	6059.71	S	1.0	1.0	10021.8
11910	Atf3	R	1.0	1.0	68692.8	R	1.0	1.0	62376	S	1.0	1.0	39754.8	S	1.0	1.0	91047.2	S	2.0	2.0	195329	S	2.0	2.0	34164.5	S	1.0	1.0	71048.3	S	4.0	4.0	192470	S	1.0	1.0	114960	S	3.0	3.0	350618	S	3.0	3.0	194255				19.139
11927	Atox1	S	4.0	13.0	1.72308e+07	S	4.0	6.0	1.73262e+06	S	3.0	19.0	2.54125e+07	S	3.0	22.0	3.15688e+07	S	3.0	19.0	3.19e+07	S	3.0	28.0	2.53267e+07	S	4.0	25.0	3.78375e+07	S	3.0	18.0	3.22338e+07	S	3.0	17.0	1.94914e+07	S	3.0	16.0	2.68063e+07	S	3.0	19.0	2.39091e+07	S	3.0	15.0	1.37358e+07
11928	Atp1a1	S	33.0	134.0	6.9231e+06	S	24.0	115.0	5.18012e+06	S	37.0	174.0	6.88016e+06	S	35.0	159.0	8.37505e+06	S	34.0	145.0	7.62737e+06	S	37.0	173.0	8.33923e+06	S	35.0	159.0	6.92693e+06	S	33.0	143.0	6.79173e+06	S	33.0	186.0	1.14326e+07	S	33.0	152.0	7.42971e+06	S	33.0	146.0	7.14546e+06	S	31.0	130.0	5.28136e+06
11933	Atp1b3	S	6.0	24.0	2.35324e+06	S	3.0	20.0	1.29832e+06	S	9.0	34.0	2.80422e+06	S	6.0	31.0	3.13447e+06	S	7.0	27.0	4.2006e+06	S	7.0	21.0	2.84904e+06	S	9.0	33.0	2.75256e+06	S	9.0	30.0	3.26926e+06	S	7.0	42.0	5.49322e+06	S	7.0	27.0	4.63431e+06	S	8.0	19.0	2.81357e+06	S	5.0	22.0	1.60635e+06
11936	Fxyd2				8.66855				8.66855				14.0709				8.66855				8.66855				14.0709				8.66855				8.66855	S	1.0	2.0	31644.4				8.66855				8.66855				8.66855
11937	Atp2a1	S	14.0	37.0	41177.6	S	11.0	38.0	45269.2	S	13.0	33.0	40614.2	S	11.0	28.0	37729.2	R	12.0	23.0	27090.4	S	11.0	30.0	50960.6	S	10.0	36.0	26373.4	S	13.0	38.0	27569.2	S	12.0	34.0	51197.3	R	11.0	31.0	30378.5	S	11.0	29.0	26776.3	S	13.0	38.0	72593.4
11938	Atp2a2	S	33.0	100.0	4.18306e+06	S	32.0	114.0	5.82427e+06	S	35.0	104.0	4.89382e+06	S	31.0	97.0	4.5911e+06	S	31.0	89.0	4.44521e+06	S	32.0	117.0	5.49762e+06	S	30.0	114.0	3.92919e+06	S	34.0	118.0	5.08743e+06	S	32.0	104.0	5.52765e+06	S	31.0	111.0	5.11158e+06	S	32.0	106.0	4.44446e+06	S	34.0	100.0	5.33963e+06
11941	Atp2b2	S	8.0	18.0	40190.9	R	5.0	11.0	31076.9	R	9.0	18.0	63812	S	11.0	20.0	43867.4	S	12.0	26.0	71765.7	A	8.0	16.0	55.1087	R	12.0	28.0	35776.6	R	12.0	25.0	50177.1	S	10.0	21.0	42077.1	A	9.0	23.0	8.25407	S	11.0	26.0	207167	R	9.0	20.0	44563
11944	Atp4a	R	4.0	16.0	19555.9	A	2.0	7.0	5.98112	A	4.0	16.0	354.194	S	4.0	19.0	18174.6	S	4.0	17.0	14945.5	A	3.0	22.0	354.194	A	4.0	22.0	5.98112	R	5.0	20.0	14629.3	S	4.0	27.0	34864.7	A	3.0	20.0	5.98112	R	4.0	23.0	271364	A	4.0	14.0	146430
11946	Atp5a1	S	26.0	237.0	4.47599e+07	S	24.0	196.0	3.87749e+07	S	29.0	287.0	5.0624e+07	S	27.0	352.0	4.96482e+07	S	26.0	360.0	5.53312e+07	S	28.0	392.0	5.81659e+07	S	29.0	315.0	5.85253e+07	S	29.0	281.0	5.60803e+07	S	27.0	250.0	4.62185e+07	S	30.0	352.0	5.28204e+07	S	28.0	380.0	5.13691e+07	S	29.0	326.0	4.3804e+07
11947	Atp5b	S	23.0	303.0	7.2357e+07	S	20.0	283.0	9.16524e+07	S	25.0	403.0	8.02441e+07	S	27.0	502.0	8.40383e+07	S	27.0	549.0	9.12606e+07	S	27.0	619.0	9.04531e+07	S	25.0	480.0	8.90312e+07	S	23.0	406.0	9.12041e+07	S	22.0	361.0	6.6797e+07	S	27.0	580.0	7.91824e+07	S	26.0	571.0	8.35636e+07	S	25.0	438.0	8.87196e+07
11949	Atp5c1	S	10.0	38.0	9.7784e+06	S	8.0	38.0	9.07825e+06	S	11.0	47.0	1.06826e+07	S	10.0	32.0	8.00579e+06	S	10.0	43.0	6.8371e+06	S	10.0	40.0	8.21017e+06	S	11.0	50.0	1.07134e+07	S	12.0	43.0	1.1478e+07	S	10.0	41.0	1.05615e+07	S	10.0	47.0	8.70229e+06	S	11.0	43.0	8.69051e+06	S	9.0	35.0	6.88452e+06
11950	Atp5f1	S	10.0	31.0	4.88545e+06	S	9.0	26.0	7.86777e+06	S	14.0	41.0	7.05622e+06	S	13.0	33.0	6.1786e+06	S	15.0	40.0	6.81175e+06	S	14.0	47.0	7.61339e+06	S	13.0	41.0	9.97341e+06	S	16.0	42.0	8.98138e+06	S	11.0	28.0	5.94741e+06	S	15.0	46.0	8.13605e+06	S	12.0	38.0	7.22933e+06	S	8.0	23.0	4.30702e+06
11957	Atp5j	S	8.0	38.0	3.24739e+07	S	6.0	27.0	2.93992e+07	S	9.0	34.0	3.0712e+07	S	8.0	33.0	2.17671e+07	S	7.0	37.0	2.13609e+07	S	8.0	45.0	2.33709e+07	S	9.0	49.0	3.24291e+07	S	8.0	43.0	3.05992e+07	S	8.0	38.0	2.82517e+07	S	8.0	39.0	1.97323e+07	S	7.0	41.0	2.35863e+07	S	8.0	37.0	2.71442e+07
11958	Atp5k	S	3.0	14.0	1.45148e+07	S	4.0	17.0	1.75492e+07	S	7.0	22.0	1.48569e+07	S	5.0	18.0	1.36937e+07	S	6.0	16.0	1.38244e+07	S	6.0	25.0	1.95981e+07	S	7.0	21.0	1.5797e+07	S	7.0	24.0	1.6767e+07	S	4.0	19.0	1.41296e+07	S	6.0	20.0	1.5573e+07	S	6.0	22.0	1.442e+07	S	4.0	23.0	2.035e+07
11964	Atp6v1a	S	34.0	262.0	2.7409e+07	S	30.0	207.0	2.07511e+07	S	34.0	374.0	2.95674e+07	S	37.0	287.0	3.13462e+07	S	38.0	331.0	3.40337e+07	S	37.0	472.0	3.53608e+07	S	33.0	316.0	2.86857e+07	S	35.0	277.0	3.07985e+07	S	30.0	257.0	2.34238e+07	S	36.0	257.0	2.73758e+07	S	37.0	291.0	2.85929e+07	S	29.0	268.0	2.31354e+07
11966	Atp6v1b2	S	20.0	214.0	3.05655e+07	S	18.0	206.0	2.65636e+07	S	21.0	297.0	3.14835e+07	S	23.0	230.0	3.13712e+07	S	23.0	278.0	3.5057e+07	S	23.0	364.0	3.56904e+07	S	20.0	233.0	2.86252e+07	S	21.0	236.0	3.0607e+07	S	19.0	206.0	3.07093e+07	S	25.0	238.0	2.65024e+07	S	23.0	242.0	2.95708e+07	S	21.0	236.0	2.79167e+07
11972	Atp6v0d1	S	12.0	36.0	5.58191e+06	S	10.0	30.0	5.17921e+06	S	12.0	52.0	7.52405e+06	S	12.0	41.0	7.01049e+06	S	14.0	56.0	8.66444e+06	S	13.0	55.0	8.65629e+06	S	14.0	53.0	9.72288e+06	S	13.0	48.0	9.72198e+06	S	11.0	29.0	5.31167e+06	S	12.0	49.0	8.13384e+06	S	14.0	51.0	8.14152e+06	S	11.0	39.0	7.08905e+06
11973	Atp6v1e1	S	17.0	101.0	2.23771e+07	S	11.0	61.0	1.68017e+07	S	19.0	156.0	2.98053e+07	S	17.0	147.0	3.18072e+07	S	18.0	138.0	3.47593e+07	S	20.0	196.0	3.05955e+07	S	15.0	133.0	2.28955e+07	S	16.0	113.0	2.86931e+07	S	15.0	88.0	2.41422e+07	S	16.0	120.0	2.51369e+07	S	18.0	115.0	2.59019e+07	S	13.0	104.0	1.93197e+07
11975	Atp6v0a1	S	22.0	103.0	3.5293e+06	S	19.0	79.0	3.31474e+06	S	28.0	124.0	3.56334e+06	S	20.0	81.0	2.48029e+06	S	23.0	87.0	2.61816e+06	S	22.0	100.0	3.00014e+06	S	20.0	100.0	3.05556e+06	S	23.0	99.0	3.70668e+06	S	21.0	73.0	2.43344e+06	S	19.0	69.0	1.99741e+06	S	20.0	83.0	2.51544e+06	S	15.0	64.0	2.61111e+06
11977	Atp7a	S	6.0	7.0	39758	S	5.0	6.0	39925.9	S	7.0	9.0	54721.4	S	6.0	9.0	43873.1	S	5.0	7.0	42072.3	S	4.0	5.0	30065.7	S	4.0	7.0	27081.7	S	10.0	12.0	47605.7	S	9.0	11.0	57633.3	S	5.0	7.0	35405.1	S	4.0	8.0	37864.6	S	5.0	7.0	32496.9
11980	Atp8a1	S	2.0	3.0	17076.6	S	7.0	7.0	27995.8	S	8.0	9.0	14282.1	S	2.0	2.0	10195.4	S	2.0	2.0	8176.23	S	6.0	8.0	12326.4	S	4.0	4.0	10956.6	S	6.0	6.0	18023.8	R	1.0	1.0	5849.94	A	1.0	1.0	25528.1	S	1.0	1.0	7766.7	R	2.0	2.0	6210.29
11983	Atpif1	S	4.0	11.0	4.97905e+06	S	3.0	6.0	3.95593e+06	S	6.0	12.0	6.45331e+06	S	4.0	10.0	5.15064e+06	S	5.0	13.0	5.12146e+06	S	6.0	18.0	5.12199e+06	S	4.0	17.0	1.01717e+07	S	5.0	11.0	8.63729e+06	S	6.0	12.0	4.45758e+06	S	3.0	9.0	3.59262e+06	S	5.0	14.0	5.45987e+06	S	8.0	14.0	5.06787e+06
11984	Atp6v0c				9.81802	R	1.0	1.0	27496.1	S	1.0	1.0	34990.9	R	1.0	1.0	59851	R	1.0	1.0	890.073				10.04				9.81802				9.81802	A	1.0	1.0	17919.8				9.81802				9.81802				9.81802
11987	Slc7a1	S	1.0	4.0	9709.07	S	1.0	2.0	7867.82	S	1.0	1.0	506.429	S	1.0	6.0	19126.2	S	1.0	5.0	2640.21				506.429	S	1.0	4.0	854.256					S	1.0	2.0	8502.68					A	1.0	2.0	6.25627	S	1.0	3.0	3982.73
11988	Slc7a2				9.90577				9.90577				15.4303	S	4.0	5.0	79653.1	S	6.0	8.0	67952.3	S	3.0	3.0	23300.3				9.90577				9.90577				9.90577	S	4.0	7.0	92886.7	S	5.0	7.0	109660	S	4.0	8.0	84957.4
11990	Atrn	S	1.0	2.0	2396.26				8.86334	S	1.0	1.0	8362				8.86334				8.86334				17.0056	S	1.0	1.0	956.11	S	2.0	2.0	3549.22	S	1.0	2.0	1803.01				8.86334				8.86334	S	1.0	1.0	319.399
11991	Hnrnpd	S	13.0	79.0	1.37647e+07	S	12.0	78.0	1.27238e+07	S	12.0	80.0	1.28875e+07	S	13.0	102.0	1.34278e+07	S	13.0	93.0	1.25702e+07	S	15.0	87.0	1.28772e+07	S	15.0	102.0	1.35509e+07	S	14.0	69.0	1.33065e+07	S	9.0	58.0	1.25057e+07	S	14.0	90.0	1.23063e+07	S	12.0	94.0	1.25462e+07	S	10.0	67.0	1.19925e+07
11992	Auh	S	2.0	5.0	118321	S	3.0	5.0	136661	S	5.0	6.0	167306	A	1.0	1.0	65641.3	S	2.0	3.0	10201.6	S	3.0	5.0	65182.8	S	4.0	5.0	61827.6	S	3.0	6.0	154373	S	2.0	3.0	109614	R	2.0	2.0	34811.4	S	2.0	2.0	42357.6	S	1.0	1.0	56060.5
11993	Aup1	S	6.0	18.0	1.21722e+06	S	6.0	21.0	1.56211e+06	S	9.0	21.0	1.20293e+06	S	5.0	17.0	1.31383e+06	S	7.0	19.0	1.29513e+06	S	7.0	19.0	1.09888e+06	S	9.0	25.0	1.19196e+06	S	8.0	26.0	1.10537e+06	S	9.0	26.0	1.09613e+06	S	7.0	22.0	1.45414e+06	S	7.0	19.0	1.1168e+06	S	8.0	26.0	1.73399e+06
11997	Akr1b7	S	6.0	14.0	957481	S	6.0	17.0	910043	S	8.0	17.0	1.08899e+06	S	8.0	22.0	1.62709e+06	S	8.0	21.0	1.23904e+06	S	8.0	19.0	1.50255e+06	S	7.0	26.0	1.24891e+06	S	7.0	17.0	712647	S	7.0	19.0	1.65343e+06	S	7.0	25.0	1.48679e+06	S	8.0	28.0	1.64551e+06	S	6.0	20.0	1.7858e+06
12009	Cep131	S	2.0	2.0	34796.3	S	5.0	5.0	45116.4	S	5.0	7.0	285137	A	1.0	1.0	2869.46	R	1.0	1.0	4046.64				178.747	S	4.0	4.0	11446.5	S	4.0	4.0	8619.9	S	3.0	3.0	22069	S	3.0	3.0	19063.8	S	1.0	1.0	4900.61	S	3.0	4.0	55466.9
12010	B2m	S	3.0	7.0	2.39586e+06	S	3.0	5.0	1.04765e+06	S	4.0	10.0	3.90747e+06	S	3.0	6.0	2.91124e+06	S	4.0	12.0	5.10144e+06	S	3.0	16.0	2.58519e+06	S	1.0	8.0	1.67404e+06	S	3.0	5.0	2.81706e+06	S	3.0	9.0	7.23586e+06	S	4.0	13.0	6.49727e+06	S	3.0	8.0	4.29018e+06	S	2.0	8.0	4.58893e+06
12013	Bach1	S	4.0	5.0	41782.6	S	3.0	6.0	13978.5	S	5.0	6.0	32367	S	2.0	4.0	2805.72	S	1.0	4.0	4021.95	S	5.0	7.0	68586.7	S	1.0	6.0	5836.05	S	3.0	3.0	27334.1	S	5.0	6.0	33359.1	S	2.0	2.0	8291.82	S	3.0	6.0	102674	S	2.0	6.0	29203.1
12015	Bad	S	4.0	13.0	326024	S	3.0	13.0	462673	S	1.0	2.0	221133	S	3.0	8.0	223785	S	3.0	7.0	273087	S	1.0	1.0	242199	S	4.0	15.0	432027	S	4.0	11.0	439017	S	3.0	14.0	85865.9	S	4.0	8.0	221832	S	3.0	10.0	221884	S	4.0	14.0	444659
12017	Bag1	S	6.0	16.0	906799	S	4.0	11.0	703768	S	10.0	19.0	891637	S	4.0	10.0	629890	S	5.0	9.0	485188	S	7.0	20.0	748023	S	8.0	19.0	693588	S	11.0	23.0	935480	S	5.0	14.0	648519	S	7.0	16.0	707489	S	3.0	10.0	588774	S	4.0	12.0	672466
12018	Bak1	S	3.0	3.0	133826	S	2.0	4.0	261139	S	3.0	7.0	305303	S	3.0	4.0	140835	S	3.0	5.0	191269	S	2.0	2.0	142475	S	4.0	7.0	387667	S	6.0	13.0	705433	S	2.0	2.0	131878	S	4.0	7.0	349344	S	3.0	9.0	166256	R	2.0	2.0	73163.3
12021	Bard1				10.6613				10.6613					S	1.0	1.0	9930.27				10.6613								10.6613				10.6613				10.6613				10.6613				10.6613				10.6613
12028	Bax	S	7.0	56.0	7.86798e+06	S	7.0	49.0	1.50553e+07	S	8.0	73.0	1.13323e+07	S	8.0	60.0	1.03487e+07	S	8.0	63.0	8.86512e+06	S	8.0	73.0	9.79067e+06	S	8.0	60.0	1.05843e+07	S	7.0	57.0	9.8007e+06	S	8.0	57.0	9.54952e+06	S	8.0	76.0	1.00437e+07	S	8.0	69.0	1.03385e+07	S	7.0	59.0	1.00005e+07
12032	Bcan	R	1.0	1.0	7493.24				8.12149				37.7538	S	1.0	2.0	55930.1	S	1.0	2.0	25051.3				37.7538	A	1.0	1.0	10622.4				8.12149	S	1.0	1.0	48230.3	A	1.0	2.0	6107.02				8.12149				8.12149
12033	Bcap29	S	6.0	13.0	1.23726e+06	S	5.0	9.0	1.68008e+06	S	8.0	16.0	1.17838e+06	S	6.0	13.0	1.19722e+06	S	8.0	13.0	1.12901e+06	S	9.0	19.0	969843	S	6.0	12.0	1.2819e+06	S	7.0	14.0	1.7296e+06	S	7.0	13.0	1.18172e+06	S	6.0	11.0	835377	S	5.0	8.0	608258	S	5.0	7.0	979593
12034	Phb2	S	14.0	38.0	5.2299e+06	S	8.0	27.0	4.03633e+06	S	16.0	57.0	6.57955e+06	S	15.0	53.0	6.69412e+06	S	16.0	57.0	6.65538e+06	S	17.0	58.0	7.63241e+06	S	15.0	50.0	8.05987e+06	S	15.0	52.0	8.68552e+06	S	15.0	47.0	6.67395e+06	S	16.0	61.0	8.17444e+06	S	16.0	53.0	7.17949e+06	S	12.0	60.0	5.48873e+06
12036	Bcat2	S	7.0	20.0	1.00478e+06	S	4.0	14.0	607281	S	9.0	40.0	1.69531e+06	S	6.0	15.0	1.17106e+06	S	7.0	18.0	1.33295e+06	S	8.0	36.0	1.52032e+06	S	8.0	34.0	2.64614e+06	S	9.0	33.0	2.47212e+06	S	6.0	18.0	1.35098e+06	S	9.0	27.0	1.92349e+06	S	7.0	28.0	1.67607e+06	S	7.0	16.0	1.01407e+06
12039	Bckdha	S	8.0	13.0	104448	S	6.0	15.0	159637	S	5.0	12.0	226560	S	4.0	7.0	28655	S	4.0	7.0	15428	S	2.0	3.0	47660.8	S	5.0	12.0	145703	S	8.0	15.0	234329	S	6.0	10.0	55761.6	S	4.0	6.0	36030.8	S	3.0	7.0	47326.5	S	4.0	6.0	50100.8
12040	Bckdhb					S	1.0	2.0	21423.7	A	1.0	1.0	90.5901	A	1.0	2.0	31817.1								90.5901					S	1.0	1.0	639.761	R	1.0	1.0	7996.71									A	1.0	1.0	7822.42
12041	Bckdk	S	3.0	6.0	265752	S	3.0	4.0	278371	S	3.0	8.0	297830	S	3.0	5.0	266034	S	4.0	6.0	110883	S	4.0	8.0	115801	S	4.0	6.0	241195	S	4.0	7.0	286702	S	2.0	4.0	124396	S	4.0	4.0	142110	S	5.0	7.0	223232	S	2.0	2.0	140381
12042	Bcl10	S	4.0	13.0	555389	S	4.0	9.0	294756	S	4.0	10.0	273335	S	8.0	18.0	867754	S	5.0	14.0	606018	S	6.0	11.0	574234	S	4.0	8.0	289830	S	3.0	8.0	205421	S	6.0	14.0	612177	S	6.0	14.0	445459	S	7.0	16.0	657903	S	9.0	20.0	1.07946e+06
12043	Bcl2	S	1.0	4.0	2984.35	S	1.0	4.0	13882.4				1189.29	R	1.0	4.0	3278.35	S	1.0	1.0	5896.82				1189.29	A	1.0	1.0	4073.77	S	1.0	4.0	12094.6	S	1.0	3.0	6978.5	S	1.0	2.0	5034.46	S	1.0	2.0	3236.53	R	1.0	2.0	3663.96
12048	Bcl2l1	S	4.0	10.0	641267	S	6.0	17.0	627013	S	7.0	18.0	639044	S	6.0	10.0	406715	S	4.0	6.0	442526	S	4.0	6.0	346313	S	2.0	5.0	122530	S	3.0	5.0	262971	S	3.0	7.0	606420	S	4.0	7.0	323877	S	4.0	4.0	243683	S	2.0	4.0	64500.8
12051	Bcl3				7.91387				7.91387				36.1495	A	1.0	1.0	2984.61	S	1.0	1.0	5326.36				36.1495				7.91387				7.91387				7.91387				7.91387	S	1.0	1.0	7.91387	A	1.0	1.0	7257.06
12053	Bcl6	S	2.0	2.0	9155.96	S	2.0	2.0	48274.2				16.7605	R	1.0	1.0	2279.19				9.60494				16.7605				9.60494				9.60494				9.60494				9.60494	S	2.0	2.0	9955.88	S	2.0	2.0	12733.5
12054	Bcl7b	S	4.0	6.0	625039	S	3.0	7.0	281493	S	2.0	4.0	411008	S	3.0	5.0	507917	S	3.0	5.0	299352	S	1.0	4.0	217225	S	2.0	3.0	334669	S	3.0	4.0	368483	S	3.0	7.0	432223	S	1.0	2.0	100583	S	1.0	4.0	290303	S	2.0	5.0	249554
12055	Bcl7c	S	4.0	5.0	120451	S	4.0	5.0	104387	A	1.0	1.0	50.006	R	3.0	3.0	64710.5	A	2.0	2.0	57509.6	A	1.0	1.0	201367				8.46093	A	1.0	1.0	8.46093	S	4.0	5.0	106407	S	2.0	2.0	8.46093	R	2.0	2.0	13048.4	R	3.0	3.0	80379.6
12064	Bdnf				8.68003	S	1.0	1.0	24689.6				13.8835				8.68003				8.68003				13.8835				8.68003				8.68003				8.68003				8.68003				8.68003				8.68003
12068	Bet1	S	2.0	6.0	583891	S	2.0	6.0	607065	S	2.0	4.0	465550	S	2.0	5.0	431395	S	2.0	7.0	627691	S	2.0	8.0	1.82083e+06	S	2.0	5.0	3.59372e+06	S	1.0	3.0	754528	S	2.0	6.0	846919	S	2.0	6.0	545352	S	1.0	5.0	250819	S	1.0	3.0	642743
12091	Glb1	S	13.0	29.0	1.54212e+06	S	9.0	28.0	1.1007e+06	S	16.0	76.0	1.787e+06	S	11.0	29.0	1.56507e+06	S	14.0	41.0	2.45644e+06	S	15.0	71.0	2.07401e+06	S	16.0	60.0	3.31059e+06	S	14.0	44.0	3.40411e+06	S	14.0	38.0	2.11951e+06	S	11.0	29.0	1.61415e+06	S	11.0	31.0	1.7462e+06	S	11.0	28.0	1.49885e+06
12111	Bgn	S	1.0	1.0	1.8737e+06	S	1.0	1.0	5.70193e+06	S	1.0	1.0	1.21164e+06	R	1.0	2.0	279758	A	1.0	2.0	301393				130.547				7.53367	R	1.0	2.0	104098	S	1.0	3.0	1.4009e+06	A	1.0	1.0	13094.7				7.53367	A	1.0	1.0	12148.7
12122	Bid	S	5.0	25.0	5.09948e+06	S	5.0	21.0	4.17352e+06	S	6.0	23.0	3.65058e+06	S	3.0	15.0	2.70068e+06	S	4.0	17.0	2.79259e+06	S	4.0	17.0	3.11247e+06	S	7.0	21.0	2.5513e+06	S	7.0	21.0	2.75297e+06	S	7.0	21.0	3.10639e+06	S	4.0	12.0	1.14784e+06	S	4.0	11.0	1.43516e+06	S	6.0	22.0	3.51041e+06
12125	Bcl2l11	A	1.0	1.0	34044.1	R	3.0	3.0	161389	S	1.0	1.0	142820	R	1.0	1.0	80772.8	R	2.0	2.0	95294.9	R	1.0	1.0	170866	R	2.0	2.0	112975	R	1.0	3.0	33342.6	R	2.0	2.0	132668	R	2.0	2.0	108271	R	1.0	1.0	92801.5	R	1.0	1.0	68655.2
12140	Fabp7	S	2.0	13.0	2.21776e+06	S	3.0	9.0	1.65099e+06	S	3.0	6.0	2.1911e+06	S	3.0	10.0	1.9185e+06	S	3.0	10.0	2.22816e+06	S	2.0	6.0	1.78103e+06	S	4.0	18.0	3.19726e+06	S	5.0	23.0	4.76021e+06	S	3.0	14.0	3.2893e+06	S	5.0	12.0	2.74586e+06	S	4.0	15.0	3.41317e+06	S	4.0	19.0	2.99874e+06
12162	Bmp7				11.9992				11.9992								11.9992				11.9992								11.9992				11.9992				11.9992				11.9992				11.9992				11.9992
12175	Bnip2	A	1.0	1.0	21858.2	S	1.0	1.0	13.7409	S	3.0	4.0	32591	S	3.0	5.0	77715.4	S	3.0	3.0	71425.3	S	4.0	6.0	97131.9	S	4.0	7.0	134087	S	4.0	6.0	124752	R	2.0	2.0	31979.1	R	4.0	5.0	53218.1	S	3.0	5.0	102874				13.7409
12176	Bnip3				10.7933	R	1.0	1.0	10.7933	R	1.0	1.0	7881.22				10.7933				10.7933								10.7933				10.7933				10.7933				10.7933	R	1.0	1.0	10.7933	S	1.0	1.0	13546.8
12177	Bnip3l				17.7555	A	1.0	1.0	17.7555	S	1.0	1.0	1427.08				17.7555				17.7555					A	1.0	1.0	24711.2	R	1.0	1.0	26055.6	R	1.0	1.0	40658.1				17.7555				17.7555	S	1.0	2.0	46028.7
12181	Bop1	S	8.0	18.0	278133	S	5.0	15.0	227558	S	7.0	12.0	270732	S	6.0	12.0	205669	S	4.0	6.0	115688	S	3.0	4.0	81455.2	S	5.0	8.0	146053	S	6.0	10.0	139003	S	6.0	8.0	196646	R	4.0	5.0	91586.1	R	4.0	5.0	99830.5	S	5.0	8.0	140701
12183	Bpgm				10.0207				10.0207								10.0207				10.0207								10.0207	S	1.0	1.0	13071.8				10.0207				10.0207				10.0207				10.0207
12189	Brca1				8.16776				8.16776				26.1111	R	1.0	1.0	1013.67				8.16776				26.1111	A	1.0	1.0	924.889				8.16776				8.16776				8.16776	R	1.0	1.0	383.898				8.16776
12190	Brca2	A	1.0	1.0	111.994	R	1.0	1.0	1295.55					A	2.0	2.0	7134.57				12.3367	S	1.0	1.0	266.794	S	2.0	2.0	13216.9	A	1.0	1.0	1189.76	A	1.0	1.0	1011.37				12.3367				12.3367				12.3367
12192	Zfp36l1				8.76344				8.76344				12.6004				8.76344				8.76344				12.6004				8.76344	S	1.0	1.0	4104.21				8.76344				8.76344				8.76344				8.76344
12193	Zfp36l2	S	2.0	3.0	3848.02	S	2.0	2.0	5977	S	1.0	1.0	167532	S	1.0	1.0	18214.3	S	1.0	1.0	10070.3				771.445	S	2.0	3.0	52156	S	4.0	5.0	42868.2	S	3.0	3.0	20217.7	S	2.0	2.0	659.531	S	1.0	1.0	6169.17	S	1.0	1.0	7370.06
12211	Birc6	S	42.0	89.0	214735	S	37.0	82.0	162565	S	40.0	72.0	166045	S	35.0	67.0	146795	S	36.0	68.0	131735	S	26.0	36.0	84841.8	S	41.0	92.0	143176	S	43.0	79.0	166305	S	39.0	65.0	171194	S	32.0	52.0	93113.7	S	28.0	47.0	88240.8	S	28.0	48.0	216425
12215	Bsg	S	2.0	3.0	146881	S	2.0	2.0	270296	S	2.0	3.0	477851	S	3.0	7.0	362253	S	5.0	9.0	582256	S	1.0	1.0	200003	S	4.0	4.0	206884	S	3.0	3.0	130378	S	4.0	5.0	299361	S	3.0	6.0	291194	S	4.0	7.0	391190	S	4.0	7.0	721019
12217	Bsn	A	2.0	2.0	8.80208	S	2.0	2.0	8.80208				17.3482				8.80208				8.80208	A	1.0	2.0	4856.42				8.80208				8.80208				8.80208	S	1.0	1.0	1531.11	A	4.0	4.0	12192.3	S	1.0	1.0	8.80208
12229	Btk	S	15.0	24.0	847553	S	13.0	22.0	1.0983e+06	S	18.0	28.0	1.01223e+06	S	12.0	21.0	890220	S	15.0	25.0	841386	S	14.0	28.0	758851	S	15.0	28.0	734690	S	15.0	27.0	800145	S	13.0	23.0	824895	S	17.0	31.0	1.06918e+06	S	13.0	20.0	866501	S	12.0	22.0	783521
12231	Btn1a1	S	1.0	2.0	141327				14.6485	A	1.0	1.0	91600.2	S	1.0	2.0	252382	R	1.0	1.0	54626.3	R	1.0	1.0	14491.4	S	1.0	2.0	204062	S	1.0	3.0	358253	R	1.0	2.0	86535.1	R	1.0	1.0	12813.4				14.6485	R	1.0	1.0	27178.9
12234	Btrc				9.61845	A	1.0	1.0	2056.04	S	2.0	2.0	8319.65	A	2.0	2.0	19139.9	R	1.0	1.0	3256.73				15.119	A	1.0	1.0	898.051				9.61845				9.61845	A	2.0	2.0	9.61845	A	2.0	2.0	9.61845	A	3.0	4.0	69125.5
12235	Bub1				8.01931	A	1.0	1.0	5078.06				37.2506	A	1.0	1.0	4567.73				8.01931				37.2506	A	1.0	1.0	669.05				8.01931	A	2.0	2.0	14689.5	R	1.0	1.0	3334.98				8.01931	A	2.0	2.0	2665.18
12236	Bub1b	S	3.0	5.0	3925.69	S	2.0	2.0	4940.11	S	3.0	3.0	3502.06	R	1.0	1.0	1244.18				10.836					A	2.0	2.0	36361.6				10.836				10.836				10.836				10.836				10.836
12237	Bub3	S	9.0	31.0	2.79448e+06	S	5.0	16.0	2.31432e+06	S	10.0	30.0	3.21447e+06	S	10.0	25.0	3.45907e+06	S	9.0	19.0	2.35072e+06	S	8.0	16.0	2.01359e+06	S	11.0	36.0	2.98036e+06	S	10.0	26.0	2.6914e+06	S	8.0	21.0	2.32512e+06	S	11.0	25.0	2.68966e+06	S	11.0	30.0	2.22561e+06	S	7.0	17.0	2.19792e+06
12238	Commd3	S	4.0	7.0	838646	S	4.0	8.0	892656	S	4.0	11.0	1.05406e+06	S	4.0	7.0	1.19506e+06	S	5.0	8.0	1.0907e+06	S	6.0	13.0	1.1757e+06	S	4.0	9.0	1.00657e+06	S	5.0	9.0	1.16774e+06	S	5.0	9.0	1.03368e+06	S	5.0	11.0	1.24331e+06	S	5.0	11.0	1.21177e+06	S	5.0	8.0	832193
12257	Tspo				18.6398				18.6398	S	2.0	6.0	76677.8	S	1.0	2.0	15963.7	R	1.0	1.0	170873	S	1.0	3.0	55620.1	S	3.0	7.0	1.72313e+06	S	2.0	6.0	1.164e+06				18.6398	S	2.0	5.0	552382	R	1.0	1.0	149664				18.6398
12259	C1qa	S	3.0	4.0	230144				24.0338	S	4.0	8.0	227523	R	3.0	3.0	229735	S	2.0	2.0	202441	S	3.0	5.0	83055.1	S	3.0	6.0	934241	S	4.0	8.0	823322	R	1.0	1.0	12068.2	S	3.0	3.0	508000	R	3.0	3.0	487083	S	4.0	8.0	460529
12260	C1qb	S	4.0	9.0	944885	S	5.0	8.0	960846	S	5.0	13.0	1.80184e+06	S	4.0	7.0	808005	S	6.0	14.0	1.58584e+06	S	4.0	10.0	1.39676e+06	S	7.0	16.0	2.38162e+06	S	5.0	10.0	2.28352e+06	S	4.0	7.0	886872	S	7.0	23.0	3.19313e+06	S	6.0	15.0	2.7314e+06	S	4.0	13.0	2.09623e+06
12261	C1qbp	S	6.0	48.0	9.85041e+06	S	7.0	49.0	9.42536e+06	S	6.0	49.0	8.55102e+06	S	5.0	48.0	8.04108e+06	S	4.0	42.0	7.54068e+06	S	6.0	54.0	7.72755e+06	S	6.0	62.0	9.07068e+06	S	5.0	45.0	8.17648e+06	S	5.0	43.0	7.54113e+06	S	4.0	38.0	5.66476e+06	S	4.0	49.0	6.1492e+06	S	4.0	36.0	7.65151e+06
12262	C1qc	S	4.0	10.0	1.46937e+06	S	2.0	9.0	952862	S	7.0	26.0	2.27647e+06	S	3.0	10.0	656946	S	5.0	8.0	1.33988e+06	S	6.0	24.0	1.2344e+06	S	4.0	15.0	2.30869e+06	S	7.0	15.0	3.06902e+06	S	3.0	5.0	622434	S	4.0	19.0	2.18418e+06	S	5.0	10.0	2.00955e+06	S	6.0	17.0	1.65446e+06
12265	Ciita	R	1.0	1.0	10.8279				10.8279	A	1.0	2.0	116799				10.8279	A	1.0	1.0	4347.49	A	1.0	1.0	9.50105	S	1.0	2.0	205825	R	2.0	2.0	29979.3				10.8279	A	1.0	2.0	29047.3				10.8279				10.8279
12266	C3	S	5.0	5.0	295618	A	1.0	1.0	20012.5	S	6.0	8.0	227059	S	6.0	6.0	88201	S	6.0	7.0	81821	S	6.0	7.0	37166.8	S	4.0	4.0	109912	S	5.0	5.0	34565.2	S	9.0	11.0	323967	S	4.0	4.0	83058	S	2.0	2.0	7079.53	S	5.0	6.0	35874.1
12267	C3ar1	A	2.0	2.0	100625				18.3782	R	2.0	2.0	15582.7				18.3782				18.3782					S	1.0	1.0	460493	S	2.0	2.0	374756	R	2.0	2.0	212926				18.3782				18.3782				18.3782
12268	C4b	A	1.0	1.0	1468.25				9.89244	S	2.0	2.0	20035.7	A	1.0	1.0	9.89244	S	2.0	2.0	13788.8				12.2786	S	2.0	2.0	2655.67	A	1.0	1.0	4856.45	A	2.0	2.0	14401.4	S	3.0	4.0	24141.2				9.89244				9.89244
12273	C5ar1	S	4.0	9.0	1.75497e+06	S	4.0	8.0	2.95204e+06	S	4.0	9.0	2.93303e+06	S	4.0	11.0	3.31344e+06	S	4.0	10.0	1.79342e+06	S	4.0	9.0	1.03266e+06	S	4.0	6.0	1.43407e+06	S	4.0	9.0	2.67281e+06	R	2.0	2.0	284971	S	4.0	8.0	1.40318e+06	S	4.0	12.0	2.06209e+06	S	2.0	4.0	1.14137e+06
12282	Hyou1	S	36.0	148.0	4.55919e+06	S	30.0	116.0	3.98786e+06	S	34.0	166.0	4.74438e+06	S	34.0	131.0	4.25474e+06	S	36.0	139.0	4.58987e+06	S	36.0	145.0	4.0119e+06	S	31.0	146.0	3.44717e+06	S	33.0	132.0	3.80314e+06	S	28.0	133.0	3.57892e+06	S	32.0	140.0	3.52802e+06	S	33.0	123.0	3.20786e+06	S	31.0	131.0	3.61953e+06
12283	Cab39	S	14.0	31.0	1.80293e+06	S	12.0	28.0	2.62879e+06	S	14.0	33.0	2.23711e+06	S	14.0	32.0	2.4197e+06	S	15.0	33.0	2.59782e+06	S	14.0	32.0	1.71596e+06	S	13.0	37.0	1.60064e+06	S	15.0	42.0	2.48048e+06	S	9.0	23.0	1.45172e+06	S	14.0	26.0	1.70654e+06	S	12.0	28.0	1.97059e+06	S	11.0	26.0	1.41942e+06
12287	Cacna1b	R	2.0	2.0	243524				7.85231	A	1.0	1.0	49.2373	A	2.0	2.0	4897.37	A	2.0	2.0	6172.31				49.2373				7.85231				7.85231	A	3.0	3.0	9447.66				7.85231	R	1.0	1.0	3564.86	A	1.0	1.0	7.85231
12301	Cacybp	S	13.0	39.0	4.56636e+06	S	12.0	33.0	3.96035e+06	S	14.0	37.0	4.88101e+06	S	13.0	32.0	4.15403e+06	S	16.0	43.0	5.06767e+06	S	12.0	33.0	4.04657e+06	S	12.0	55.0	3.62373e+06	S	12.0	56.0	4.64371e+06	S	12.0	44.0	4.66689e+06	S	13.0	38.0	3.13067e+06	S	12.0	34.0	3.18272e+06	S	11.0	41.0	4.11198e+06
12304	Pdia4	S	40.0	137.0	1.18319e+07	S	36.0	118.0	1.16481e+07	S	41.0	147.0	1.27575e+07	S	39.0	136.0	9.85709e+06	S	36.0	145.0	1.05319e+07	S	38.0	154.0	1.04435e+07	S	43.0	150.0	1.04619e+07	S	43.0	148.0	1.1525e+07	S	41.0	131.0	1.22552e+07	S	40.0	146.0	9.8209e+06	S	39.0	136.0	9.14198e+06	S	41.0	154.0	1.29574e+07
12306	Anxa2	S	28.0	233.0	1.28133e+08	S	28.0	186.0	1.24591e+08	S	28.0	234.0	1.44727e+08	S	31.0	415.0	1.47563e+08	S	29.0	414.0	1.54987e+08	S	29.0	367.0	1.40873e+08	S	31.0	266.0	1.49994e+08	S	29.0	258.0	1.55447e+08	S	28.0	277.0	1.51615e+08	S	30.0	416.0	1.44378e+08	S	31.0	420.0	1.5771e+08	S	29.0	309.0	1.6279e+08
12313	Calm1	S	12.0	390.0	1.28818e+08	S	12.0	338.0	1.23888e+08	S	10.0	373.0	1.14996e+08	S	14.0	553.0	1.13305e+08	S	15.0	497.0	1.08011e+08	S	12.0	573.0	1.15414e+08	S	12.0	423.0	1.21031e+08	S	13.0	339.0	1.105e+08	S	12.0	346.0	1.27228e+08	S	13.0	448.0	8.91319e+07	S	12.0	491.0	1.09195e+08	S	13.0	419.0	1.17058e+08
12314	Calm2	S	12.0	390.0	1.66705e+08	S	12.0	338.0	1.60325e+08	S	10.0	373.0	1.48818e+08	S	14.0	553.0	1.4663e+08	S	15.0	497.0	1.39778e+08	S	12.0	573.0	1.49359e+08	S	12.0	423.0	1.56628e+08	S	13.0	339.0	1.43e+08	S	12.0	346.0	1.64648e+08	S	13.0	448.0	1.15347e+08	S	12.0	491.0	1.41311e+08	S	13.0	419.0	1.51486e+08
12315	Calm3	S	12.0	390.0	1.28818e+08	S	12.0	338.0	1.23888e+08	S	10.0	373.0	1.14996e+08	S	14.0	553.0	1.13305e+08	S	15.0	497.0	1.08011e+08	S	12.0	573.0	1.15414e+08	S	12.0	423.0	1.21031e+08	S	13.0	339.0	1.105e+08	S	12.0	346.0	1.27228e+08	S	13.0	448.0	8.91319e+07	S	12.0	491.0	1.09195e+08	S	13.0	419.0	1.17058e+08
12316	Aspm	A	1.0	2.0	9.1899				9.1899	A	1.0	1.0	3023.13	A	1.0	1.0	589.393	A	1.0	1.0	5675.27	A	2.0	2.0	12.4469				9.1899				9.1899	A	2.0	3.0	1845.75	A	1.0	1.0	401.265				9.1899				9.1899
12317	Calr	S	24.0	266.0	8.16062e+07	S	23.0	240.0	8.18007e+07	S	29.0	303.0	8.08207e+07	S	28.0	366.0	7.81374e+07	S	27.0	353.0	7.8883e+07	S	26.0	419.0	8.6879e+07	S	25.0	254.0	7.98517e+07	S	26.0	244.0	7.7936e+07	S	23.0	231.0	6.97813e+07	S	30.0	383.0	7.31524e+07	S	28.0	409.0	7.39756e+07	S	26.0	282.0	7.53923e+07
12321	Calu	S	21.0	87.0	1.70566e+07	S	24.0	87.0	1.7584e+07	S	21.0	79.0	1.28729e+07	S	16.0	60.0	1.19372e+07	S	18.0	59.0	1.1344e+07	S	18.0	66.0	1.13729e+07	S	22.0	87.0	1.28791e+07	S	21.0	69.0	1.11988e+07	S	21.0	75.0	1.24732e+07	S	16.0	54.0	7.13508e+06	S	17.0	48.0	7.56641e+06	S	18.0	61.0	1.24073e+07
12325	Camk2g	S	5.0	24.0	347056	S	6.0	20.0	264615	S	8.0	17.0	294932	S	7.0	31.0	264764	S	8.0	31.0	339198	S	9.0	33.0	245029	S	8.0	34.0	232590	S	8.0	26.0	210310	S	6.0	22.0	278076	S	8.0	28.0	237308	S	8.0	29.0	235951	S	7.0	22.0	272994
12328	Caml	S	3.0	7.0	92381.1	S	3.0	6.0	81738.9	S	2.0	3.0	52873.1	S	1.0	2.0	25928.1				16.67	R	1.0	1.0	4983.53	S	1.0	1.0	48895.2	S	3.0	6.0	55026.6	S	3.0	8.0	129621				16.67	S	2.0	2.0	69538.6	S	3.0	3.0	71704.5
12330	Canx	S	25.0	78.0	8.95671e+06	S	22.0	88.0	1.3253e+07	S	26.0	97.0	1.0638e+07	S	25.0	103.0	1.25281e+07	S	25.0	95.0	1.13564e+07	S	26.0	107.0	1.27261e+07	S	25.0	99.0	1.14084e+07	S	27.0	96.0	1.11646e+07	S	22.0	72.0	8.24652e+06	S	25.0	129.0	1.25636e+07	S	24.0	85.0	1.00973e+07	S	24.0	100.0	1.5375e+07
12331	Cap1	S	23.0	231.0	5.85728e+07	S	20.0	195.0	5.40629e+07	S	21.0	202.0	5.53272e+07	S	23.0	327.0	6.61356e+07	S	23.0	283.0	5.98883e+07	S	22.0	260.0	6.30978e+07	S	20.0	232.0	5.90438e+07	S	21.0	189.0	5.36362e+07	S	22.0	211.0	5.87419e+07	S	24.0	293.0	5.72991e+07	S	23.0	305.0	5.47514e+07	S	22.0	234.0	5.41946e+07
12332	Capg	S	17.0	393.0	2.39451e+08	S	16.0	333.0	2.14535e+08	S	14.0	385.0	2.67358e+08	S	15.0	648.0	2.57815e+08	S	15.0	634.0	2.71406e+08	S	16.0	693.0	2.79872e+08	S	21.0	424.0	2.86146e+08	S	21.0	381.0	2.85651e+08	S	15.0	345.0	2.59997e+08	S	16.0	771.0	2.78696e+08	S	16.0	690.0	2.71241e+08	S	14.0	462.0	2.56617e+08
12333	Capn1	S	21.0	29.0	826111	S	17.0	28.0	942246	S	24.0	49.0	1.143e+06	S	21.0	38.0	1.03653e+06	S	23.0	46.0	1.23277e+06	S	27.0	60.0	1.25821e+06	S	23.0	49.0	1.25294e+06	S	20.0	38.0	1.3139e+06	S	18.0	30.0	854390	S	25.0	46.0	1.23338e+06	S	21.0	41.0	1.13569e+06	S	25.0	47.0	1.33498e+06
12334	Capn2	S	21.0	120.0	7.71114e+06	S	20.0	109.0	6.76052e+06	S	22.0	139.0	9.13509e+06	S	24.0	128.0	8.43266e+06	S	25.0	151.0	8.61447e+06	S	23.0	101.0	8.183e+06	S	23.0	139.0	8.74153e+06	S	21.0	162.0	9.41944e+06	S	21.0	118.0	6.64819e+06	S	24.0	141.0	7.69264e+06	S	24.0	169.0	8.30946e+06	S	20.0	139.0	6.85314e+06
12336	Capns1	S	8.0	69.0	9.79178e+06	S	7.0	74.0	1.07202e+07	S	8.0	57.0	1.42466e+07	S	11.0	66.0	1.29256e+07	S	11.0	70.0	1.49607e+07	S	10.0	48.0	1.23894e+07	S	10.0	93.0	1.50831e+07	S	11.0	90.0	1.55021e+07	S	10.0	91.0	1.41652e+07	S	12.0	56.0	1.18078e+07	S	11.0	64.0	1.29584e+07	S	7.0	97.0	1.42035e+07
12337	Capn5	S	2.0	3.0	33543.8	S	1.0	1.0	14643.4	S	4.0	4.0	19165.9	S	1.0	1.0	15.3764	S	1.0	2.0	4193.05	R	1.0	1.0	1235.18	S	3.0	4.0	8102.06	R	1.0	2.0	9489.21	S	1.0	1.0	11479.4	R	1.0	1.0	4010.03	R	2.0	2.0	7355.55	A	1.0	1.0	7150.18
12339	Capn7	A	1.0	1.0	208716				15.337	S	4.0	5.0	3091.91				15.337				15.337	S	1.0	1.0	1.20467				15.337	S	1.0	1.0	12963.5				15.337	A	1.0	1.0	1471.86				15.337				15.337
12340	Capza1	S	12.0	114.0	2.03304e+07	S	12.0	116.0	2.17454e+07	S	13.0	140.0	2.44464e+07	S	13.0	123.0	1.96721e+07	S	14.0	139.0	2.28019e+07	S	13.0	137.0	2.32171e+07	S	13.0	132.0	2.54895e+07	S	13.0	136.0	2.65211e+07	S	13.0	108.0	1.98215e+07	S	13.0	120.0	1.96766e+07	S	13.0	115.0	1.90335e+07	S	12.0	93.0	1.67447e+07
12343	Capza2	S	12.0	132.0	3.13733e+07	S	12.0	134.0	3.17432e+07	S	13.0	206.0	3.98556e+07	S	14.0	199.0	3.70666e+07	S	15.0	225.0	4.27813e+07	S	15.0	273.0	4.31061e+07	S	13.0	177.0	4.29691e+07	S	12.0	160.0	3.34718e+07	S	12.0	135.0	2.25832e+07	S	14.0	214.0	4.23404e+07	S	14.0	221.0	3.80886e+07	S	13.0	175.0	2.81108e+07
12345	Capzb	S	19.0	134.0	3.34268e+07	S	17.0	116.0	3.43619e+07	S	18.0	151.0	3.76467e+07	S	18.0	158.0	3.70362e+07	S	18.0	161.0	3.6709e+07	S	16.0	180.0	3.70427e+07	S	21.0	180.0	3.81667e+07	S	20.0	143.0	3.9671e+07	S	18.0	113.0	3.34678e+07	S	17.0	158.0	3.65587e+07	S	20.0	168.0	3.89574e+07	S	17.0	135.0	3.39743e+07
12346	Car1	S	1.0	1.0	4862.14				7.93228				35.2925				7.93228				7.93228				35.2925				7.93228				7.93228				7.93228				7.93228	R	1.0	1.0	9148.84	A	1.0	1.0	4538.67
12349	Car2	S	5.0	18.0	392017	R	2.0	2.0	30278.8				62.0029	S	4.0	9.0	162971	S	2.0	4.0	87342.5	S	2.0	4.0	160044	R	1.0	1.0	8.84338	S	5.0	10.0	114296				8.84338	S	2.0	6.0	32903.4	S	5.0	16.0	313242	S	4.0	9.0	99071.8
12351	Car4				8.70993				8.70993				13.4078				8.70993				8.70993	A	1.0	2.0	13.4078				8.70993				8.70993				8.70993				8.70993				8.70993				8.70993
12359	Cat	S	26.0	133.0	1.17432e+07	S	21.0	118.0	9.21738e+06	S	26.0	96.0	8.57137e+06	S	28.0	138.0	1.21731e+07	S	29.0	141.0	1.29931e+07	S	29.0	147.0	1.22552e+07	S	25.0	121.0	9.92439e+06	S	25.0	117.0	8.00676e+06	S	29.0	164.0	1.58871e+07	S	29.0	132.0	1.00145e+07	S	25.0	107.0	7.41116e+06	S	26.0	112.0	9.6022e+06
12361	Cask	R	2.0	2.0	3630.49	S	2.0	2.0	36301.1	S	1.0	1.0	71857.7	R	1.0	1.0	2335.99								106.019	R	1.0	1.0	1028.28	S	4.0	4.0	7993.35	S	4.0	6.0	11547.9	A	1.0	1.0	7.04853					S	1.0	2.0	2364.45
12362	Casp1	S	13.0	34.0	1.99925e+06	S	9.0	28.0	1.7673e+06	S	17.0	46.0	2.95648e+06	S	18.0	55.0	3.84405e+06	S	16.0	55.0	4.46423e+06	S	17.0	61.0	3.80559e+06	S	16.0	61.0	2.86755e+06	S	16.0	48.0	3.01267e+06	S	13.0	34.0	1.89307e+06	S	17.0	55.0	4.55985e+06	S	16.0	56.0	3.7922e+06	S	13.0	41.0	3.07114e+06
12363	Casp4	A	1.0	1.0	72526.4				11.0562				7.6949	A	1.0	1.0	22620.7	R	1.0	1.0	11.0562	A	1.0	1.0	43586.7				11.0562				11.0562	A	2.0	2.0	15684	S	1.0	1.0	11.0562	A	1.0	1.0	9540.65	S	2.0	2.0	38618.4
12367	Casp3	S	11.0	24.0	2.48577e+06	S	10.0	18.0	2.32656e+06	S	9.0	22.0	2.42244e+06	S	10.0	19.0	2.04551e+06	S	10.0	25.0	2.25132e+06	S	6.0	13.0	1.37717e+06	S	10.0	27.0	2.11453e+06	S	10.0	21.0	2.2593e+06	S	12.0	23.0	2.067e+06	S	6.0	21.0	1.37198e+06	S	10.0	20.0	1.81999e+06	S	7.0	16.0	2.19052e+06
12368	Casp6	S	6.0	6.0	166597	S	2.0	2.0	52765.8	S	5.0	6.0	266276	S	6.0	7.0	251680	S	7.0	8.0	176399	S	5.0	6.0	207642	S	5.0	7.0	164651	S	7.0	10.0	271694	S	5.0	6.0	191806	S	7.0	8.0	256334	S	5.0	6.0	144710	S	2.0	2.0	65521.2
12369	Casp7	S	7.0	12.0	218106	S	5.0	11.0	248000	S	7.0	12.0	226304	S	5.0	11.0	161384	S	5.0	10.0	153819	S	5.0	5.0	177445	S	6.0	10.0	218312	S	6.0	13.0	169704	S	5.0	7.0	152926	S	6.0	10.0	195142	S	6.0	9.0	180827	S	4.0	11.0	196614
12370	Casp8	S	9.0	25.0	1.87889e+06	S	11.0	29.0	1.81064e+06	S	13.0	44.0	2.31719e+06	S	14.0	35.0	2.33851e+06	S	14.0	34.0	2.24662e+06	S	12.0	37.0	2.41712e+06	S	11.0	32.0	1.83884e+06	S	14.0	39.0	1.99981e+06	S	11.0	35.0	1.85184e+06	S	13.0	28.0	2.29197e+06	S	14.0	37.0	1.96359e+06	S	12.0	35.0	2.14465e+06
12371	Casp9	S	4.0	11.0	187173	S	3.0	11.0	160791	S	4.0	8.0	210944	S	2.0	4.0	140070	S	2.0	5.0	113774	S	3.0	6.0	176813	S	3.0	11.0	112481	S	5.0	11.0	215767	S	4.0	10.0	99942.9	S	2.0	3.0	45277.9	S	3.0	4.0	70620	S	4.0	6.0	46465.3
12373	Casq2				16.1477				16.1477	R	1.0	1.0	15439.2				16.1477				16.1477	R	1.0	1.0	13644.5	R	1.0	1.0	58216.3	R	1.0	1.0	125098	R	1.0	1.0	104884	R	1.0	1.0	48842.3	A	1.0	1.0	17364	R	1.0	1.0	77577
12374	Casr	A	1.0	1.0	127474				11.9786	R	1.0	1.0	10625.6				11.9786				11.9786								11.9786	R	1.0	1.0	29252				11.9786				11.9786				11.9786	A	1.0	1.0	3109.86
12380	Cast	S	34.0	168.0	7.86529e+06	S	33.0	148.0	8.16358e+06	S	28.0	99.0	5.61699e+06	S	31.0	155.0	7.35478e+06	S	28.0	128.0	5.9206e+06	S	25.0	104.0	6.351e+06	S	33.0	177.0	6.1567e+06	S	33.0	152.0	6.78205e+06	S	31.0	156.0	7.79862e+06	S	29.0	140.0	6.02321e+06	S	31.0	139.0	5.74366e+06	S	30.0	163.0	6.60093e+06
12385	Ctnna1	S	11.0	22.0	238489	S	7.0	14.0	152542	S	11.0	21.0	167663	S	11.0	17.0	214820	S	13.0	18.0	188856	S	8.0	11.0	295448	S	8.0	13.0	92248.7	S	11.0	18.0	138029	S	12.0	23.0	216757	S	8.0	15.0	118895	S	11.0	14.0	166739	S	8.0	12.0	146158
12386	Ctnna2	A	2.0	3.0	11.9075	A	1.0	1.0	11.9075	A	2.0	2.0	3.9164	A	2.0	3.0	9807.02	S	2.0	2.0	5722.67	R	2.0	2.0	639.923	A	1.0	1.0	11.9075	A	1.0	2.0	11.9075	R	3.0	5.0	6669.69	A	1.0	1.0	11.9075	A	2.0	2.0	11.9075	A	1.0	1.0	11.9075
12387	Ctnnb1	S	2.0	3.0	42972				9.03269	A	1.0	1.0	4834.76	A	1.0	1.0	5609.45				9.03269				14.6574				9.03269	A	1.0	1.0	9.03269	R	1.0	1.0	1410.19				9.03269				9.03269	A	1.0	1.0	9.03269
12388	Ctnnd1	S	26.0	84.0	1.3017e+06	S	25.0	59.0	944105	S	23.0	60.0	1.09374e+06	S	27.0	84.0	1.24771e+06	S	24.0	78.0	1.00019e+06	S	20.0	47.0	896806	S	28.0	79.0	881888	S	28.0	73.0	1.03828e+06	S	23.0	68.0	742779	S	25.0	90.0	979559	S	23.0	61.0	904898	S	25.0	108.0	1.34938e+06
12389	Cav1												228.768					A	1.0	1.0	7692.65				228.768	R	1.0	1.0	9975.45	S	2.0	2.0	217629	S	2.0	2.0	43950.8	A	2.0	2.0	64806.2	R	2.0	2.0	59286.2	R	1.0	1.0	25728.9
12390	Cav2	S	2.0	3.0	107955	S	2.0	4.0	130518	R	1.0	1.0	54859.6				11.7157				11.7157					S	1.0	2.0	9534.95	S	1.0	1.0	58385.7				11.7157				11.7157				11.7157				11.7157
12391	Cav3				11.2479				11.2479	A	1.0	1.0	10762.3	S	1.0	1.0	42452.2	A	1.0	1.0	19886.5	R	1.0	1.0	29078.8	R	1.0	1.0	26050.1	A	1.0	1.0	11.2479	R	1.0	1.0	14972.2	A	1.0	1.0	11.2479	R	2.0	2.0	68122.3				11.2479
12393	Runx2				8.19443				8.19443				25.168				8.19443				8.19443	A	1.0	1.0	25.168				8.19443	S	1.0	1.0	4381.63	S	1.0	1.0	8.19443				8.19443				8.19443				8.19443
12394	Runx1	S	4.0	10.0	56442.6	S	4.0	10.0	90355.3	S	3.0	4.0	86745.9	S	3.0	4.0	40685.8	S	3.0	5.0	79454.3	S	1.0	2.0	49346.7	S	4.0	5.0	12621.8	S	4.0	7.0	104698	S	5.0	9.0	56959.5	S	4.0	7.0	129840	S	4.0	7.0	89864.3	S	2.0	2.0	25953.5
12399	Runx3				8.75861	S	1.0	1.0	4551.91				12.6711				8.75861				8.75861				12.6711				8.75861				8.75861	A	1.0	1.0	8.75861				8.75861				8.75861				8.75861
12400	Cbfb	S	5.0	14.0	2.89957e+06	S	5.0	12.0	3.34213e+06	S	4.0	16.0	2.81675e+06	S	5.0	14.0	2.95404e+06	S	5.0	10.0	2.16775e+06	S	4.0	12.0	2.15101e+06	S	5.0	14.0	2.98393e+06	S	5.0	14.0	2.52824e+06	S	4.0	10.0	1.92488e+06	S	5.0	13.0	2.57277e+06	S	5.0	7.0	2.47322e+06	S	5.0	14.0	2.9026e+06
12402	Cbl	S	14.0	38.0	708791	S	15.0	40.0	772347	S	18.0	44.0	968895	S	20.0	58.0	1.1758e+06	S	20.0	69.0	1.21339e+06	S	24.0	58.0	1.25681e+06	S	21.0	64.0	1.29021e+06	S	20.0	54.0	1.39104e+06	S	16.0	47.0	749974	S	22.0	58.0	1.03662e+06	S	20.0	61.0	1.4919e+06	S	20.0	66.0	1.60651e+06
12404	Cbln1	A	1.0	1.0	202421				13.144	S	1.0	2.0	117410	S	1.0	1.0	78396	S	1.0	1.0	80634.6	S	1.0	2.0	205898	S	2.0	3.0	290102	S	2.0	3.0	497966				13.144	S	2.0	3.0	654076	S	1.0	1.0	120944	A	1.0	2.0	13.144
12408	Cbr1	S	12.0	29.0	3.14493e+06	S	12.0	26.0	2.54419e+06	S	17.0	58.0	4.56021e+06	S	12.0	37.0	3.28689e+06	S	13.0	33.0	3.29553e+06	S	17.0	53.0	4.27906e+06	S	15.0	57.0	6.19128e+06	S	16.0	54.0	5.7252e+06	S	16.0	41.0	4.3002e+06	S	12.0	39.0	4.02275e+06	S	12.0	46.0	4.27613e+06	S	16.0	39.0	3.21426e+06
12409	Cbr2				24.5601	S	2.0	2.0	93357.3	S	2.0	3.0	23620.1				24.5601				24.5601	S	3.0	3.0	8987.18	S	5.0	6.0	241460	S	2.0	3.0	313666	S	1.0	1.0	80419.7	A	1.0	1.0	24.5601	S	3.0	4.0	147696	S	5.0	6.0	503843
12412	Cbx1	S	6.0	24.0	2.40489e+06	S	6.0	14.0	2.16519e+06	S	6.0	30.0	2.57304e+06	S	5.0	28.0	2.41408e+06	S	6.0	26.0	1.69552e+06	S	5.0	33.0	2.8132e+06	S	7.0	27.0	3.09309e+06	S	6.0	28.0	2.31969e+06	S	5.0	29.0	2.32046e+06	S	6.0	29.0	2.62978e+06	S	5.0	22.0	1.95082e+06	S	4.0	18.0	1.2677e+06
12416	Cbx2				10.751				10.751					R	1.0	1.0	11694.3				10.751	S	1.0	1.0	15060.7				10.751				10.751				10.751				10.751				10.751	S	1.0	1.0	163187
12417	Cbx3	S	5.0	27.0	1.21358e+07	S	4.0	14.0	9.4582e+06	S	5.0	28.0	1.24736e+07	S	5.0	36.0	1.34194e+07	S	5.0	29.0	1.35457e+07	S	4.0	33.0	1.5645e+07	S	6.0	25.0	1.37448e+07	S	5.0	28.0	1.32613e+07	S	5.0	30.0	9.62029e+06	S	6.0	39.0	2.1002e+07	S	6.0	33.0	1.2517e+07	S	5.0	22.0	9.85081e+06
12418	Cbx4				14.6776				14.6776	A	1.0	1.0	1330.55				14.6776				14.6776	S	1.0	1.0	2.41748				14.6776				14.6776				14.6776				14.6776				14.6776	S	2.0	3.0	117860
12419	Cbx5	S	6.0	13.0	1.22261e+06	S	4.0	6.0	510598	S	5.0	8.0	992285	S	3.0	5.0	662630	S	2.0	5.0	444406	S	2.0	2.0	161473	S	5.0	9.0	1.05578e+06	S	5.0	8.0	618283	S	5.0	9.0	566474	S	3.0	6.0	651584	S	2.0	5.0	335648	S	2.0	5.0	243377
12421	Rb1cc1	S	5.0	6.0	6130.66	S	3.0	4.0	5218.73	S	3.0	4.0	16615.3	S	3.0	3.0	11354.1	S	2.0	3.0	4883.32				169.632	S	6.0	7.0	30096.4	S	4.0	7.0	17902.8	S	4.0	5.0	8830.55	S	2.0	2.0	1934.38	S	3.0	4.0	14823.4	S	6.0	8.0	517227
12428	Ccna2				9.86496				9.86496	S	1.0	1.0	5674.37				9.86496				9.86496				8.45222	A	1.0	1.0	3351.28				9.86496				9.86496				9.86496				9.86496				9.86496
12442	Ccnb2				8.81362				8.81362				11.8918				8.81362				8.81362				11.8918				8.81362				8.81362				8.81362				8.81362				8.81362				8.81362
12445	Ccnd3	S	1.0	1.0	8.85227	S	1.0	2.0	3148.67	R	1.0	1.0	19.41				8.85227				8.85227				19.41				8.85227				8.85227	S	1.0	2.0	15040.1	S	1.0	1.0	8.85227				8.85227	S	2.0	2.0	35605
12454	Ccnk	S	4.0	6.0	339529	S	3.0	5.0	82111.3	S	5.0	10.0	209306	S	2.0	2.0	97095.5	S	1.0	2.0	28887.7	S	3.0	4.0	30172.8	S	5.0	6.0	151234	S	3.0	4.0	87925	S	3.0	3.0	149699	R	3.0	5.0	46394.7	S	3.0	5.0	29082.9	S	2.0	4.0	187932
12455	Ccnt1				7.74716	S	2.0	2.0	32029.6	A	2.0	2.0	41466.4	S	2.0	4.0	127478	S	4.0	7.0	115173	S	1.0	1.0	37821	S	1.0	1.0	8915.82	S	1.0	5.0	20166.7	S	1.0	3.0	25187.5	S	4.0	5.0	136868	S	2.0	2.0	2939.05	S	1.0	5.0	32062.5
12460	Ccs	S	3.0	5.0	508895	S	4.0	5.0	623922	S	2.0	2.0	549466	S	3.0	6.0	550998	S	2.0	4.0	475604	S	2.0	2.0	209245	S	3.0	4.0	453305	S	2.0	3.0	353573	S	4.0	5.0	588038	S	2.0	5.0	428459	S	3.0	4.0	637736	S	1.0	2.0	370120
12461	Cct2	S	27.0	146.0	1.19472e+07	S	24.0	121.0	1.07662e+07	S	30.0	156.0	1.241e+07	S	29.0	138.0	1.30237e+07	S	33.0	161.0	1.48934e+07	S	34.0	162.0	1.28688e+07	S	33.0	181.0	1.35287e+07	S	32.0	164.0	1.3387e+07	S	29.0	131.0	1.18402e+07	S	34.0	158.0	1.36734e+07	S	31.0	153.0	1.21838e+07	S	26.0	141.0	1.02498e+07
12462	Cct3	S	28.0	128.0	1.00508e+07	S	20.0	95.0	8.67129e+06	S	30.0	169.0	1.09613e+07	S	27.0	160.0	1.26636e+07	S	27.0	166.0	1.35876e+07	S	26.0	149.0	1.17531e+07	S	31.0	170.0	1.35134e+07	S	28.0	175.0	1.26191e+07	S	29.0	156.0	1.21614e+07	S	30.0	180.0	1.35981e+07	S	27.0	164.0	1.26933e+07	S	25.0	113.0	9.92242e+06
12464	Cct4	S	24.0	125.0	8.78279e+06	S	17.0	119.0	7.26262e+06	S	21.0	121.0	9.44711e+06	S	24.0	149.0	1.08983e+07	S	24.0	139.0	1.12409e+07	S	24.0	129.0	9.77172e+06	S	23.0	162.0	1.04015e+07	S	23.0	147.0	1.05847e+07	S	24.0	121.0	9.30473e+06	S	25.0	142.0	9.59931e+06	S	25.0	141.0	1.00211e+07	S	22.0	124.0	8.0661e+06
12465	Cct5	S	29.0	154.0	7.95163e+06	S	24.0	111.0	5.93097e+06	S	29.0	150.0	9.97103e+06	S	33.0	165.0	1.25882e+07	S	31.0	170.0	1.24856e+07	S	30.0	137.0	9.89087e+06	S	31.0	160.0	1.09746e+07	S	30.0	180.0	9.44956e+06	S	29.0	170.0	8.11152e+06	S	31.0	162.0	1.00076e+07	S	30.0	155.0	9.88667e+06	S	26.0	135.0	5.90314e+06
12466	Cct6a	S	20.0	101.0	1.03698e+07	S	19.0	87.0	8.79378e+06	S	21.0	96.0	1.23877e+07	S	22.0	77.0	1.22031e+07	S	22.0	95.0	1.22908e+07	S	23.0	80.0	1.04442e+07	S	23.0	119.0	1.19769e+07	S	22.0	122.0	1.18859e+07	S	20.0	111.0	1.07512e+07	S	21.0	82.0	1.05448e+07	S	19.0	81.0	1.01882e+07	S	21.0	95.0	1.0501e+07
12467	Cct6b	S	4.0	19.0	2.51894e+06	S	3.0	16.0	2.83597e+06	S	4.0	20.0	2.79532e+06	S	5.0	21.0	2.73434e+06	S	5.0	22.0	2.62989e+06	S	5.0	25.0	2.38299e+06	S	6.0	32.0	2.49041e+06	S	5.0	30.0	2.66663e+06	S	4.0	22.0	1.93382e+06	S	6.0	26.0	2.35718e+06	S	5.0	23.0	2.21491e+06	S	5.0	20.0	2.48531e+06
12468	Cct7	S	21.0	75.0	7.25211e+06	S	21.0	79.0	5.34269e+06	S	27.0	91.0	8.03365e+06	S	25.0	95.0	8.60088e+06	S	26.0	103.0	8.74121e+06	S	25.0	85.0	6.69468e+06	S	24.0	94.0	8.16164e+06	S	26.0	94.0	7.4447e+06	S	22.0	80.0	7.28597e+06	S	25.0	99.0	7.87791e+06	S	25.0	97.0	7.54509e+06	S	20.0	77.0	6.29623e+06
12469	Cct8	S	23.0	92.0	9.76351e+06	S	18.0	77.0	7.15172e+06	S	25.0	107.0	1.14298e+07	S	27.0	121.0	1.26201e+07	S	27.0	134.0	1.25009e+07	S	26.0	119.0	1.04393e+07	S	28.0	155.0	1.21588e+07	S	27.0	109.0	1.17286e+07	S	25.0	96.0	1.02095e+07	S	27.0	132.0	1.13002e+07	S	26.0	134.0	1.16264e+07	S	25.0	106.0	9.56865e+06
12475	Cd14	S	10.0	42.0	9.52786e+06	S	9.0	36.0	9.73295e+06	S	10.0	54.0	1.20212e+07	S	11.0	104.0	1.56897e+07	S	11.0	102.0	1.63219e+07	S	10.0	66.0	1.1655e+07	S	9.0	77.0	1.58006e+07	S	11.0	59.0	1.00769e+07	S	10.0	56.0	1.36224e+07	S	11.0	116.0	1.5587e+07	S	11.0	66.0	7.86301e+06	S	10.0	54.0	1.01985e+07
12476	Cd151	S	1.0	1.0	6901.01	S	1.0	1.0	6538.43	S	1.0	1.0	1975.56				14.1965	A	1.0	1.0	448320	S	1.0	1.0	1.87054	S	1.0	1.0	15964.6				14.1965	S	1.0	1.0	9771.03				14.1965				14.1965				14.1965
12477	Ctla4				10.813				10.813								10.813	A	1.0	1.0	10.813								10.813				10.813	R	1.0	1.0	333885	A	1.0	1.0	10.813				10.813				10.813
12483	Cd22	A	1.0	1.0	6570.15								139.342	A	1.0	1.0	15291.6	A	1.0	1.0	6329.78	R	1.0	2.0	139.342									S	1.0	1.0	399.528	A	1.0	1.0	4879.1					A	2.0	2.0	3857.94
12487	Cd28				10.6139				10.6139	R	1.0	2.0	8193.96				10.6139				10.6139								10.6139	S	1.0	2.0	19409.1	R	2.0	2.0	23694.8				10.6139				10.6139				10.6139
12488	Cd2ap	S	18.0	27.0	537394	S	14.0	23.0	794523	S	20.0	37.0	789642	S	14.0	22.0	492187	S	14.0	21.0	537487	S	14.0	26.0	648899	S	20.0	35.0	753550	S	20.0	39.0	804976	S	17.0	31.0	722694	S	17.0	30.0	946824	S	18.0	27.0	557502	S	20.0	33.0	717042
12491	Cd36	S	10.0	43.0	9.36465e+06	S	9.0	46.0	1.31705e+07	S	11.0	75.0	1.10833e+07	S	10.0	41.0	7.73992e+06	S	10.0	51.0	1.21507e+07	S	11.0	90.0	1.0943e+07	S	12.0	44.0	1.1209e+07	S	14.0	58.0	1.25765e+07	S	9.0	29.0	5.8548e+06	S	10.0	39.0	6.35036e+06	S	10.0	40.0	7.1983e+06	S	10.0	40.0	5.3606e+06
12492	Scarb2	S	6.0	26.0	963939	S	7.0	31.0	1.05446e+06	S	7.0	24.0	843990	S	6.0	14.0	534291	S	7.0	21.0	856971	S	8.0	21.0	996238	S	6.0	22.0	823281	S	5.0	21.0	849917	S	6.0	25.0	761516	S	6.0	22.0	918664	S	7.0	21.0	827627	S	5.0	25.0	1.1514e+06
12493	Cd37	S	1.0	3.0	31896.8	S	1.0	2.0	34505.4				44.1067	S	1.0	3.0	12219	S	1.0	1.0	18325	S	1.0	2.0	44886.3	S	1.0	6.0	26749.5	S	1.0	3.0	21720.1	S	1.0	2.0	8.41899	S	1.0	2.0	8.41899	S	2.0	3.0	45225.7	S	1.0	3.0	12912.5
12495	Entpd1	S	4.0	12.0	676848	S	2.0	7.0	628484	S	8.0	34.0	809792	S	5.0	14.0	408123	S	4.0	12.0	557843	S	8.0	33.0	582401	S	6.0	17.0	495767	S	7.0	17.0	493623	S	4.0	8.0	250054	S	3.0	11.0	176314	S	3.0	12.0	295199	S	5.0	12.0	709346
12499	Entpd5	S	2.0	2.0	17304.6	S	2.0	3.0	10391.7	S	3.0	3.0	10893.1				19.5289	S	2.0	3.0	23075.8	S	1.0	1.0	2398.61	S	1.0	1.0	16594.3	S	2.0	2.0	37622.2	S	2.0	2.0	33103.2	S	1.0	1.0	12006.8	S	2.0	2.0	18000.4	A	2.0	2.0	237163
12505	Cd44	S	7.0	33.0	4.07446e+06	S	5.0	29.0	3.44533e+06	S	6.0	19.0	3.45692e+06	S	7.0	42.0	4.33236e+06	S	7.0	43.0	4.92402e+06	S	7.0	32.0	3.47021e+06	S	7.0	34.0	4.42997e+06	S	8.0	32.0	4.14223e+06	S	5.0	27.0	3.09927e+06	S	6.0	31.0	3.60787e+06	S	6.0	40.0	4.11726e+06	S	5.0	25.0	3.95239e+06
12506	Cd48	S	3.0	12.0	1.90816e+06	S	3.0	10.0	1.4914e+06	S	4.0	18.0	2.16186e+06	S	2.0	10.0	1.43543e+06	S	2.0	12.0	1.46906e+06	S	3.0	18.0	2.18887e+06	S	3.0	21.0	2.25568e+06	S	3.0	12.0	1.52748e+06	S	3.0	10.0	1.55824e+06	S	2.0	13.0	1.32846e+06	S	2.0	10.0	1.44623e+06	S	3.0	10.0	1.79759e+06
12512	Cd63	S	2.0	7.0	1.94863e+06	S	2.0	7.0	1.17024e+06	S	2.0	12.0	1.94932e+06	S	3.0	10.0	2.28328e+06	S	3.0	7.0	1.93744e+06	S	3.0	8.0	2.19087e+06	S	3.0	13.0	3.02176e+06	S	3.0	10.0	3.04211e+06	S	3.0	10.0	1.58431e+06	S	3.0	9.0	2.40028e+06	S	3.0	7.0	1.48414e+06	S	3.0	9.0	1.89199e+06
12514	Cd68	S	3.0	8.0	6.61797e+06	S	2.0	6.0	1.36807e+06	S	4.0	14.0	1.42869e+07	S	2.0	11.0	1.46766e+07	S	2.0	14.0	1.3422e+07	S	2.0	18.0	1.58376e+07	S	3.0	12.0	2.27335e+07	S	4.0	13.0	1.68851e+07	S	3.0	9.0	9.29671e+06	S	2.0	16.0	1.82998e+07	S	2.0	19.0	1.61475e+07	S	3.0	10.0	6.74435e+06
12517	Cd72	S	3.0	3.0	43421.9				29.2127	S	2.0	2.0	1582.47	S	1.0	1.0	52681.7	S	1.0	2.0	37436.7	S	2.0	2.0	3604.01				29.2127	A	1.0	1.0	29.2127	S	2.0	2.0	84157.1	S	2.0	2.0	102558				29.2127	S	2.0	2.0	76000.3
12520	Cd81	S	2.0	7.0	465549	S	1.0	8.0	182193	S	1.0	7.0	182632	S	1.0	3.0	94936.3	S	1.0	2.0	19.777	S	1.0	3.0	7060.44	S	1.0	8.0	148241	S	1.0	8.0	294553	S	1.0	9.0	298046	S	1.0	1.0	19.777	S	1.0	3.0	78761.9	S	1.0	4.0	211786
12521	Cd82	S	4.0	10.0	469068	S	3.0	4.0	203892	S	4.0	5.0	376893	S	3.0	5.0	499129	S	4.0	6.0	286370	S	3.0	4.0	490156	S	5.0	9.0	429455	S	2.0	5.0	255320	S	3.0	8.0	355639	S	4.0	6.0	394901	S	3.0	6.0	371101	S	4.0	5.0	632259
12522	Cd83				8.42285				8.42285				18.9261				8.42285				8.42285				18.9261	S	1.0	1.0	3729.37				8.42285				8.42285				8.42285				8.42285				8.42285
12523	Cd84	S	11.0	29.0	4.40827e+06	S	9.0	25.0	4.03786e+06	S	13.0	31.0	3.8389e+06	S	12.0	30.0	4.59768e+06	S	11.0	30.0	4.32306e+06	S	14.0	39.0	4.27782e+06	S	13.0	31.0	3.6862e+06	S	14.0	34.0	3.79412e+06	S	10.0	22.0	2.77413e+06	S	12.0	26.0	3.59452e+06	S	8.0	24.0	3.30077e+06	S	10.0	27.0	2.78034e+06
12524	Cd86				14.3825	S	1.0	1.0	61836.7	R	1.0	1.0	8483.74				14.3825				14.3825	A	1.0	1.0	2092.45	S	1.0	1.0	66465.5	R	1.0	2.0	22571.6				14.3825				14.3825				14.3825				14.3825
12527	Cd9	S	3.0	14.0	1.20679e+07	S	2.0	5.0	1.09532e+07	S	2.0	8.0	1.05611e+07	S	3.0	9.0	1.05184e+07	S	3.0	13.0	1.13008e+07	S	2.0	13.0	1.05156e+07	S	3.0	17.0	9.94577e+06	S	3.0	20.0	9.25518e+06	S	2.0	12.0	1.20215e+07	S	2.0	11.0	6.35599e+06	S	3.0	14.0	9.61481e+06	S	3.0	12.0	1.03653e+07
12534	Cdk1	S	15.0	79.0	3.94792e+06	S	14.0	63.0	3.34536e+06	S	16.0	49.0	3.65612e+06	S	14.0	60.0	3.61669e+06	S	14.0	44.0	2.47404e+06	S	11.0	18.0	1.642e+06	S	12.0	46.0	1.37609e+06	S	14.0	35.0	973084	S	14.0	38.0	1.8484e+06	S	13.0	38.0	1.67319e+06	S	11.0	25.0	646988	S	13.0	36.0	1.4761e+06
12537	Cdk11b	S	8.0	12.0	141974	S	6.0	9.0	123336	S	7.0	9.0	128823	S	5.0	6.0	113684	S	8.0	8.0	136146	S	9.0	11.0	133496	S	8.0	14.0	123928	S	10.0	13.0	143615	S	7.0	12.0	158607	S	7.0	10.0	124083	S	6.0	7.0	97086	S	6.0	6.0	109690
12539	Cdc37	S	16.0	59.0	7.95639e+06	S	16.0	55.0	8.06317e+06	S	17.0	70.0	7.76888e+06	S	15.0	47.0	7.27601e+06	S	18.0	57.0	7.00998e+06	S	16.0	57.0	5.88567e+06	S	16.0	69.0	6.42736e+06	S	18.0	61.0	5.97337e+06	S	15.0	52.0	6.57074e+06	S	14.0	46.0	6.29149e+06	S	14.0	44.0	5.56622e+06	S	16.0	68.0	8.80592e+06
12540	Cdc42	S	6.0	20.0	5.68218e+06	S	4.0	22.0	5.55433e+06	S	3.0	17.0	1.15783e+07	S	4.0	36.0	2.50423e+07	S	4.0	39.0	2.81731e+07	S	4.0	36.0	2.84997e+07	S	4.0	14.0	1.22838e+07	S	5.0	20.0	1.28837e+07	S	4.0	17.0	6.73287e+06	S	4.0	37.0	2.59982e+07	S	5.0	36.0	2.51114e+07	S	4.0	29.0	6.11691e+06
12549	Arhgap31	S	10.0	13.0	89751.3	S	6.0	10.0	36982.8	S	5.0	6.0	26387.4	S	17.0	22.0	160122	S	14.0	22.0	94256.5	S	11.0	14.0	96320.7	S	10.0	19.0	51744.3	S	10.0	16.0	53260.7	S	10.0	13.0	74514	S	16.0	26.0	113936	S	18.0	23.0	143850	S	13.0	22.0	116617
12565	Cdh9				10.0659	R	1.0	1.0	51527.9				8.43327				10.0659				10.0659				8.43327				10.0659				10.0659				10.0659				10.0659				10.0659				10.0659
12566	Cdk2	S	9.0	15.0	806353	S	6.0	11.0	591646	S	8.0	14.0	542385	S	10.0	21.0	1.51661e+06	S	9.0	21.0	1.42404e+06	S	9.0	17.0	1.20687e+06	S	10.0	20.0	731593	S	11.0	18.0	752561	S	10.0	14.0	608364	S	10.0	23.0	910670	S	9.0	19.0	627637	S	7.0	10.0	517394
12567	Cdk4	S	5.0	11.0	220621	S	3.0	8.0	217324	S	7.0	16.0	27938.3	S	4.0	7.0	865018	S	2.0	6.0	1.00133e+06	S	2.0	5.0	340108	S	5.0	11.0	67785.9	S	4.0	8.0	77779.8	S	3.0	7.0	60334.8	S	2.0	5.0	19984.3	S	2.0	7.0	26852.5	S	3.0	4.0	7397.4
12568	Cdk5	S	6.0	11.0	637860	S	4.0	5.0	212412	S	9.0	17.0	836265	S	8.0	16.0	2.72824e+06	S	8.0	15.0	2.47673e+06	S	9.0	24.0	1.36677e+06	S	7.0	16.0	2.48374e+06	S	7.0	14.0	1.84126e+06	S	5.0	6.0	288750	S	9.0	16.0	2.33692e+06	S	8.0	20.0	2.09109e+06	S	7.0	13.0	1.69774e+06
12571	Cdk6	S	10.0	21.0	934069	S	7.0	17.0	960071	S	10.0	28.0	1.17215e+06	S	9.0	18.0	1.63472e+06	S	10.0	19.0	1.82122e+06	S	9.0	26.0	1.35687e+06	S	9.0	22.0	932090	S	10.0	24.0	1.03734e+06	S	8.0	19.0	644953	S	9.0	17.0	917801	S	8.0	17.0	792542	S	8.0	18.0	808163
12572	Cdk7	S	3.0	4.0	42699.3	A	1.0	1.0	39747.4	R	2.0	2.0	30611.5	S	2.0	2.0	7674.36	S	1.0	1.0	9.58058				17.9628				9.58058	S	1.0	1.0	3422.28	R	1.0	1.0	9.58058				9.58058				9.58058				9.58058
12576	Cdkn1b	S	4.0	4.0	114850	S	4.0	4.0	129490	S	2.0	4.0	105754	S	3.0	3.0	86227.4	S	3.0	4.0	94066.1	S	1.0	2.0	55020.1	S	7.0	10.0	283240	S	4.0	8.0	225673	S	5.0	8.0	284222	S	5.0	6.0	176009	S	3.0	5.0	130973	S	3.0	7.0	87364
12579	Cdkn2b				29.5775				29.5775	S	2.0	2.0	506.056				29.5775				29.5775	S	1.0	1.0	103.555				29.5775	S	1.0	1.0	12918.5	S	1.0	1.0	51173.5				29.5775				29.5775				29.5775
12580	Cdkn2c	S	3.0	3.0	212166	S	4.0	5.0	264414	S	3.0	5.0	228258	S	2.0	2.0	125274	S	2.0	2.0	92115.7	R	2.0	2.0	67826.7	S	3.0	4.0	144179	S	3.0	3.0	145809	S	3.0	4.0	277134	S	2.0	2.0	65085.3	S	2.0	4.0	82613.5	S	2.0	2.0	177541
12581	Cdkn2d				8.11824				8.11824				27.6966				8.11824	R	1.0	1.0	5440.32				27.6966				8.11824				8.11824	S	2.0	2.0	9695.48				8.11824				8.11824				8.11824
12583	Cdo1	S	1.0	2.0	1.08042e+06	R	1.0	1.0	615788	R	1.0	1.0	516775	S	1.0	2.0	1.48992e+06	S	1.0	3.0	1.30934e+06	S	1.0	3.0	549987	S	1.0	3.0	1.09117e+06	R	1.0	2.0	22.7533	S	1.0	2.0	1.18508e+06	S	1.0	3.0	1.22861e+06	S	1.0	4.0	1.60029e+06	S	1.0	2.0	1.11963e+06
12593	Cdyl	S	2.0	2.0	14461	S	3.0	4.0	27487.5	S	2.0	2.0	49433	S	3.0	5.0	58256.2	S	2.0	2.0	23824.5				33.3746	S	2.0	4.0	61624.7				9.5757	S	2.0	3.0	25665.5	S	4.0	6.0	75031.6	S	4.0	4.0	30597.7	S	4.0	4.0	51710.3
12606	Cebpa				17.4324				17.4324	A	1.0	1.0	731.331	S	1.0	1.0	20933				17.4324	R	1.0	1.0	225.655	A	1.0	1.0	70265.1				17.4324				17.4324				17.4324				17.4324	A	1.0	1.0	17.4324
12607	Cebpz	S	3.0	5.0	17533.3	S	4.0	6.0	25822.7	S	2.0	3.0	21799.7	S	2.0	2.0	15321.2	S	1.0	2.0	7698.84				58.689				7.91936	R	3.0	5.0	38606.3	S	1.0	1.0	2355.71	R	1.0	1.0	6273.83	S	1.0	1.0	4158.44	S	1.0	2.0	8186.89
12608	Cebpb	S	2.0	2.0	213884	S	4.0	7.0	580001	R	1.0	1.0	431263	S	5.0	12.0	1.17695e+06	S	4.0	8.0	935614	R	1.0	1.0	537293	S	4.0	4.0	74508	S	3.0	3.0	262434	S	5.0	8.0	912079	S	5.0	13.0	1.49556e+06	S	6.0	13.0	1.13329e+06	S	5.0	8.0	1.13971e+06
12611	Cebpg	S	1.0	3.0	118973	S	1.0	4.0	330782	S	1.0	2.0	1.34575e+06	S	1.0	4.0	161219				8.43478	S	1.0	2.0	300745	S	1.0	3.0	72319	S	1.0	2.0	183994	S	1.0	3.0	223935				8.43478	S	1.0	3.0	64563	S	1.0	4.0	92878.7
12615	Cenpa				9.02858	S	1.0	1.0	71705.7				18.4465				9.02858				9.02858				18.4465				9.02858				9.02858	S	1.0	2.0	65179.1	S	1.0	1.0	91188.4				9.02858				9.02858
12617	Cenpc1				7.7351				7.7351	S	1.0	1.0	45.6237				7.7351				7.7351				45.6237				7.7351	R	1.0	1.0	482.195				7.7351	S	1.0	1.0	7.7351				7.7351	A	1.0	1.0	7.7351
12626	Cetn3	S	2.0	3.0	192309	S	2.0	3.0	126960	S	3.0	6.0	199017	S	2.0	3.0	58872.7	S	2.0	2.0	22970.4	S	2.0	2.0	24213.4	S	2.0	3.0	108393	S	3.0	3.0	72268.1	S	1.0	1.0	17680.5	S	2.0	2.0	11032.1	S	1.0	1.0	21159	S	1.0	2.0	77186.2
12631	Cfl1	S	12.0	218.0	2.55944e+08	S	13.0	201.0	2.22859e+08	S	12.0	244.0	3.09054e+08	S	19.0	330.0	3.09167e+08	S	18.0	304.0	3.44029e+08	S	14.0	321.0	3.31321e+08	S	12.0	267.0	2.96168e+08	S	14.0	234.0	2.79835e+08	S	11.0	240.0	2.50821e+08	S	18.0	306.0	2.94606e+08	S	18.0	307.0	2.98246e+08	S	14.0	275.0	2.13998e+08
12632	Cfl2	S	3.0	12.0	211803	S	4.0	7.0	254642	S	7.0	27.0	693076	S	3.0	41.0	301571	S	4.0	41.0	386750	S	3.0	47.0	227209	S	4.0	28.0	548625	S	4.0	22.0	351542	S	4.0	13.0	201389	S	4.0	43.0	309780	S	4.0	50.0	261216	S	4.0	10.0	63129.7
12633	Cflar				7.58				7.58	R	1.0	2.0	56.6792	S	1.0	1.0	3050.56	S	2.0	2.0	7.58				56.6792				7.58				7.58	S	1.0	1.0	2833.75	R	1.0	1.0	7.58	A	1.0	1.0	21940.5	S	2.0	2.0	14453.4
12648	Chd1	S	3.0	4.0	674.196	S	4.0	5.0	159189	S	2.0	2.0	455.408	S	5.0	6.0	6359.85	S	1.0	1.0	1386.5	S	2.0	3.0	6497.69	S	4.0	4.0	1528.7	S	3.0	3.0	904.429	S	2.0	2.0	1879.23	S	4.0	4.0	26987.5	S	2.0	2.0	2768.53	S	3.0	3.0	54280.2
12651	Chkb	S	3.0	3.0	60033.4	S	1.0	1.0	18.6695	S	4.0	5.0	66843.6	S	3.0	4.0	108954	S	4.0	7.0	130743	S	6.0	8.0	99179.8	S	4.0	7.0	135112	S	4.0	5.0	82356	S	6.0	7.0	198862	S	2.0	4.0	125750	S	3.0	5.0	150566	S	3.0	5.0	84025.2
12655	Chil3	S	11.0	22.0	1.08276e+06	S	5.0	8.0	742693	S	12.0	33.0	1.03506e+06	S	12.0	21.0	1.13341e+06	S	11.0	24.0	1.53349e+06	S	14.0	25.0	1.53536e+06	S	13.0	31.0	1.73709e+06	S	9.0	14.0	463845	S	8.0	14.0	426569	S	10.0	19.0	1.23029e+06	S	10.0	13.0	477675	S	11.0	15.0	748907
12659	Ovgp1	A	1.0	1.0	179.927				7.85396				39.4452	S	1.0	1.0	2788.37	S	1.0	1.0	2421.93				39.4452	S	1.0	1.0	177.484				7.85396				7.85396				7.85396	S	1.0	1.0	1938.55				7.85396
12662	Chm	S	6.0	13.0	283442	S	4.0	14.0	309560	S	5.0	11.0	355479	S	5.0	12.0	144374	S	5.0	12.0	227790	S	5.0	14.0	230523	S	5.0	13.0	314392	S	10.0	19.0	367090	S	6.0	19.0	311829	S	6.0	14.0	204182	S	6.0	19.0	260412	S	4.0	11.0	270443
12663	Chml				8.04525	S	1.0	1.0	8.04525				30.5169				8.04525				8.04525				30.5169	S	1.0	1.0	3213.39	S	2.0	2.0	2461.82				8.04525	A	1.0	1.0	8.04525				8.04525				8.04525
12667	Chrd				10.5733				10.5733								10.5733				10.5733	S	1.0	1.0	4036.01				10.5733				10.5733				10.5733	R	2.0	2.0	5669.8				10.5733				10.5733
12675	Chuk	S	9.0	11.0	85779.6	S	6.0	10.0	120359	S	5.0	8.0	41483.1	S	6.0	7.0	121762	S	3.0	6.0	16974.4	S	2.0	5.0	11609.7	S	4.0	7.0	29707	S	5.0	8.0	52662.7	S	4.0	6.0	13240.2	S	2.0	3.0	3995.1	S	3.0	7.0	11890.7	S	3.0	5.0	25035.3
12696	Cirbp	S	3.0	5.0	979233	S	3.0	5.0	536742	S	3.0	3.0	974976	S	5.0	8.0	928353	S	4.0	7.0	846843	S	4.0	4.0	576121	S	4.0	12.0	1.18772e+06	S	3.0	5.0	1.04228e+06	S	4.0	7.0	1.06057e+06	S	3.0	4.0	719927	S	5.0	13.0	995500	S	4.0	4.0	673574
12700	Cish				14.3876				14.3876	S	1.0	1.0	6116.5				14.3876	A	1.0	1.0	14.3876	A	1.0	1.0	2.11877				14.3876				14.3876				14.3876				14.3876				14.3876	A	1.0	1.0	226854
12704	Cit	S	1.0	1.0	1720.47	S	5.0	5.0	47938.9	S	3.0	3.0	2623.13	S	1.0	1.0	1924.32	S	2.0	2.0	2345.21	S	1.0	1.0	1190.42	R	2.0	2.0	1315.49				15.9209	R	1.0	1.0	2478.34	R	1.0	1.0	439.038	S	3.0	3.0	26655.5	S	1.0	1.0	937.69
12709	Ckb	S	16.0	303.0	6.43791e+07	S	14.0	299.0	5.76754e+07	S	18.0	454.0	8.26908e+07	S	19.0	300.0	7.02886e+07	S	19.0	307.0	6.82797e+07	S	19.0	550.0	6.92178e+07	S	17.0	316.0	5.17631e+07	S	16.0	292.0	4.75926e+07	S	16.0	258.0	4.40763e+07	S	18.0	236.0	4.2716e+07	S	18.0	229.0	4.08209e+07	S	15.0	315.0	4.23111e+07
12715	Ckm	A	1.0	1.0	11.0538				11.0538	A	1.0	6.0	6.80582	A	1.0	2.0	11.0538	A	1.0	3.0	11.0538	A	1.0	12.0	6.80582	A	1.0	5.0	11.0538	A	1.0	3.0	11.0538	A	1.0	2.0	11.0538	A	1.0	3.0	11.0538	A	1.0	2.0	11.0538				11.0538
12721	Coro1a	S	15.0	91.0	3.94703e+07	S	15.0	69.0	4.38147e+07	S	17.0	91.0	4.6053e+07	S	18.0	110.0	3.82603e+07	S	17.0	100.0	3.49831e+07	S	17.0	103.0	3.56799e+07	S	14.0	102.0	3.99278e+07	S	15.0	93.0	4.22554e+07	S	14.0	71.0	3.91389e+07	S	15.0	117.0	3.75064e+07	S	15.0	108.0	3.4538e+07	S	14.0	98.0	3.90794e+07
12727	Clcn4-2	A	2.0	2.0	10.0703	A	2.0	2.0	3682.52	S	1.0	1.0	1235.54	A	1.0	1.0	10.0703	A	1.0	1.0	10.0703					A	2.0	2.0	10.0703	A	2.0	2.0	10.0703	A	1.0	1.0	10.0703				10.0703				10.0703				10.0703
12728	Clcn5	S	5.0	6.0	60663.4	S	3.0	5.0	92145	S	4.0	5.0	57783.7	S	3.0	3.0	25115.7	S	2.0	2.0	5891.51	S	3.0	3.0	26152.4	S	5.0	5.0	61732.9	S	5.0	7.0	100867	S	4.0	4.0	18736.5	S	2.0	2.0	20741.9	S	2.0	2.0	50745.6	S	2.0	5.0	52822.2
12729	Clns1a	S	7.0	23.0	1.92975e+06	S	5.0	11.0	782609	S	5.0	13.0	1.14569e+06	S	7.0	23.0	1.10457e+06	S	6.0	20.0	730230	S	4.0	17.0	727332	S	7.0	26.0	1.23736e+06	S	7.0	17.0	981823	S	7.0	15.0	1.15689e+06	S	6.0	19.0	440548	S	5.0	14.0	274227	S	5.0	11.0	401272
12733	Clcnka	S	1.0	1.0	24775.4	R	1.0	1.0	24506.9	S	2.0	2.0	9626.67	R	1.0	1.0	20416.2	S	2.0	2.0	87068.5	S	2.0	2.0	12810.7				21.5095	S	2.0	3.0	15172	R	1.0	1.0	60981.7				21.5095	A	1.0	1.0	63607	S	2.0	3.0	123498
12751	Tpp1	S	6.0	13.0	585281	S	2.0	4.0	125081	S	5.0	38.0	1.89748e+06	S	5.0	19.0	1.88901e+06	S	5.0	21.0	2.4205e+06	S	5.0	39.0	2.41624e+06	S	6.0	32.0	3.6257e+06	S	6.0	29.0	3.5384e+06	S	6.0	19.0	785242	S	5.0	26.0	2.52475e+06	S	5.0	28.0	2.97124e+06	S	5.0	16.0	734618
12752	Cln3	S	1.0	2.0	86348.5	S	2.0	3.0	46009.3	S	2.0	2.0	22042.2	S	2.0	3.0	37149.9	S	2.0	2.0	51393.5	S	2.0	4.0	35671.6	R	1.0	1.0	12881.4	S	1.0	1.0	33139.8	S	2.0	2.0	44240.9	S	2.0	2.0	43618.1	S	2.0	2.0	61769.5	S	2.0	2.0	72453.5
12757	Clta	S	10.0	49.0	3.6749e+07	S	8.0	32.0	2.53382e+07	S	8.0	45.0	3.35393e+07	S	9.0	70.0	3.3352e+07	S	9.0	72.0	3.22657e+07	S	8.0	79.0	3.59033e+07	S	10.0	48.0	4.28026e+07	S	11.0	51.0	3.73412e+07	S	9.0	41.0	2.90204e+07	S	9.0	74.0	2.90981e+07	S	9.0	65.0	3.19418e+07	S	9.0	54.0	3.42958e+07
12764	Cmas	S	10.0	13.0	517154	S	15.0	29.0	1.27282e+06	S	13.0	29.0	1.0078e+06	S	10.0	13.0	630778	S	9.0	13.0	521929	S	9.0	17.0	571419	S	9.0	19.0	668448	S	14.0	20.0	936443	S	8.0	12.0	787583	S	14.0	25.0	1.04946e+06	S	7.0	13.0	478593	S	8.0	12.0	857118
12767	Cxcr4	S	1.0	1.0	6650.26	S	2.0	3.0	16123.3				93.4929												93.4929	S	1.0	1.0	10573.8	S	2.0	3.0	22711.1
12768	Ccr1	R	2.0	2.0	33761.1	R	1.0	1.0	16367.6	S	1.0	1.0	22280.7	A	1.0	1.0	12.288	S	2.0	4.0	108691	S	1.0	1.0	23589	S	1.0	3.0	33033.8	S	1.0	4.0	50364.5				12.288	S	1.0	2.0	28383.8	S	1.0	2.0	34025.9				12.288
12796	Camp				12.7885				12.7885								12.7885				12.7885								12.7885	S	1.0	1.0	12.7885				12.7885				12.7885				12.7885				12.7885
12798	Cnn2				35.1931				35.1931	S	2.0	4.0	275.339				35.1931				35.1931	S	2.0	5.0	394.842				35.1931				35.1931	R	1.0	1.0	40338.5				35.1931				35.1931				35.1931
12799	Cnp	S	2.0	3.0	244567	S	2.0	4.0	19933.3	S	5.0	12.0	55138.2	R	1.0	1.0	22.5036	S	4.0	5.0	31212.5	S	9.0	17.0	92968.3	S	5.0	8.0	66704.1	S	6.0	7.0	221869	S	3.0	5.0	93673.8	S	3.0	5.0	81013.7	S	3.0	4.0	79578.9	S	3.0	7.0	73860.5
12805	Cntn1				7.99009	R	1.0	1.0	8230.59				32.6002				7.99009				7.99009				32.6002				7.99009				7.99009				7.99009	A	1.0	1.0	7.99009				7.99009				7.99009
12807	Hps3	S	4.0	6.0	20736.2	S	5.0	5.0	21034.7	S	5.0	7.0	26837.2	S	3.0	3.0	19370	S	8.0	11.0	39492.8	S	2.0	4.0	21498.6	S	3.0	8.0	22335.1	S	4.0	7.0	26007.8	S	5.0	7.0	26232.2	S	5.0	7.0	23154	S	7.0	7.0	29906.4	S	4.0	7.0	25950.3
12812	Coil	S	2.0	3.0	4976.25	S	2.0	2.0	5096.45	A	1.0	1.0	636.663					S	2.0	2.0	8572.96				636.663	S	2.0	2.0	3621.05	S	3.0	3.0	3557.18	S	2.0	3.0	5211.37	S	5.0	5.0	26116	S	1.0	1.0	2001.92	R	1.0	1.0	1515.38
12816	Col12a1	S	1.0	1.0	5843.41	A	2.0	2.0	2528.91	A	1.0	1.0	1287.78				10.9765				10.9765								10.9765				10.9765				10.9765				10.9765				10.9765	A	1.0	1.0	7310.72
12822	Col18a1	S	5.0	8.0	40045.6	S	9.0	14.0	43144.7	S	3.0	3.0	63716.1	S	9.0	16.0	100143	S	8.0	9.0	106863	S	2.0	3.0	37830.6	S	1.0	2.0	12066	S	6.0	8.0	53447.7	S	6.0	11.0	39205.3	S	9.0	13.0	139289	S	9.0	13.0	96175.8	S	9.0	16.0	86818
12824	Col2a1	A	2.0	2.0	2764.9	A	1.0	1.0	7.22051				92.8945	R	1.0	1.0	6051.21	A	2.0	3.0	7.22051	R	2.0	2.0	14385.3	A	2.0	2.0	1619.33	S	2.0	3.0	4043.27	A	1.0	1.0	970.608	A	1.0	2.0	17217.7	A	1.0	1.0	6623.01	R	2.0	4.0	18665.4
12831	Col5a1				10.9896				10.9896								10.9896				10.9896								10.9896	R	1.0	1.0	34988.8				10.9896				10.9896				10.9896				10.9896
12834	Col6a2				8.59888				8.59888				15.3198				8.59888				8.59888				15.3198				8.59888				8.59888				8.59888				8.59888				8.59888				8.59888
12835	Col6a3	A	1.0	1.0	3061.27				14.272	A	1.0	1.0	1.75449				14.272	A	1.0	1.0	1725.84	A	1.0	1.0	540.205				14.272	A	1.0	1.0	14.272				14.272				14.272	S	3.0	3.0	83484.8	A	2.0	2.0	8855.08
12842	Col1a1	S	3.0	3.0	2661.82	S	2.0	5.0	15943.4	A	1.0	1.0	82.3746					S	5.0	9.0	29922.2				82.3746	S	1.0	1.0	876.29	S	3.0	5.0	8584.07	A	1.0	2.0	18015.5	S	1.0	1.0	1407.1	S	2.0	2.0	10474.8	S	2.0	4.0	8324.57
12846	Comt	S	8.0	21.0	872193	S	8.0	11.0	524661	S	12.0	32.0	1.48278e+06	S	6.0	10.0	824350	S	6.0	13.0	1.3188e+06	S	7.0	22.0	1.02195e+06	S	8.0	23.0	1.36244e+06	S	10.0	28.0	1.53598e+06	S	9.0	15.0	836130	S	8.0	15.0	1.40711e+06	S	7.0	14.0	1.13967e+06	S	5.0	9.0	745139
12847	Copa	S	44.0	124.0	4.07802e+06	S	31.0	96.0	3.32475e+06	S	43.0	144.0	4.36769e+06	S	40.0	124.0	4.6291e+06	S	40.0	124.0	4.69305e+06	S	40.0	139.0	4.65741e+06	S	44.0	167.0	4.74377e+06	S	42.0	144.0	4.75933e+06	S	35.0	107.0	4.15071e+06	S	39.0	124.0	4.46903e+06	S	36.0	109.0	4.13719e+06	S	36.0	135.0	3.88775e+06
12848	Cops2	S	12.0	25.0	1.2051e+06	S	9.0	22.0	818772	S	15.0	39.0	1.47696e+06	S	15.0	28.0	1.21772e+06	S	14.0	30.0	1.27254e+06	S	13.0	33.0	1.27059e+06	S	17.0	54.0	1.75592e+06	S	16.0	42.0	1.69865e+06	S	11.0	32.0	1.29574e+06	S	14.0	34.0	1.24536e+06	S	13.0	26.0	1.09515e+06	S	12.0	30.0	1.01584e+06
12850	Coq7	S	3.0	4.0	16934.6	S	1.0	4.0	18920.2	S	3.0	5.0	153395				9.0539	A	1.0	1.0	7.3044e+06	A	2.0	2.0	7569.5	S	2.0	4.0	9770.8	R	1.0	1.0	5704.1	R	1.0	1.0	3881.29	A	1.0	1.0	4567.99				9.0539				9.0539
12856	Cox17				22.8931	S	1.0	6.0	5.05136e+06	S	1.0	6.0	1.32732e+06	S	1.0	5.0	5.11404e+06	S	1.0	4.0	3.72095e+06	S	1.0	5.0	2.24713e+06	S	1.0	5.0	3.02393e+06	S	1.0	4.0	3.07795e+06	S	1.0	5.0	3.59999e+06	S	1.0	6.0	3.56983e+06	S	1.0	3.0	3.60065e+06	S	1.0	5.0	3.80692e+06
12857	Cox4i1	S	9.0	28.0	1.52125e+07	S	10.0	33.0	1.78635e+07	S	11.0	59.0	2.50377e+07	S	11.0	49.0	1.91812e+07	S	10.0	50.0	1.8421e+07	S	13.0	73.0	2.46533e+07	S	11.0	68.0	2.78832e+07	S	12.0	55.0	2.94046e+07	S	8.0	39.0	1.75585e+07	S	12.0	61.0	2.87024e+07	S	13.0	66.0	2.48568e+07	S	10.0	46.0	2.31749e+07
12858	Cox5a	S	8.0	44.0	1.52267e+07	S	5.0	24.0	1.14257e+07	S	8.0	67.0	1.9501e+07	S	8.0	48.0	1.49993e+07	S	8.0	51.0	1.72466e+07	S	8.0	84.0	2.0489e+07	S	8.0	65.0	2.13274e+07	S	8.0	56.0	2.00477e+07	S	8.0	40.0	1.93884e+07	S	8.0	66.0	2.00496e+07	S	8.0	62.0	1.8005e+07	S	8.0	47.0	1.53692e+07
12859	Cox5b	S	7.0	34.0	6.43513e+06	S	6.0	20.0	5.09208e+06	S	7.0	53.0	7.49698e+06	S	7.0	31.0	5.87464e+06	S	7.0	33.0	5.64758e+06	S	8.0	66.0	7.75871e+06	S	8.0	73.0	8.55049e+06	S	8.0	57.0	9.00881e+06	S	7.0	38.0	6.4899e+06	S	7.0	47.0	7.32809e+06	S	7.0	60.0	8.24236e+06	S	8.0	40.0	6.90552e+06
12861	Cox6a1	S	1.0	2.0	1.21974e+06	S	2.0	3.0	1.18654e+06	S	2.0	12.0	2.3974e+06	S	1.0	3.0	710362	S	1.0	5.0	294778	S	1.0	6.0	157697	R	1.0	4.0	1.0434e+06	S	2.0	6.0	1.58891e+06	R	1.0	3.0	82157.4	S	1.0	5.0	515740	A	1.0	3.0	555929	S	1.0	4.0	1.65685e+06
12864	Cox6c	S	5.0	29.0	1.40966e+07	S	3.0	26.0	1.54426e+07	S	7.0	47.0	2.12318e+07	S	6.0	29.0	1.5059e+07	S	6.0	29.0	1.53069e+07	S	7.0	47.0	2.00855e+07	S	7.0	50.0	2.93543e+07	S	8.0	50.0	2.74613e+07	S	5.0	25.0	1.35115e+07	S	6.0	36.0	2.11817e+07	S	6.0	32.0	2.1704e+07	S	4.0	32.0	1.80314e+07
12865	Cox7a1	S	2.0	2.0	165895				21.0803	S	2.0	3.0	91066.7	R	1.0	1.0	151661	S	1.0	3.0	163384	S	1.0	2.0	27996.3	S	2.0	5.0	263870	S	2.0	4.0	416518	S	2.0	3.0	227676	R	1.0	2.0	220715	S	2.0	2.0	282526	S	2.0	3.0	170882
12866	Cox7a2	S	2.0	22.0	1.54053e+07	S	2.0	13.0	8.32852e+06	S	2.0	26.0	2.24136e+07	S	2.0	24.0	1.81095e+07	S	2.0	26.0	2.00942e+07	S	2.0	29.0	1.81827e+07	S	2.0	37.0	2.76728e+07	S	2.0	28.0	2.64649e+07	S	2.0	24.0	1.77257e+07	S	2.0	28.0	2.76328e+07	S	2.0	28.0	2.72332e+07	S	2.0	18.0	1.72233e+07
12867	Cox7c	S	2.0	5.0	2.33867e+06	S	1.0	2.0	2.85787e+06	S	2.0	4.0	2.36307e+06	S	1.0	4.0	2.26725e+06	S	1.0	4.0	2.09022e+06	S	1.0	5.0	3.05174e+06	S	1.0	6.0	2.73977e+06	S	2.0	5.0	2.78297e+06	S	1.0	3.0	2.34012e+06	S	1.0	3.0	2.578e+06	S	1.0	2.0	2.50539e+06	S	1.0	4.0	2.75975e+06
12874	Cpd	S	11.0	22.0	133158	S	8.0	14.0	93078.7	S	10.0	18.0	156204	S	15.0	24.0	292269	S	18.0	29.0	306644	S	9.0	13.0	109474	S	7.0	10.0	56335.8	S	9.0	14.0	66393.8	S	7.0	13.0	105926	S	13.0	21.0	188123	S	9.0	16.0	149597	S	9.0	21.0	348820
12892	Cpox	S	3.0	4.0	29606.3	S	2.0	4.0	59375.3	S	7.0	14.0	164442	S	2.0	3.0	22277.4	S	2.0	6.0	77868.1	S	6.0	9.0	83881.9	S	4.0	5.0	44589.3	S	4.0	4.0	46695.6	R	2.0	3.0	101379	S	4.0	11.0	109608	S	1.0	2.0	104146	S	3.0	7.0	167992
12894	Cpt1a	S	6.0	24.0	161307	S	5.0	14.0	188216	S	15.0	37.0	220093	S	6.0	12.0	94994.5	S	8.0	15.0	147305	S	15.0	26.0	189140	S	10.0	23.0	161277	S	12.0	29.0	253348	S	7.0	24.0	190304	S	8.0	19.0	209706	S	8.0	22.0	224205	S	4.0	18.0	154988
12896	Cpt2	S	6.0	11.0	236323	S	7.0	14.0	312445	S	14.0	26.0	418033	S	4.0	8.0	184181	S	5.0	11.0	219237	S	9.0	24.0	306341	S	8.0	16.0	405758	S	12.0	24.0	617913	S	5.0	10.0	207385	S	5.0	10.0	266658	S	5.0	8.0	182694	S	6.0	9.0	280607
12905	Cradd	S	2.0	5.0	80080.8	S	1.0	2.0	72512.9	S	2.0	2.0	68818.7				12.4102	S	1.0	2.0	76206.1				8.51013	S	2.0	3.0	122217	S	2.0	2.0	63413.3				12.4102				12.4102	S	1.0	1.0	25568.2	S	1.0	1.0	76752.6
12908	Crat	S	7.0	8.0	79754.7	S	7.0	9.0	170464	S	14.0	24.0	287264	S	7.0	7.0	83651	S	6.0	7.0	134340	S	11.0	17.0	137340	S	8.0	11.0	218600	S	10.0	12.0	276716	S	10.0	10.0	139122	S	9.0	10.0	213772	S	7.0	9.0	203913	S	5.0	5.0	99254.8
12909	Crcp	S	1.0	1.0	11372.2	S	1.0	1.0	10.636	S	2.0	2.0	8222.14				10.636				10.636								10.636				10.636				10.636				10.636				10.636				10.636
12912	Creb1	S	4.0	6.0	675973	S	3.0	6.0	1.09467e+06	S	4.0	6.0	891731	R	3.0	4.0	228981	R	3.0	3.0	288136	S	2.0	2.0	172715	S	3.0	6.0	285953	S	5.0	8.0	1.00858e+06	S	4.0	8.0	847379	S	4.0	6.0	587820	S	3.0	4.0	198382	S	5.0	8.0	745634
12913	Creb3				10.3629				10.3629	A	1.0	1.0	7024.92	S	1.0	1.0	8242.92				10.3629								10.3629	R	2.0	2.0	147727				10.3629				10.3629				10.3629				10.3629
12914	Crebbp	S	5.0	8.0	12434.9	S	3.0	4.0	10271.9	S	5.0	6.0	23197.8	S	4.0	5.0	11737.6	S	5.0	6.0	8682.25	S	2.0	2.0	5497.99	S	8.0	11.0	16457.7	S	7.0	10.0	10695.6	S	6.0	6.0	4623.95	S	6.0	11.0	15866.3	S	4.0	4.0	10039.2	S	6.0	9.0	17143
12916	Crem	A	2.0	3.0	31.8012	R	2.0	3.0	536944	A	3.0	4.0	2378.41	A	2.0	3.0	31.8012	A	2.0	2.0	31.8012	S	2.0	2.0	232.87	A	1.0	1.0	31.8012	R	3.0	3.0	356694	A	2.0	3.0	31.8012	A	2.0	3.0	31.8012	A	1.0	1.0	31.8012	A	2.0	2.0	31.8012
12925	Crip1	S	3.0	17.0	2.51654e+07	S	3.0	13.0	2.55158e+07	S	3.0	13.0	1.49469e+07	S	4.0	19.0	1.33901e+07	S	3.0	15.0	1.6653e+07	S	3.0	11.0	1.63018e+07	S	3.0	11.0	3.42086e+07	S	3.0	13.0	2.53157e+07	S	4.0	18.0	3.21682e+07	S	4.0	19.0	1.73425e+07	S	4.0	23.0	2.13716e+07	S	4.0	19.0	2.36563e+07
12928	Crk	S	9.0	26.0	924252	S	10.0	23.0	764591	S	11.0	38.0	1.87975e+06	S	13.0	28.0	3.63137e+06	S	10.0	18.0	1.58057e+06	S	12.0	28.0	1.72073e+06	S	15.0	29.0	1.67604e+06	S	14.0	31.0	1.82369e+06	S	11.0	23.0	1.38004e+06	S	10.0	23.0	1.24811e+06	S	10.0	26.0	1.33889e+06	S	10.0	23.0	1.35162e+06
12929	Crkl	S	12.0	43.0	3.69333e+06	S	9.0	32.0	3.50233e+06	S	16.0	33.0	4.01376e+06	S	9.0	26.0	3.18546e+06	S	10.0	37.0	3.78078e+06	S	11.0	26.0	3.72053e+06	S	12.0	44.0	3.92286e+06	S	12.0	50.0	4.38525e+06	S	11.0	51.0	4.40119e+06	S	9.0	42.0	3.93693e+06	S	11.0	38.0	3.73858e+06	S	10.0	38.0	4.164e+06
12934	Dpysl2	S	23.0	175.0	2.08429e+07	S	21.0	186.0	2.13984e+07	S	26.0	247.0	2.67327e+07	S	28.0	273.0	2.51979e+07	S	27.0	283.0	2.59779e+07	S	29.0	327.0	2.64437e+07	S	26.0	246.0	2.68834e+07	S	27.0	183.0	2.34621e+07	S	22.0	193.0	2.54792e+07	S	29.0	303.0	2.82584e+07	S	26.0	292.0	2.66591e+07	S	23.0	257.0	2.55408e+07
12939	Pcdha7				8.80045				8.80045				12.0734				8.80045				8.80045				12.0734				8.80045				8.80045				8.80045				8.80045				8.80045				8.80045
12945	Dmbt1				8.1292				8.1292				27.3145	S	2.0	2.0	8916.71				8.1292				27.3145	A	1.0	1.0	8.1292				8.1292	A	1.0	1.0	8.1292				8.1292				8.1292				8.1292
12946	Cr1l	S	4.0	8.0	473480	S	3.0	5.0	136000	S	5.0	6.0	347130	S	3.0	5.0	236723	S	1.0	3.0	84395.3	S	3.0	3.0	245299	S	2.0	5.0	121779	S	4.0	7.0	364340	S	4.0	5.0	273373	S	3.0	9.0	365630	S	3.0	8.0	239412	S	3.0	7.0	240104
12951	Crx	A	1.0	1.0	8186.26				12.5276	R	1.0	1.0	6218.42				12.5276	A	1.0	1.0	12.5276	S	1.0	1.0	6450.53	S	1.0	1.0	40643.2	A	1.0	1.0	12.5276	S	1.0	1.0	12.5276	R	1.0	1.0	47138.5				12.5276	S	1.0	1.0	28652.8
12972	Cryz	S	6.0	8.0	263861	S	3.0	6.0	218658	S	3.0	3.0	192238	S	6.0	7.0	240520	S	5.0	7.0	268566	S	4.0	7.0	149348	S	6.0	9.0	305133	S	6.0	12.0	300645	S	3.0	6.0	135044	S	4.0	6.0	152803	S	4.0	6.0	205536	S	4.0	7.0	217299
12974	Cs	S	15.0	67.0	1.19949e+07	S	13.0	69.0	1.1555e+07	S	16.0	93.0	1.4903e+07	S	16.0	85.0	1.381e+07	S	16.0	106.0	1.3783e+07	S	15.0	106.0	1.42741e+07	S	17.0	93.0	1.78482e+07	S	17.0	90.0	1.72381e+07	S	14.0	64.0	1.24187e+07	S	17.0	103.0	1.65587e+07	S	16.0	104.0	1.70541e+07	S	15.0	97.0	1.43567e+07
12978	Csf1r	S	21.0	51.0	1.96922e+06	S	16.0	43.0	1.71531e+06	S	18.0	44.0	2.41223e+06	S	21.0	59.0	2.19958e+06	S	23.0	64.0	2.15824e+06	S	20.0	53.0	2.43309e+06	S	23.0	81.0	2.78941e+06	S	24.0	69.0	3.03994e+06	S	23.0	69.0	2.97936e+06	S	23.0	82.0	2.76436e+06	S	20.0	75.0	2.52107e+06	S	19.0	66.0	2.58945e+06
12982	Csf2ra	A	1.0	1.0	41611.5	R	1.0	1.0	53648.9	S	2.0	2.0	5491.82	S	1.0	1.0	5808.56	R	1.0	1.0	20.3855	S	1.0	1.0	8506.73	S	2.0	2.0	43261.3	S	2.0	2.0	61816.3	S	3.0	3.0	154664	R	1.0	1.0	41019.5				20.3855				20.3855
12983	Csf2rb	R	1.0	4.0	27640.4	S	3.0	5.0	11619.9	A	1.0	1.0	118.774	S	3.0	5.0	14334.9	S	3.0	3.0	5034.91	R	1.0	1.0	118.774	S	1.0	3.0	6.05618	S	1.0	2.0	1625.66	S	4.0	7.0	38623.2	S	3.0	4.0	12550.1	S	4.0	11.0	29855.1	R	3.0	3.0	24279.6
12984	Csf2rb2				16.6269	A	1.0	1.0	16.6269	A	2.0	2.0	919.616	R	2.0	2.0	24387.1	S	2.0	2.0	22710.1	A	1.0	1.0	698.613				16.6269				16.6269	S	3.0	5.0	14434.5	A	1.0	1.0	16.6269	A	1.0	1.0	16.6269	A	1.0	1.0	16.6269
12988	Csk	S	10.0	23.0	649686	S	8.0	16.0	957063	S	17.0	44.0	1.44748e+06	S	11.0	21.0	1.38182e+06	S	14.0	28.0	1.57102e+06	S	18.0	47.0	1.71642e+06	S	18.0	43.0	1.8824e+06	S	16.0	37.0	1.42932e+06	S	14.0	27.0	1.33886e+06	S	17.0	41.0	2.26061e+06	S	18.0	28.0	1.54304e+06	S	9.0	16.0	1.46023e+06
12992	Csn1s2b	A	1.0	2.0	78077				11.4131								11.4131				11.4131								11.4131				11.4131				11.4131				11.4131				11.4131				11.4131
12995	Csnk2a1	S	11.0	50.0	2.25585e+06	S	10.0	53.0	2.68489e+06	S	16.0	55.0	3.0027e+06	S	12.0	32.0	2.28426e+06	S	14.0	43.0	2.57942e+06	S	14.0	44.0	2.19629e+06	S	13.0	53.0	2.1283e+06	S	14.0	54.0	2.47842e+06	S	10.0	37.0	1.65611e+06	S	13.0	46.0	2.2446e+06	S	13.0	40.0	2.11325e+06	S	10.0	40.0	1.93847e+06
13000	Csnk2a2	S	14.0	32.0	1.20287e+06	S	15.0	30.0	1.17878e+06	S	18.0	44.0	1.54907e+06	S	13.0	25.0	979156	S	16.0	40.0	1.13713e+06	S	15.0	34.0	1.12932e+06	S	11.0	22.0	1.48155e+06	S	15.0	29.0	1.1301e+06	S	10.0	23.0	874880	S	14.0	29.0	902736	S	11.0	25.0	670893	S	12.0	25.0	1.91797e+06
13001	Csnk2b	S	2.0	3.0	298836	S	1.0	1.0	122355	S	3.0	5.0	488590	S	4.0	5.0	487790	S	4.0	5.0	416106	S	1.0	1.0	71580	S	1.0	3.0	122954	S	4.0	6.0	458769	S	2.0	3.0	369064	S	3.0	5.0	239109	S	2.0	3.0	166093	S	2.0	2.0	248861
13002	Dnajc5	S	4.0	9.0	783141	S	4.0	11.0	1.9698e+06	S	4.0	10.0	1.6011e+06	S	4.0	9.0	747926	S	4.0	8.0	1.12672e+06	S	4.0	9.0	543846	S	3.0	6.0	1.02585e+06	S	4.0	10.0	774286	S	3.0	8.0	718655	S	3.0	10.0	301169	S	3.0	6.0	666979	S	3.0	12.0	768038
13003	Vcan				12.8838				12.8838								12.8838				12.8838	R	1.0	1.0	881.851	A	1.0	1.0	5102.04				12.8838				12.8838				12.8838	S	1.0	1.0	11335.1				12.8838
13006	Smc3	S	26.0	58.0	668908	S	32.0	73.0	1.14415e+06	S	37.0	64.0	931150	S	30.0	48.0	755503	S	26.0	42.0	504007	S	26.0	44.0	480288	S	33.0	65.0	578678	S	37.0	71.0	813442	S	32.0	67.0	748913	S	39.0	77.0	918310	S	28.0	51.0	539609	S	30.0	52.0	737504
13007	Csrp1	S	4.0	15.0	4.68411e+06	S	4.0	15.0	3.48306e+06	S	3.0	13.0	2.54759e+06	S	3.0	15.0	4.11303e+06	S	3.0	10.0	2.87955e+06	S	3.0	15.0	2.95015e+06	S	4.0	20.0	3.66214e+06	S	4.0	12.0	2.80075e+06	S	5.0	15.0	3.237e+06	S	3.0	13.0	2.86822e+06	S	3.0	12.0	2.89483e+06	S	4.0	19.0	3.49548e+06
13008	Csrp2				31.1485				31.1485	S	1.0	1.0	413.934				31.1485				31.1485	S	1.0	2.0	200.878				31.1485	A	1.0	1.0	2.20881e+06				31.1485				31.1485				31.1485				31.1485
13010	Cst3	S	3.0	7.0	1.14211e+06	S	3.0	7.0	1.06371e+06	S	3.0	6.0	1.09607e+06	S	3.0	7.0	707375	S	3.0	7.0	1.00523e+06	S	2.0	4.0	369353	S	3.0	7.0	893337	S	3.0	5.0	844294	S	3.0	6.0	825578	S	3.0	7.0	502003	S	2.0	3.0	265690	S	3.0	5.0	588192
13014	Cstb	S	6.0	63.0	1.01064e+08	S	6.0	70.0	9.62412e+07	S	5.0	40.0	8.76238e+07	S	4.0	82.0	1.13242e+08	S	5.0	78.0	1.07625e+08	S	4.0	49.0	9.49792e+07	S	6.0	60.0	8.69103e+07	S	7.0	73.0	1.07735e+08	S	5.0	75.0	1.16638e+08	S	3.0	68.0	8.14703e+07	S	5.0	93.0	1.15462e+08	S	4.0	88.0	9.91319e+07
13016	Ctbp1	S	7.0	14.0	735567	S	3.0	7.0	712865	S	8.0	11.0	859692	S	5.0	9.0	626937	S	6.0	12.0	749771	S	9.0	19.0	821424	S	7.0	20.0	887450	S	9.0	17.0	1.03565e+06	S	6.0	11.0	587795	S	6.0	16.0	796420	S	9.0	14.0	820859	S	5.0	16.0	629686
13017	Ctbp2	S	9.0	19.0	601795	S	5.0	17.0	632179	S	9.0	16.0	808219	S	12.0	25.0	875597	S	10.0	20.0	933814	S	10.0	15.0	962820	S	11.0	28.0	1.09511e+06	S	11.0	24.0	992006	S	8.0	15.0	503768	S	12.0	25.0	1.10455e+06	S	11.0	24.0	797321	S	6.0	25.0	608854
13018	Ctcf	S	4.0	9.0	46481	S	6.0	24.0	249058	S	6.0	10.0	135218	S	6.0	10.0	141403	S	1.0	3.0	73676.7	S	4.0	7.0	84040.4	S	2.0	6.0	93328.3	S	6.0	12.0	122270	S	4.0	8.0	45159	S	5.0	7.0	119885	S	3.0	7.0	47580.5	S	5.0	13.0	128923
13024	Ctla2a	A	2.0	4.0	10.6235	A	1.0	4.0	10.6235	S	3.0	7.0	13110.7	A	1.0	3.0	10.6235	A	2.0	2.0	10.6235	A	1.0	1.0	6.2308	S	3.0	6.0	19378.7	A	2.0	2.0	10.6235	S	1.0	2.0	131101	A	2.0	3.0	10.6235	A	1.0	2.0	10.6235	A	1.0	2.0	10.6235
13025	Ctla2b	S	4.0	11.0	777890	S	2.0	6.0	463383	S	4.0	9.0	725570	S	2.0	4.0	260542	S	4.0	4.0	150695	R	2.0	2.0	119197	S	5.0	13.0	914996	S	5.0	12.0	709180	S	1.0	2.0	155290	S	3.0	4.0	141973	S	3.0	6.0	300697	S	3.0	7.0	369636
13026	Pcyt1a	S	10.0	34.0	3.20503e+06	S	13.0	27.0	2.95752e+06	S	12.0	34.0	3.04268e+06	S	12.0	33.0	2.51156e+06	S	13.0	36.0	3.48828e+06	S	11.0	27.0	2.94326e+06	S	14.0	43.0	3.35084e+06	S	11.0	36.0	3.02544e+06	S	11.0	31.0	2.62766e+06	S	14.0	37.0	2.62309e+06	S	12.0	28.0	2.34022e+06	S	13.0	28.0	2.75574e+06
13030	Ctsb	S	12.0	196.0	7.61458e+07	S	15.0	167.0	9.9985e+07	S	11.0	184.0	8.71297e+07	S	15.0	205.0	6.57718e+07	S	16.0	278.0	9.24112e+07	S	15.0	289.0	8.76115e+07	S	11.0	194.0	9.12352e+07	S	12.0	189.0	8.24897e+07	S	12.0	156.0	5.83199e+07	S	15.0	202.0	5.79787e+07	S	17.0	252.0	7.5781e+07	S	15.0	189.0	5.21546e+07
13032	Ctsc	S	4.0	11.0	4.22478e+06	S	4.0	11.0	5.2131e+06	S	4.0	22.0	6.50617e+06	S	3.0	14.0	4.66634e+06	S	5.0	21.0	6.59641e+06	S	5.0	30.0	7.18552e+06	S	3.0	15.0	4.9988e+06	S	4.0	13.0	4.62848e+06	S	4.0	17.0	1.49964e+07	S	5.0	23.0	5.12824e+06	S	3.0	16.0	5.52551e+06	S	4.0	17.0	5.93616e+06
13033	Ctsd	S	15.0	139.0	7.26921e+07	S	15.0	143.0	5.49512e+07	S	17.0	154.0	7.75544e+07	S	17.0	173.0	6.57052e+07	S	15.0	211.0	8.7051e+07	S	17.0	251.0	7.73604e+07	S	16.0	138.0	8.79273e+07	S	17.0	131.0	7.1061e+07	S	15.0	111.0	6.42585e+07	S	17.0	156.0	6.15892e+07	S	15.0	144.0	5.53376e+07	S	12.0	133.0	4.89882e+07
13036	Ctsh	S	5.0	12.0	667358	S	3.0	8.0	569871	S	6.0	29.0	1.33373e+06	S	3.0	8.0	639709	S	6.0	16.0	1.10844e+06	S	5.0	36.0	1.33634e+06	S	4.0	18.0	1.29439e+06	S	6.0	19.0	1.54101e+06	S	3.0	7.0	971152	S	3.0	11.0	970157	S	6.0	17.0	1.34517e+06	S	3.0	7.0	1.0997e+06
13038	Ctsk	S	3.0	3.0	97613.3	S	1.0	2.0	105624				7250.1	S	1.0	1.0	34729.6	S	1.0	1.0	15603.2				7250.1	S	4.0	5.0	91373.7	S	2.0	2.0	35994.3	A	2.0	2.0	83617.7	S	2.0	2.0	27038.6	R	1.0	1.0	20815.7	S	1.0	1.0	39086.5
13039	Ctsl	S	10.0	65.0	1.16821e+07	S	9.0	60.0	1.03428e+07	S	9.0	63.0	1.02749e+07	S	10.0	67.0	7.29673e+06	S	9.0	58.0	6.75283e+06	S	9.0	74.0	7.2271e+06	S	9.0	50.0	7.18608e+06	S	11.0	68.0	1.14066e+07	S	9.0	60.0	1.04302e+07	S	9.0	38.0	3.77266e+06	S	9.0	58.0	7.76307e+06	S	8.0	55.0	7.51928e+06
13040	Ctss	S	7.0	34.0	1.44422e+07	S	7.0	34.0	1.2754e+07	S	8.0	75.0	1.76768e+07	S	7.0	39.0	1.28425e+07	S	7.0	47.0	1.74353e+07	S	9.0	131.0	1.90156e+07	S	7.0	31.0	1.45061e+07	S	7.0	29.0	1.23307e+07	S	7.0	34.0	1.22333e+07	S	7.0	46.0	1.27877e+07	S	7.0	40.0	1.06717e+07	S	7.0	28.0	1.23866e+07
13043	Cttn				10.8029				10.8029					S	1.0	1.0	10.8029				10.8029								10.8029				10.8029				10.8029				10.8029				10.8029	A	1.0	1.0	3446.76
13046	Celf1	S	2.0	6.0	106855	S	1.0	4.0	40032.8	S	3.0	7.0	37668.5	S	2.0	2.0	19192.7	S	2.0	2.0	10414.8	S	3.0	6.0	56728	S	2.0	3.0	42737.3	S	4.0	5.0	122107	S	1.0	2.0	97700.1	S	4.0	4.0	22917.5	S	4.0	4.0	9772.88	S	2.0	6.0	268968
13047	Cux1	S	24.0	43.0	395812	S	20.0	37.0	219802	S	20.0	31.0	368508	S	17.0	25.0	189281	S	19.0	30.0	206285	S	10.0	16.0	153598	S	17.0	25.0	132748	S	23.0	36.0	210820	S	25.0	38.0	165532	S	16.0	19.0	291086	S	12.0	20.0	110030	S	19.0	27.0	152951
13048	Cux2	R	1.0	1.0	57879.7				9.04092				18.3244	S	1.0	1.0	18386	A	2.0	2.0	256930	A	1.0	1.0	201693				9.04092				9.04092				9.04092				9.04092	A	1.0	1.0	26298.3	A	1.0	1.0	959.249
13057	Cyba	S	2.0	12.0	9.74304e+06	S	3.0	26.0	1.14169e+07	S	5.0	20.0	9.20361e+06	S	3.0	22.0	9.32539e+06	S	4.0	24.0	1.6571e+07	S	4.0	33.0	1.14028e+07	S	5.0	20.0	9.714e+06	S	6.0	22.0	1.11519e+07	S	5.0	20.0	1.32985e+07	S	5.0	26.0	1.19177e+07	S	5.0	32.0	1.31739e+07	S	6.0	23.0	1.69479e+07
13058	Cybb	S	11.0	24.0	907131	S	10.0	37.0	1.14065e+06	S	14.0	81.0	2.2792e+06	S	12.0	61.0	3.01978e+06	S	16.0	93.0	5.10086e+06	S	12.0	96.0	3.70318e+06	S	14.0	58.0	2.89072e+06	S	14.0	60.0	2.11469e+06	S	14.0	50.0	2.50489e+06	S	13.0	80.0	5.21063e+06	S	15.0	79.0	5.23713e+06	S	12.0	57.0	2.65882e+06
13063	Cycs	S	10.0	60.0	2.54044e+07	S	9.0	50.0	2.50676e+07	S	10.0	76.0	2.76137e+07	S	10.0	54.0	1.93505e+07	S	10.0	62.0	2.1032e+07	S	11.0	74.0	2.69908e+07	S	9.0	67.0	1.967e+07	S	11.0	58.0	2.26097e+07	S	10.0	64.0	2.88688e+07	S	10.0	60.0	2.08694e+07	S	10.0	61.0	2.19551e+07	S	11.0	77.0	2.95647e+07
13097	Cyp2c38				11.7282				11.7282								11.7282				11.7282								11.7282				11.7282				11.7282	A	1.0	1.0	38031.4				11.7282				11.7282
13101	Cyp2d10				14.9027				14.9027								14.9027				14.9027	A	1.0	1.0	316.808				14.9027				14.9027				14.9027				14.9027				14.9027				14.9027
13117	Cyp4a10				13.0376	A	1.0	1.0	117159	S	1.0	1.0	1230.06	A	1.0	1.0	2285.56				13.0376					S	1.0	1.0	33243.6				13.0376				13.0376				13.0376				13.0376				13.0376
13121	Cyp51	S	6.0	10.0	185960	S	5.0	8.0	315408	S	7.0	8.0	330400	S	8.0	13.0	405165	S	4.0	9.0	243750	S	6.0	8.0	199554	S	9.0	12.0	365346	S	11.0	16.0	441851	S	3.0	5.0	104506	S	11.0	20.0	486464	S	6.0	11.0	285256	S	8.0	9.0	295879
13132	Dab2	S	39.0	302.0	2.78458e+07	S	31.0	248.0	2.42748e+07	S	29.0	225.0	2.51579e+07	S	34.0	299.0	2.57336e+07	S	31.0	285.0	2.19288e+07	S	23.0	168.0	1.49848e+07	S	34.0	290.0	1.80475e+07	S	36.0	226.0	1.49023e+07	S	26.0	179.0	1.11753e+07	S	30.0	242.0	1.63959e+07	S	32.0	226.0	1.65613e+07	S	31.0	247.0	1.69032e+07
13135	Dad1	S	3.0	9.0	5.19253e+06	S	3.0	11.0	4.20785e+06	S	4.0	8.0	5.55533e+06	S	4.0	15.0	6.66249e+06	S	4.0	12.0	6.42616e+06	S	4.0	15.0	6.46527e+06	S	4.0	13.0	5.13863e+06	S	4.0	8.0	5.75124e+06	S	3.0	9.0	5.96196e+06	S	3.0	15.0	8.09816e+06	S	4.0	12.0	6.90638e+06	S	3.0	11.0	5.10983e+06
13138	Dag1	S	1.0	4.0	27525.8	S	1.0	4.0	16269.5	S	1.0	2.0	8988.32	R	2.0	2.0	11457.1				14.4861	A	1.0	1.0	11127.3	R	1.0	4.0	13072.9	S	2.0	6.0	12046.1	S	1.0	4.0	8138.21	A	1.0	1.0	3961.24	R	1.0	1.0	3170.43	R	1.0	1.0	3629.19
13139	Dgka				8.70224				8.70224				13.5284				8.70224				8.70224				13.5284	R	1.0	2.0	8.70224				8.70224				8.70224	A	1.0	1.0	15285.4				8.70224	S	1.0	1.0	8.70224
13143	Dapk2				10.8228				10.8228					R	1.0	1.0	47431.8	S	1.0	1.0	53537.9								10.8228				10.8228				10.8228				10.8228				10.8228				10.8228
13144	Dapk3				9.50686	S	1.0	2.0	9.50686				11.8374				9.50686				9.50686				11.8374				9.50686				9.50686	S	1.0	1.0	14935.6	S	1.0	1.0	68421.3	R	1.0	1.0	9.50686				9.50686
13163	Daxx	S	1.0	2.0	3551.31	S	1.0	3.0	7801.5	S	3.0	4.0	26247.4	S	3.0	4.0	76827.4	S	3.0	7.0	131522	S	3.0	7.0	102992	S	3.0	5.0	47022.3	S	2.0	5.0	13353.8	S	3.0	9.0	197246	S	4.0	12.0	158779	S	3.0	6.0	95564.5	S	4.0	10.0	70588.7
13167	Dbi	S	8.0	82.0	1.24331e+08	S	8.0	60.0	1.05803e+08	S	8.0	77.0	1.22874e+08	S	7.0	91.0	9.45385e+07	S	8.0	99.0	1.11075e+08	S	8.0	97.0	1.09956e+08	S	8.0	84.0	1.32427e+08	S	8.0	78.0	1.28434e+08	S	8.0	75.0	9.69887e+07	S	9.0	96.0	9.62741e+07	S	9.0	94.0	1.17528e+08	S	8.0	84.0	1.11175e+08
13169	Dbnl	S	14.0	61.0	5.78306e+06	S	13.0	46.0	4.6398e+06	S	17.0	79.0	6.33584e+06	S	17.0	78.0	6.29686e+06	S	17.0	76.0	7.08875e+06	S	18.0	83.0	6.3893e+06	S	16.0	86.0	6.54297e+06	S	18.0	84.0	6.46735e+06	S	15.0	63.0	6.02538e+06	S	17.0	71.0	5.41686e+06	S	17.0	86.0	6.31019e+06	S	13.0	65.0	6.68583e+06
13171	Dbt	S	7.0	11.0	147221	S	7.0	11.0	335021	S	12.0	19.0	302751	S	5.0	10.0	224834	S	8.0	11.0	380407	S	7.0	12.0	144619	S	10.0	20.0	292752	S	10.0	22.0	515363	S	9.0	14.0	176672	S	9.0	12.0	280196	S	6.0	10.0	193903	S	5.0	7.0	162992
13176	Dcc	A	1.0	1.0	2113.96				8.33862				21.0422				8.33862				8.33862				21.0422	A	1.0	1.0	499.021				8.33862				8.33862				8.33862				8.33862				8.33862
13177	Eci1	S	8.0	19.0	1.55618e+06	S	7.0	15.0	1.94034e+06	S	10.0	34.0	1.99035e+06	S	10.0	20.0	1.74979e+06	S	8.0	18.0	1.48025e+06	S	9.0	25.0	1.85303e+06	S	9.0	31.0	1.9666e+06	S	9.0	28.0	2.05938e+06	S	11.0	27.0	1.8869e+06	S	9.0	25.0	2.76109e+06	S	10.0	23.0	1.98802e+06	S	10.0	28.0	1.58285e+06
13178	Dck	S	3.0	4.0	123747	S	3.0	4.0	219150	S	4.0	8.0	232321	S	5.0	9.0	456204	S	8.0	16.0	816426	S	8.0	15.0	528774	S	2.0	3.0	217005	S	5.0	5.0	119545	S	10.0	19.0	1.81058e+06	S	8.0	13.0	890879	S	5.0	10.0	530701	S	6.0	11.0	859789
13179	Dcn				8.71454				8.71454				24.5567				8.71454				8.71454	S	1.0	1.0	336057				8.71454				8.71454				8.71454				8.71454	S	2.0	2.0	220366	A	1.0	1.0	7032.08
13185	Dscr3	S	3.0	8.0	710814	S	2.0	7.0	611487	S	5.0	12.0	891980	S	2.0	5.0	513472	S	3.0	7.0	878948	S	3.0	5.0	711610	S	3.0	10.0	1.15393e+06	S	4.0	10.0	1.25845e+06	S	4.0	22.0	798010	S	4.0	9.0	1.2072e+06	S	3.0	8.0	732243	S	3.0	10.0	749372
13191	Dctn1	S	43.0	132.0	2.28358e+06	S	38.0	111.0	2.06988e+06	S	48.0	131.0	2.48256e+06	S	40.0	107.0	2.38856e+06	S	42.0	113.0	2.36589e+06	S	41.0	109.0	2.11272e+06	S	45.0	139.0	2.25961e+06	S	45.0	128.0	2.30117e+06	S	42.0	125.0	2.00411e+06	S	41.0	110.0	2.20287e+06	S	45.0	112.0	2.24228e+06	S	40.0	126.0	2.3608e+06
13194	Ddb1	S	25.0	63.0	2.21846e+06	S	21.0	65.0	999062	S	29.0	74.0	1.7537e+06	S	35.0	72.0	1.88279e+06	S	31.0	66.0	1.47936e+06	S	28.0	47.0	928106	S	32.0	95.0	1.98156e+06	S	36.0	84.0	1.55411e+06	S	26.0	64.0	1.31262e+06	S	32.0	72.0	1.41613e+06	S	29.0	55.0	1.24251e+06	S	22.0	50.0	836956
13196	Asap1	S	13.0	29.0	148443	S	16.0	42.0	214303	S	14.0	38.0	172497	S	10.0	15.0	105175	S	8.0	18.0	87536.8	S	10.0	17.0	89790	S	13.0	23.0	91077.7	S	17.0	37.0	126136	S	11.0	22.0	109812	S	10.0	15.0	80970.1	S	9.0	14.0	94568.8	S	13.0	27.0	121850
13200	Ddost	S	12.0	34.0	4.36354e+06	S	12.0	47.0	5.32296e+06	S	12.0	55.0	6.41653e+06	S	11.0	46.0	5.22812e+06	S	13.0	56.0	6.7876e+06	S	12.0	46.0	5.95088e+06	S	12.0	55.0	6.40965e+06	S	12.0	60.0	6.70222e+06	S	12.0	54.0	4.74063e+06	S	13.0	64.0	6.85915e+06	S	11.0	50.0	4.78013e+06	S	11.0	65.0	5.47442e+06
13202	Ddt	S	2.0	3.0	162926	S	2.0	2.0	61514.2				2098.59	R	1.0	1.0	20936.8								2098.59	S	3.0	5.0	96047.4	S	2.0	4.0	112100									R	1.0	2.0	19469.5	S	1.0	1.0	46509.1
13204	Dhx15	S	22.0	63.0	1.87386e+06	S	18.0	47.0	1.46783e+06	S	27.0	63.0	2.22258e+06	S	24.0	63.0	2.01622e+06	S	23.0	65.0	2.0371e+06	S	23.0	53.0	1.7593e+06	S	26.0	74.0	2.08207e+06	S	29.0	77.0	2.0648e+06	S	23.0	57.0	1.79192e+06	S	24.0	78.0	2.26257e+06	S	26.0	64.0	1.70046e+06	S	20.0	52.0	1.71562e+06
13205	Ddx3x	S	24.0	110.0	3.93834e+06	S	24.0	97.0	4.19044e+06	S	28.0	106.0	3.9131e+06	S	27.0	118.0	4.38374e+06	S	29.0	127.0	4.0656e+06	S	29.0	107.0	3.63458e+06	S	32.0	150.0	4.55879e+06	S	29.0	126.0	4.54713e+06	S	23.0	110.0	3.64236e+06	S	29.0	151.0	4.6933e+06	S	28.0	124.0	3.77951e+06	S	28.0	124.0	3.05947e+06
13206	Ddx4	A	1.0	4.0	10.2325	A	1.0	1.0	10.2325	A	2.0	6.0	1271.46	A	1.0	3.0	10.2325	A	1.0	3.0	10.2325	A	1.0	3.0	5.90786	A	1.0	4.0	10.2325	A	1.0	3.0	10.2325	A	1.0	2.0	10.2325	A	1.0	5.0	10.2325	A	1.0	4.0	10.2325	A	1.0	3.0	10.2325
13207	Ddx5	S	28.0	122.0	8.60502e+06	S	24.0	95.0	7.402e+06	S	29.0	117.0	9.474e+06	S	31.0	148.0	1.13636e+07	S	31.0	138.0	1.01071e+07	S	27.0	105.0	1.01312e+07	S	29.0	157.0	9.15735e+06	S	31.0	129.0	9.57092e+06	S	30.0	122.0	1.00435e+07	S	33.0	157.0	1.24617e+07	S	32.0	145.0	9.9546e+06	S	28.0	114.0	9.52516e+06
13209	Ddx6	S	14.0	59.0	3.3606e+06	S	12.0	68.0	3.37148e+06	S	12.0	42.0	3.28404e+06	S	15.0	60.0	3.97849e+06	S	15.0	68.0	4.07095e+06	S	13.0	42.0	3.42329e+06	S	11.0	41.0	2.38344e+06	S	15.0	54.0	3.15865e+06	S	13.0	46.0	3.1478e+06	S	12.0	55.0	3.34212e+06	S	13.0	67.0	3.24828e+06	S	11.0	38.0	2.64067e+06
13211	Dhx9	S	28.0	97.0	1.90098e+06	S	25.0	100.0	2.76644e+06	S	39.0	117.0	2.77121e+06	S	31.0	120.0	2.12052e+06	S	30.0	100.0	1.91555e+06	S	32.0	100.0	1.84765e+06	S	34.0	135.0	2.38168e+06	S	39.0	126.0	2.34703e+06	S	33.0	105.0	2.06912e+06	S	37.0	123.0	2.49676e+06	S	28.0	90.0	1.62723e+06	S	26.0	102.0	1.96923e+06
13244	Degs1	S	5.0	12.0	2.34368e+06	S	4.0	11.0	1.7279e+06	S	5.0	21.0	2.97413e+06	S	5.0	15.0	3.0419e+06	S	5.0	14.0	2.87213e+06	S	4.0	14.0	1.71197e+06	S	5.0	15.0	1.4719e+06	S	4.0	12.0	1.68582e+06	S	4.0	13.0	1.89199e+06	S	4.0	13.0	2.15271e+06	S	5.0	11.0	1.32521e+06	S	5.0	14.0	1.86359e+06
13346	Des	S	7.0	105.0	3.5121e+07	A	7.0	99.0	13766.8	R	6.0	86.0	601.307	R	7.0	199.0	135677	R	7.0	179.0	63268.3	S	6.0	164.0	1.07735e+06	A	5.0	89.0	25.4084	R	6.0	102.0	26623.6	A	7.0	98.0	29648.2	R	6.0	163.0	18629.7	A	6.0	163.0	3.30431e+07	A	5.0	114.0	25.4084
13347	Dffa	S	5.0	8.0	317604	S	5.0	7.0	213790	S	4.0	5.0	220833	S	2.0	2.0	3998.72	S	3.0	3.0	84044.9				406.632	S	5.0	5.0	90876.3	S	1.0	1.0	62015.6	S	2.0	2.0	96438	S	2.0	2.0	30461.7	A	1.0	2.0	6591.87	S	5.0	5.0	104972
13350	Dgat1	S	2.0	3.0	103675	S	1.0	3.0	123683	S	4.0	7.0	88843.5	S	1.0	2.0	5038.88	S	2.0	3.0	76982.4	S	2.0	3.0	34855.8	S	3.0	6.0	145712	S	2.0	6.0	167240				21.9384	S	3.0	3.0	31988.9	S	1.0	3.0	13956.9	S	2.0	4.0	158735
13358	Slc25a1	S	4.0	7.0	1.23748e+06	S	3.0	8.0	1.00147e+06	S	9.0	20.0	1.55972e+06	S	5.0	10.0	1.02484e+06	S	6.0	13.0	1.22341e+06	S	7.0	22.0	1.51975e+06	S	7.0	22.0	1.85097e+06	S	7.0	19.0	1.98844e+06	S	4.0	8.0	873598	S	6.0	15.0	1.53486e+06	S	6.0	16.0	1.25111e+06	S	4.0	16.0	1.18306e+06
13360	Dhcr7	S	1.0	1.0	26127.7				8.5925				44.8746	S	2.0	2.0	31468	R	1.0	1.0	20726.2	S	1.0	1.0	319272	S	2.0	3.0	61609.6	S	2.0	3.0	182250	S	1.0	2.0	39642.3	S	4.0	6.0	289945	S	2.0	3.0	105967	S	1.0	1.0	26553.9
13361	Dhfr	S	9.0	25.0	2.66181e+06	S	7.0	22.0	2.62832e+06	S	8.0	18.0	3.15534e+06	S	8.0	19.0	3.10949e+06	S	9.0	21.0	3.15817e+06	S	6.0	16.0	2.31821e+06	S	11.0	36.0	2.91447e+06	S	11.0	31.0	2.53724e+06	S	9.0	21.0	2.43188e+06	S	10.0	20.0	3.43034e+06	S	9.0	17.0	2.12305e+06	S	7.0	18.0	2.3708e+06
13367	Diap1	S	33.0	78.0	1.84695e+06	S	30.0	65.0	1.87394e+06	S	41.0	105.0	2.35e+06	S	34.0	82.0	2.08012e+06	S	33.0	87.0	1.83019e+06	S	40.0	104.0	1.88248e+06	S	40.0	87.0	1.90038e+06	S	45.0	100.0	2.36359e+06	S	35.0	81.0	2.02104e+06	S	34.0	91.0	1.6632e+06	S	36.0	83.0	1.6514e+06	S	30.0	63.0	1.6992e+06
13382	Dld	S	13.0	40.0	2.34423e+06	S	11.0	34.0	2.63437e+06	S	13.0	38.0	3.60251e+06	S	10.0	28.0	1.84137e+06	S	10.0	22.0	1.09462e+06	S	8.0	15.0	1.07291e+06	S	16.0	66.0	3.62782e+06	S	16.0	52.0	3.50142e+06	S	10.0	33.0	2.18805e+06	S	10.0	22.0	1.18566e+06	S	10.0	23.0	1.09938e+06	S	10.0	24.0	1.29054e+06
13383	Dlg1	S	9.0	16.0	116864	S	6.0	15.0	69581.2	S	12.0	22.0	130118	S	6.0	9.0	52625.4	S	8.0	16.0	96668.3	S	6.0	9.0	41870.5	S	11.0	20.0	109570	S	9.0	19.0	74369.9	S	9.0	16.0	79709.3	S	6.0	9.0	58382.6	S	9.0	18.0	64055.8	S	8.0	20.0	131617
13409	Tmc1				8.85391				8.85391				11.3544				8.85391				8.85391	A	1.0	1.0	11.3544				8.85391				8.85391				8.85391				8.85391				8.85391				8.85391
13411	Dnah11				12.3752				12.3752	A	1.0	1.0	643.114	R	3.0	3.0	39963.4	A	1.0	1.0	12.3752	A	1.0	1.0	364.655	R	4.0	4.0	74625.2	R	1.0	2.0	428.187	A	2.0	2.0	53472.2				12.3752				12.3752				12.3752
13418	Dnajc1	S	6.0	9.0	196198	S	7.0	12.0	222321	S	3.0	5.0	168125	S	5.0	5.0	237329	S	4.0	7.0	203186	S	5.0	7.0	185476	S	5.0	6.0	88627.5	S	7.0	9.0	203138	S	3.0	4.0	18770.6	S	4.0	7.0	142552	S	4.0	6.0	149443	S	6.0	11.0	159552
13423	Dnase2a	S	6.0	12.0	643814	S	3.0	4.0	322508	S	8.0	23.0	1.02074e+06	S	4.0	7.0	548266	S	5.0	9.0	640268	S	7.0	27.0	713373	S	7.0	20.0	1.19984e+06	S	7.0	18.0	1.25108e+06	S	5.0	8.0	679900	S	4.0	10.0	699924	S	6.0	11.0	610833	S	4.0	8.0	354045
13424	Dync1h1	S	197.0	639.0	4.78624e+06	S	155.0	566.0	4.31433e+06	S	211.0	748.0	5.56564e+06	S	206.0	729.0	5.90183e+06	S	218.0	837.0	6.24389e+06	S	216.0	774.0	5.86865e+06	S	210.0	861.0	5.4705e+06	S	219.0	849.0	6.08234e+06	S	203.0	752.0	5.73696e+06	S	221.0	843.0	6.26557e+06	S	208.0	800.0	5.8396e+06	S	179.0	714.0	5.2967e+06
13427	Dync1i2	S	19.0	87.0	7.03792e+06	S	19.0	86.0	8.31359e+06	S	22.0	109.0	7.12642e+06	S	20.0	102.0	6.96234e+06	S	21.0	108.0	7.83053e+06	S	20.0	100.0	7.79029e+06	S	22.0	87.0	7.13479e+06	S	22.0	98.0	7.33021e+06	S	18.0	91.0	7.96413e+06	S	20.0	94.0	7.91669e+06	S	16.0	95.0	7.33151e+06	S	19.0	92.0	8.52031e+06
13429	Dnm1	S	8.0	19.0	4456.26	S	5.0	11.0	8456.9	S	11.0	20.0	126523	S	9.0	16.0	72181.3	S	8.0	19.0	71002.5	S	8.0	18.0	131960	R	8.0	19.0	45022.4	S	8.0	19.0	27630.7	A	7.0	20.0	8.21832	S	8.0	20.0	70023.8	S	8.0	16.0	59251.2	R	7.0	19.0	743039
13430	Dnm2	S	35.0	120.0	3.93787e+06	S	30.0	111.0	3.92488e+06	S	41.0	147.0	4.82828e+06	S	39.0	125.0	4.52676e+06	S	38.0	160.0	4.80952e+06	S	35.0	123.0	4.33033e+06	S	40.0	143.0	4.54511e+06	S	38.0	135.0	5.14558e+06	S	34.0	107.0	3.9702e+06	S	38.0	149.0	4.83702e+06	S	38.0	141.0	4.38303e+06	S	33.0	148.0	4.95688e+06
13433	Dnmt1	S	27.0	56.0	356608	S	33.0	89.0	635027	S	28.0	59.0	532506	S	31.0	52.0	434630	S	21.0	31.0	228767	S	18.0	22.0	174003	S	19.0	40.0	219969	S	21.0	44.0	223764	S	27.0	51.0	392041	S	27.0	43.0	354355	S	12.0	14.0	81833.6	S	20.0	45.0	240926
13435	Dnmt3a	S	4.0	6.0	75807.2	S	7.0	13.0	158309	S	12.0	21.0	65440.5	S	6.0	8.0	34124.3	S	6.0	7.0	20519.9	S	12.0	19.0	45809.4	S	8.0	12.0	55609.2	S	8.0	11.0	93155.5	S	6.0	9.0	73432.8	S	14.0	18.0	203657	S	6.0	6.0	10083.1	S	3.0	4.0	15408.1
13437	Dnpep	S	8.0	24.0	1.69133e+06	S	7.0	12.0	1.33939e+06	S	9.0	24.0	1.58072e+06	S	9.0	23.0	1.5444e+06	S	10.0	26.0	2.03445e+06	S	13.0	35.0	2.70354e+06	S	11.0	39.0	2.67646e+06	S	10.0	32.0	1.93216e+06	S	9.0	24.0	1.92751e+06	S	12.0	30.0	2.37231e+06	S	12.0	27.0	2.06771e+06	S	8.0	28.0	1.62503e+06
13445	Cdk2ap1	S	1.0	1.0	15652.3	A	1.0	1.0	4198.48				10.4197	R	1.0	1.0	60512.3				9.77799				10.4197				9.77799				9.77799				9.77799				9.77799				9.77799				9.77799
13448	Dok1	S	9.0	29.0	1.32041e+06	S	8.0	28.0	1.26277e+06	S	11.0	27.0	1.57138e+06	S	10.0	31.0	1.27103e+06	S	12.0	37.0	1.71296e+06	S	13.0	23.0	1.60194e+06	S	12.0	43.0	1.46785e+06	S	11.0	33.0	1.51973e+06	S	10.0	37.0	1.42649e+06	S	11.0	33.0	1.53471e+06	S	9.0	39.0	1.05451e+06	S	12.0	44.0	1.77465e+06
13449	Dok2	S	7.0	14.0	1.32121e+06	S	6.0	15.0	1.22606e+06	S	9.0	22.0	1.46884e+06	S	8.0	18.0	1.28316e+06	S	6.0	17.0	1.03718e+06	S	9.0	19.0	981637	S	9.0	19.0	1.30351e+06	S	7.0	18.0	1.43987e+06	S	7.0	21.0	1.22824e+06	S	7.0	14.0	813641	S	8.0	18.0	1.04508e+06	S	6.0	18.0	1.18415e+06
13476	Reep5	S	5.0	13.0	4.3667e+06	S	5.0	9.0	2.85827e+06	S	5.0	13.0	6.55762e+06	S	7.0	20.0	7.96442e+06	S	5.0	18.0	7.04515e+06	S	7.0	19.0	6.82946e+06	S	7.0	26.0	8.41917e+06	S	7.0	19.0	6.86742e+06	S	6.0	18.0	6.52664e+06	S	7.0	27.0	9.32629e+06	S	6.0	18.0	6.71463e+06	S	6.0	13.0	6.14394e+06
13479	Dpep1				8.25975	S	1.0	1.0	139956				23.1064				8.25975				8.25975				23.1064	S	1.0	1.0	18262				8.25975				8.25975				8.25975				8.25975				8.25975
13480	Dpm1	S	7.0	11.0	1.95434e+06	S	5.0	9.0	1.79808e+06	S	9.0	21.0	2.07006e+06	S	9.0	17.0	2.02622e+06	S	8.0	19.0	2.28484e+06	S	8.0	17.0	1.69527e+06	S	6.0	11.0	1.19452e+06	S	8.0	13.0	1.95801e+06	S	6.0	12.0	1.57692e+06	S	8.0	17.0	1.26635e+06	S	7.0	16.0	1.92507e+06	S	6.0	11.0	2.01699e+06
13486	Dr1	S	3.0	5.0	567599	S	2.0	4.0	945062	S	3.0	5.0	875919	S	2.0	5.0	968450	S	2.0	6.0	907006	S	2.0	4.0	781004	S	4.0	6.0	1.26789e+06	S	3.0	7.0	1.13001e+06	S	3.0	5.0	728925	S	3.0	6.0	886436	S	3.0	6.0	980645	S	3.0	5.0	881127
13492	Drd5				8.24579				8.24579				23.5088				8.24579				8.24579				23.5088				8.24579				8.24579				8.24579	R	1.0	1.0	8.24579				8.24579				8.24579
13494	Drg1	S	9.0	18.0	799485	S	7.0	13.0	458718	S	12.0	21.0	704279	S	11.0	17.0	455974	S	10.0	16.0	500743	S	11.0	19.0	475862	S	11.0	23.0	646928	S	11.0	21.0	559559	S	11.0	20.0	679357	S	10.0	15.0	447542	S	9.0	14.0	282220	S	8.0	12.0	428069
13495	Drg2	S	8.0	15.0	536355	S	6.0	9.0	458580	S	12.0	20.0	673107	S	11.0	17.0	777081	S	9.0	19.0	710615	S	9.0	13.0	478138	S	9.0	18.0	657743	S	10.0	19.0	443446	S	7.0	10.0	476794	S	9.0	18.0	691596	S	9.0	14.0	569324	S	6.0	9.0	357308
13496	Arid3a	S	3.0	3.0	6829.38	S	3.0	4.0	18824				996.813	S	1.0	1.0	2604.99	A	1.0	1.0	12874				996.813	S	1.0	1.0	2751.17	S	2.0	2.0	5.98156	S	2.0	2.0	8222.15	S	4.0	5.0	14881.7	R	2.0	2.0	7857.55	S	4.0	4.0	19647.9
13511	Dsg2				18.9984				18.9984	R	2.0	2.0	4699.35				18.9984				18.9984	A	1.0	1.0	80.3448				18.9984				18.9984				18.9984	A	1.0	1.0	18.9984				18.9984	A	1.0	1.0	10326.8
13518	Dst	S	12.0	14.0	23618.2	S	9.0	13.0	24598.5	S	8.0	12.0	14226.4	S	9.0	10.0	3639.84	S	6.0	7.0	4648.6	R	3.0	3.0	2866.39	S	8.0	13.0	5925.15	S	6.0	11.0	5638.54	R	6.0	9.0	3302.13	S	22.0	29.0	16721.5	S	13.0	14.0	17744.7	S	15.0	17.0	15335.4
13521	Slc26a2	S	1.0	1.0	8854.53	S	1.0	2.0	10688.8	R	1.0	2.0	12827.5	S	1.0	2.0	8512.26				7.52374	S	1.0	2.0	36279.6	S	1.0	2.0	11924.1	R	2.0	2.0	21947	S	2.0	3.0	20689.5	R	1.0	1.0	6120.43	R	2.0	3.0	4167.04	S	1.0	3.0	15994.8
13529	Prl8a2				13.557				13.557	S	1.0	2.0	138179	S	1.0	2.0	542990	S	1.0	2.0	407110	A	1.0	2.0	50403.8				13.557				13.557				13.557	S	1.0	4.0	329290	R	1.0	2.0	9113.58				13.557
13542	Dvl1	S	1.0	1.0	363.272				10.3245	A	1.0	1.0	214.532				10.3245				10.3245								10.3245				10.3245				10.3245				10.3245				10.3245				10.3245
13543	Dvl2	S	4.0	4.0	13397.7	S	2.0	2.0	28384.9	S	2.0	2.0	10404.8	S	3.0	3.0	14232.8	S	3.0	3.0	16866.4	S	2.0	2.0	4853.52	S	2.0	2.0	14516.9	S	3.0	4.0	11498	A	1.0	1.0	16.4039	S	1.0	1.0	2007.03	S	1.0	1.0	1691.01	S	2.0	2.0	33222.4
13544	Dvl3	A	1.0	1.0	7.91076	A	2.0	2.0	895.295	A	1.0	1.0	36.473	A	1.0	1.0	7.91076	A	1.0	1.0	7.91076	A	1.0	1.0	36.473	A	1.0	1.0	7.91076	A	1.0	1.0	7.91076	R	2.0	2.0	3864.62	S	1.0	1.0	1092.64	S	1.0	1.0	920.765	A	1.0	1.0	7.91076
13548	Dyrk1a	S	1.0	1.0	9075.42	S	3.0	3.0	202546	S	2.0	2.0	45677.7				8.61422				8.61422				35.5748	S	2.0	3.0	20214.3	S	1.0	1.0	5461.85	S	2.0	2.0	6105.04				8.61422				8.61422	S	1.0	1.0	7393.48
13586	Ear1				8.44992	S	1.0	2.0	5979.24				18.3179				8.44992	A	1.0	1.0	5935.22				18.3179				8.44992				8.44992				8.44992				8.44992				8.44992				8.44992
13587	Ear2				10.9842	S	1.0	2.0	14599.1								10.9842	A	1.0	1.0	14483.4								10.9842				10.9842				10.9842				10.9842				10.9842				10.9842
13589	Mapre1	S	15.0	67.0	1.11574e+07	S	11.0	51.0	8.66765e+06	S	14.0	68.0	1.08109e+07	S	18.0	82.0	1.30177e+07	S	19.0	81.0	1.13781e+07	S	15.0	67.0	1.06197e+07	S	17.0	93.0	1.11435e+07	S	16.0	72.0	9.09753e+06	S	14.0	66.0	9.59879e+06	S	19.0	91.0	1.02874e+07	S	19.0	83.0	9.3754e+06	S	15.0	77.0	1.00501e+07
13595	Ebp	S	2.0	8.0	2.73084e+06	S	2.0	9.0	3.95918e+06	S	2.0	8.0	3.40192e+06	S	2.0	6.0	2.91083e+06	S	2.0	6.0	2.58019e+06	S	3.0	5.0	2.80331e+06	S	2.0	9.0	2.88147e+06	S	2.0	6.0	3.38823e+06	S	2.0	9.0	3.27071e+06	S	2.0	7.0	2.96003e+06	S	2.0	6.0	3.15475e+06	S	2.0	6.0	3.57296e+06
13599	Ecel1	A	1.0	1.0	10.262				10.262				7.77574	A	1.0	1.0	28946.6	A	1.0	1.0	10.262	A	1.0	1.0	7.77574				10.262				10.262				10.262				10.262				10.262	R	1.0	1.0	6152.73
13601	Ecm1	S	3.0	4.0	13988.5	A	2.0	3.0	16220.4	S	3.0	3.0	27490.1	S	2.0	2.0	13544.9	S	2.0	2.0	18518.6	R	2.0	2.0	66434.9	S	3.0	5.0	22350.1	S	5.0	8.0	80444.5	S	4.0	5.0	47857.8	R	1.0	1.0	11443.5	S	4.0	5.0	21840.7	S	4.0	6.0	22332.5
13608	Edar				8.72122				8.72122				23.6414				8.72122	S	1.0	2.0	88178.1				23.6414				8.72122				8.72122	A	1.0	1.0	1785.81	R	2.0	3.0	78492.9	S	1.0	1.0	38196.2				8.72122
13612	Edil3	A	1.0	1.0	1013.26	S	1.0	2.0	1268.24				27.4818				8.12759				8.12759				27.4818				8.12759				8.12759				8.12759				8.12759	A	1.0	2.0	8.12759				8.12759
13626	Eed	S	2.0	2.0	48421.2	S	3.0	4.0	65418.9	S	4.0	7.0	83619.1	S	4.0	4.0	55899.2	S	3.0	3.0	51892	S	2.0	3.0	16890.5	S	1.0	3.0	19340	S	3.0	3.0	46483.9	S	3.0	3.0	57978.1	S	3.0	3.0	43087.7	S	2.0	2.0	24722.5	S	2.0	4.0	34682.4
13627	Eef1a1	S	32.0	467.0	2.35737e+08	S	29.0	443.0	1.96844e+08	S	25.0	426.0	2.85233e+08	S	27.0	718.0	3.4409e+08	S	27.0	728.0	3.32366e+08	S	24.0	628.0	3.02319e+08	S	29.0	457.0	3.12529e+08	S	28.0	426.0	2.88465e+08	S	29.0	426.0	3.3228e+08	S	26.0	700.0	3.33289e+08	S	26.0	638.0	2.98916e+08	S	27.0	699.0	2.61989e+08
13628	Eef1a2	S	17.0	223.0	1.7159e+06	R	13.0	193.0	2.15534e+06	A	12.0	202.0	4.25126e+06	A	12.0	287.0	53215.9	A	12.0	299.0	8.91097e+07	A	10.0	283.0	3259.37	S	14.0	203.0	867556	S	17.0	200.0	1.08215e+06	S	15.0	187.0	463760	S	12.0	282.0	22548.9	S	15.0	281.0	341795	S	14.0	346.0	86795.5
13629	Eef2	S	32.0	255.0	3.86188e+07	S	29.0	205.0	3.42745e+07	S	35.0	282.0	4.24766e+07	S	41.0	393.0	4.91598e+07	S	39.0	406.0	4.65429e+07	S	39.0	355.0	4.29914e+07	S	34.0	371.0	4.52406e+07	S	39.0	299.0	4.07019e+07	S	33.0	274.0	4.41556e+07	S	43.0	409.0	4.71943e+07	S	39.0	381.0	4.12589e+07	S	38.0	308.0	3.93294e+07
13644	Efs				8.4066				8.4066				19.3044	R	1.0	1.0	11033.3				8.4066				19.3044				8.4066	S	1.0	1.0	8452.07				8.4066				8.4066				8.4066				8.4066
13654	Egr2				7.73413	R	1.0	1.0	10825.1				46.0485				7.73413	S	1.0	1.0	2139.29				46.0485				7.73413	R	2.0	2.0	1944.64				7.73413	S	1.0	1.0	3913.12				7.73413				7.73413
13660	Ehd1	S	30.0	153.0	9.66678e+06	S	28.0	151.0	1.14746e+07	S	37.0	170.0	1.21584e+07	S	39.0	256.0	2.09855e+07	S	41.0	274.0	2.13556e+07	S	36.0	188.0	1.86617e+07	S	38.0	233.0	1.27829e+07	S	36.0	203.0	1.50048e+07	S	32.0	179.0	1.31992e+07	S	42.0	295.0	2.1789e+07	S	38.0	286.0	2.07085e+07	S	35.0	290.0	1.94055e+07
13663	Ei24				7.85203	S	3.0	5.0	32041				39.1706	R	1.0	1.0	7.85203				7.85203				39.1706				7.85203	S	1.0	1.0	7.85203	R	1.0	2.0	2228.26				7.85203				7.85203				7.85203
13664	Eif1a	S	5.0	17.0	2.2266e+06	S	5.0	15.0	2.17892e+06	S	5.0	17.0	615112	S	6.0	20.0	2.05547e+06	S	6.0	20.0	2.36336e+06	S	5.0	15.0	483851	A	4.0	17.0	25.5398	A	5.0	17.0	25.5398	S	4.0	16.0	2.55132e+06	S	5.0	20.0	2.25992e+06	S	6.0	22.0	2.21502e+06	S	4.0	19.0	1.38722e+06
13665	Eif2s1	S	12.0	57.0	5.42767e+06	S	12.0	63.0	5.79592e+06	S	17.0	69.0	6.63803e+06	S	19.0	67.0	8.34133e+06	S	18.0	65.0	7.49289e+06	S	18.0	73.0	7.71147e+06	S	17.0	65.0	5.57071e+06	S	17.0	70.0	7.75252e+06	S	14.0	63.0	6.3046e+06	S	19.0	72.0	8.64178e+06	S	19.0	70.0	6.98663e+06	S	13.0	64.0	5.33093e+06
13666	Eif2ak3	S	1.0	1.0	596.883	S	1.0	1.0	951.584				29.1386				8.08035				8.08035				29.1386	A	1.0	1.0	624.361	R	2.0	2.0	33943				8.08035				8.08035				8.08035	A	1.0	1.0	8.08035
13667	Eif2b4	S	5.0	7.0	267407	S	6.0	11.0	393827	S	5.0	6.0	527473	S	4.0	8.0	658711	S	5.0	6.0	480954	S	3.0	3.0	437225	S	8.0	9.0	270554	S	5.0	8.0	276250	S	5.0	8.0	275698	S	5.0	6.0	347320	S	3.0	6.0	286927	S	5.0	11.0	537642
13669	Eif3a	S	45.0	127.0	3.41055e+06	S	38.0	97.0	3.44989e+06	S	48.0	152.0	3.88282e+06	S	56.0	152.0	4.73233e+06	S	54.0	139.0	4.0675e+06	S	52.0	140.0	3.5893e+06	S	48.0	170.0	3.42472e+06	S	60.0	165.0	3.69316e+06	S	42.0	134.0	3.38756e+06	S	53.0	157.0	4.24489e+06	S	48.0	133.0	3.45473e+06	S	39.0	106.0	2.85242e+06
13680	Ddx19a	S	15.0	38.0	1.18431e+06	S	16.0	44.0	1.95799e+06	S	17.0	42.0	2.0013e+06	S	16.0	51.0	2.52569e+06	S	21.0	53.0	2.33906e+06	S	14.0	28.0	1.426e+06	S	21.0	46.0	1.53825e+06	S	21.0	52.0	1.84865e+06	S	12.0	45.0	1.52447e+06	S	18.0	51.0	1.81554e+06	S	19.0	49.0	1.81663e+06	S	13.0	38.0	1.5431e+06
13681	Eif4a1	S	24.0	235.0	5.31185e+07	S	22.0	221.0	3.97912e+07	S	25.0	220.0	5.8543e+07	S	24.0	333.0	7.16654e+07	S	25.0	339.0	6.34946e+07	S	27.0	295.0	5.46117e+07	S	26.0	261.0	5.2519e+07	S	24.0	240.0	5.0782e+07	S	23.0	251.0	4.61434e+07	S	25.0	306.0	5.66091e+07	S	24.0	294.0	5.03983e+07	S	23.0	278.0	4.4573e+07
13682	Eif4a2	A	12.0	72.0	30.8092	A	10.0	52.0	2.05673e+07	S	21.0	90.0	37208.9	A	13.0	134.0	30.8092	S	14.0	129.0	158409	S	18.0	122.0	18017.2	A	13.0	99.0	30.8092	A	11.0	78.0	30.8092	A	11.0	74.0	13525.2	S	14.0	121.0	280966	S	14.0	125.0	1.25168e+07	A	11.0	74.0	2.76704e+07
13684	Eif4e	S	7.0	28.0	8.33379e+06	S	7.0	26.0	8.64877e+06	S	7.0	28.0	8.42591e+06	S	6.0	49.0	8.10525e+06	S	8.0	39.0	8.05108e+06	S	7.0	42.0	7.49202e+06	S	9.0	40.0	8.24861e+06	S	9.0	42.0	8.56616e+06	S	7.0	26.0	8.30445e+06	S	9.0	55.0	7.76908e+06	S	7.0	52.0	9.05132e+06	S	8.0	42.0	7.34969e+06
13685	Eif4ebp1	S	5.0	27.0	1.31506e+06	S	6.0	27.0	910127	S	2.0	5.0	1.09614e+06	S	4.0	21.0	801958	S	3.0	17.0	661391	R	1.0	1.0	331702	S	5.0	32.0	874666	S	6.0	43.0	1.22283e+06	S	5.0	23.0	653680	S	4.0	26.0	564397	S	4.0	29.0	1.15024e+06	S	6.0	38.0	1.28913e+06
13688	Eif4ebp2	S	3.0	4.0	613878	S	2.0	2.0	452435	S	3.0	4.0	95707.3	S	2.0	2.0	363459	S	2.0	3.0	282523	S	1.0	2.0	348001	S	1.0	2.0	56259.1	S	2.0	3.0	383605	S	2.0	3.0	369307	S	2.0	4.0	873626	S	1.0	3.0	283918	S	2.0	2.0	457186
13690	Eif4g2	S	28.0	65.0	1.25639e+06	S	20.0	58.0	1.01574e+06	S	22.0	39.0	1.42461e+06	S	33.0	81.0	2.05798e+06	S	28.0	72.0	1.3253e+06	S	17.0	40.0	933867	S	26.0	82.0	1.01875e+06	S	29.0	76.0	1.20748e+06	S	31.0	82.0	1.42224e+06	S	34.0	86.0	1.80883e+06	S	28.0	75.0	1.38479e+06	S	26.0	60.0	1.32143e+06
13709	Elf1	S	2.0	5.0	3987.43	S	2.0	7.0	10426.6	S	2.0	3.0	81967.3	S	2.0	7.0	29682	S	3.0	5.0	18378.9				1140.04	S	1.0	5.0	9396.86	S	3.0	7.0	27581	S	4.0	9.0	49147	S	3.0	11.0	38033.2	S	2.0	7.0	25899.2	S	2.0	2.0	2535.14
13716	Ell	S	2.0	2.0	19602.7	S	3.0	3.0	58782.4	S	1.0	1.0	69036	S	1.0	1.0	2489.74				7.75542				69.3746	S	2.0	2.0	15133.1	S	1.0	1.0	12274.2	S	2.0	3.0	60436.9				7.75542	S	2.0	2.0	75657.7	S	1.0	3.0	12736.5
13722	Aimp1	S	9.0	42.0	4.06131e+06	S	8.0	37.0	4.09605e+06	S	11.0	38.0	4.11102e+06	S	9.0	30.0	3.79686e+06	S	9.0	33.0	3.59347e+06	S	11.0	32.0	3.84876e+06	S	10.0	48.0	3.92254e+06	S	12.0	39.0	3.49043e+06	S	8.0	33.0	3.34838e+06	S	11.0	39.0	3.77474e+06	S	11.0	36.0	2.84403e+06	S	8.0	32.0	2.98027e+06
13723	Emb	S	6.0	17.0	1.05816e+06	S	5.0	16.0	828833	S	6.0	15.0	1.11932e+06	S	7.0	27.0	1.25237e+06	S	6.0	32.0	1.55848e+06	S	5.0	13.0	1.01208e+06	S	7.0	25.0	1.51481e+06	S	7.0	23.0	1.33165e+06	S	7.0	23.0	1.37673e+06	S	7.0	20.0	1.26297e+06	S	7.0	22.0	1.23351e+06	S	6.0	20.0	1.12802e+06
13726	Emd	S	10.0	25.0	2.60623e+06	S	12.0	39.0	4.86027e+06	S	8.0	29.0	2.73636e+06	S	12.0	26.0	3.65387e+06	S	12.0	21.0	3.17348e+06	S	8.0	17.0	2.75205e+06	S	11.0	27.0	3.11701e+06	S	12.0	34.0	2.99174e+06	S	9.0	24.0	3.44875e+06	S	13.0	33.0	3.93885e+06	S	12.0	22.0	3.18858e+06	S	11.0	34.0	3.19148e+06
13728	Mark2	S	14.0	23.0	481627	S	11.0	23.0	355008	S	12.0	17.0	387688	S	10.0	15.0	298867	S	10.0	13.0	256299	S	11.0	17.0	205555	S	13.0	16.0	272699	S	12.0	15.0	581769	S	14.0	20.0	315641	S	9.0	13.0	193955	S	6.0	8.0	125999	S	13.0	19.0	289219
13733	Adgre1	S	9.0	40.0	1.27957e+06	S	8.0	34.0	1.13053e+06	S	9.0	38.0	1.3044e+06	S	10.0	38.0	1.97809e+06	S	10.0	47.0	2.43085e+06	S	10.0	60.0	2.26445e+06	S	8.0	27.0	945309	S	8.0	33.0	1.25773e+06	S	8.0	19.0	548285	S	9.0	32.0	1.71637e+06	S	10.0	42.0	1.92637e+06	S	9.0	42.0	1.79489e+06
13800	Enah	A	2.0	2.0	124100	S	2.0	2.0	20618.5				35.742	A	1.0	1.0	1.23818e+06	A	1.0	1.0	1.75016e+06	A	1.0	1.0	35.742				8.35546	A	1.0	1.0	8.35546				8.35546				8.35546				8.35546				8.35546
13801	Enam				8.33853	A	1.0	1.0	29380.2				20.9748				8.33853				8.33853	A	1.0	1.0	20.9748				8.33853				8.33853				8.33853	A	1.0	1.0	8.33853	A	1.0	1.0	8.33853				8.33853
13804	Endog				13.0887				13.0887								13.0887				13.0887								13.0887	A	1.0	1.0	6935.9				13.0887	A	1.0	1.0	15418.9	R	1.0	1.0	16618.9	S	1.0	1.0	13.0887
13805	Eng				7.77199				7.77199				43.5403				7.77199				7.77199				43.5403				7.77199				7.77199				7.77199				7.77199				7.77199	R	1.0	2.0	6472
13806	Eno1	S	33.0	740.0	1.37429e+08	S	35.0	703.0	1.09226e+08	S	24.0	581.0	1.51442e+08	S	31.0	1183.0	1.83766e+08	S	30.0	1174.0	1.88317e+08	S	27.0	812.0	1.49772e+08	S	29.0	905.0	1.6137e+08	S	33.0	833.0	1.65277e+08	S	28.0	822.0	1.57203e+08	S	31.0	1297.0	1.74973e+08	S	30.0	1215.0	1.61571e+08	S	31.0	1103.0	1.39502e+08
13807	Eno2	A	2.0	56.0	51.5095	A	3.0	20.0	3.81464e+07	R	4.0	42.0	26269.1	R	3.0	122.0	1.05248e+08	A	2.0	117.0	51.5095	A	3.0	65.0	58276.6	A	2.0	66.0	51.5095	A	3.0	52.0	7.29428e+07	A	2.0	61.0	51.5095	A	2.0	119.0	51.5095	A	2.0	110.0	51.5095	R	3.0	120.0	8.01979e+07
13808	Eno3	R	3.0	47.0	1.09783e+07	S	5.0	18.0	2.59033e+06	S	3.0	62.0	4.87239e+07	S	4.0	147.0	2.28236e+07	S	3.0	145.0	2.77579e+07	S	3.0	90.0	6.58521e+07	R	3.0	80.0	2.36205e+07	S	3.0	78.0	1.36374e+07	R	3.0	67.0	1.497e+07	S	5.0	204.0	2.92887e+07	S	4.0	153.0	2.05278e+07	S	3.0	99.0	9.65816e+06
13821	Epb41l1	S	18.0	64.0	527101	S	16.0	69.0	648763	S	26.0	90.0	732674	S	17.0	45.0	436260	S	18.0	52.0	457549	S	25.0	72.0	562002	S	22.0	74.0	747661	S	23.0	88.0	873393	S	21.0	72.0	763136	S	17.0	46.0	468465	S	20.0	64.0	646564	S	19.0	71.0	790428
13822	Epb41l2	S	34.0	93.0	2.29462e+06	S	31.0	87.0	2.26871e+06	S	37.0	85.0	2.04824e+06	S	34.0	90.0	1.83558e+06	S	31.0	82.0	1.79103e+06	S	31.0	75.0	1.37133e+06	S	36.0	98.0	1.6842e+06	S	39.0	99.0	1.86536e+06	S	32.0	80.0	1.58188e+06	S	28.0	77.0	1.15906e+06	S	32.0	82.0	1.44063e+06	S	28.0	84.0	1.85512e+06
13823	Epb41l3	A	3.0	4.0	3095.59	A	3.0	3.0	15.8998	A	4.0	5.0	1.14992	A	3.0	5.0	15.8998	A	5.0	8.0	36367.6	A	5.0	7.0	907.229	A	3.0	7.0	15.8998	A	4.0	7.0	15.8998	A	3.0	3.0	15.8998	A	4.0	5.0	15.8998	A	4.0	6.0	15.8998	A	2.0	4.0	15.8998
13828	Epb42	S	1.0	1.0	18764.6	S	1.0	1.0	24635.6				287.456					R	1.0	1.0	6130.92				287.456									S	1.0	1.0	20360.9									S	1.0	2.0	28886.3
13830	Stom	S	14.0	82.0	1.08368e+07	S	11.0	81.0	9.79915e+06	S	12.0	63.0	1.2322e+07	S	11.0	87.0	1.19725e+07	S	12.0	86.0	1.13459e+07	S	12.0	56.0	9.70627e+06	S	12.0	95.0	1.2766e+07	S	14.0	99.0	1.32307e+07	S	12.0	92.0	2.76389e+07	S	12.0	96.0	1.28416e+07	S	11.0	90.0	1.21548e+07	S	12.0	106.0	1.25348e+07
13849	Ephx1	R	2.0	2.0	25544.2	S	3.0	4.0	177141	S	13.0	21.0	117073	S	1.0	1.0	29387.7	S	4.0	5.0	329485	S	11.0	19.0	207336	S	9.0	11.0	335296	S	9.0	14.0	416146	S	6.0	7.0	177302	S	12.0	19.0	654608	S	10.0	19.0	762297	S	6.0	8.0	453804
13852	Stx2	S	7.0	8.0	268965	S	5.0	8.0	491880	S	8.0	16.0	1.42039e+06	S	4.0	5.0	189444	S	2.0	3.0	41500.3	S	4.0	5.0	140970	S	8.0	14.0	933932	S	6.0	9.0	371290	S	6.0	11.0	372084	S	3.0	3.0	97269	S	4.0	5.0	232844	S	5.0	5.0	98836.1
13854	Epn1	S	11.0	37.0	2.01961e+06	S	9.0	39.0	1.59535e+06	S	10.0	29.0	1.52742e+06	S	10.0	15.0	966164	S	9.0	18.0	1.14621e+06	S	10.0	23.0	1.60679e+06	S	13.0	46.0	1.70196e+06	S	12.0	40.0	1.82824e+06	S	13.0	38.0	1.18193e+06	S	8.0	15.0	888515	S	9.0	24.0	1.24312e+06	S	11.0	39.0	1.52314e+06
13855	Epn2	S	4.0	5.0	26994.3	S	4.0	6.0	24367.5				423.288	S	2.0	3.0	6602.51	S	2.0	2.0	1857.53	R	2.0	2.0	17369	S	5.0	6.0	33131	S	4.0	4.0	21379.7	S	2.0	3.0	8377.05	S	2.0	2.0	6799.42	S	2.0	2.0	7422.83	S	1.0	1.0	2800.87
13857	Epor				31.355				31.355	S	1.0	2.0	279.438				31.355				31.355	R	1.0	1.0	327.32				31.355				31.355				31.355	S	1.0	1.0	107253				31.355				31.355
13858	Eps15	S	28.0	91.0	2.05676e+06	S	24.0	79.0	1.57479e+06	S	28.0	74.0	1.64523e+06	S	24.0	56.0	1.45735e+06	S	26.0	68.0	1.60684e+06	S	26.0	65.0	1.54897e+06	S	30.0	107.0	1.63736e+06	S	31.0	81.0	1.42213e+06	S	24.0	71.0	1.42774e+06	S	28.0	66.0	1.26092e+06	S	27.0	66.0	1.5279e+06	S	27.0	89.0	1.9304e+06
13859	Eps15l1	S	27.0	45.0	756616	S	27.0	50.0	736832	S	23.0	49.0	915739	S	20.0	40.0	530643	S	22.0	46.0	762052	S	24.0	51.0	775088	S	24.0	51.0	774185	S	25.0	49.0	794443	S	22.0	47.0	556970	S	22.0	44.0	685337	S	21.0	38.0	593452	S	19.0	46.0	956769
13860	Eps8	S	8.0	12.0	87258.3	S	9.0	11.0	113653	S	8.0	10.0	152749	S	10.0	14.0	100489	S	11.0	12.0	121941	S	3.0	3.0	40188.5	S	12.0	15.0	110699	S	12.0	16.0	139092	S	12.0	19.0	118756	S	10.0	15.0	92197.2	S	10.0	19.0	125844	S	9.0	13.0	124719
13861	Epx	R	1.0	1.0	1760.43	R	1.0	1.0	3977.13								10.8592				10.8592	A	1.0	1.0	13097.9				10.8592	S	1.0	1.0	1867.48				10.8592				10.8592				10.8592				10.8592
13864	Nr2f6				10.8347				10.8347								10.8347	R	1.0	1.0	10.8347								10.8347				10.8347				10.8347				10.8347				10.8347				10.8347
13870	Ercc1	A	1.0	1.0	7.23508	S	1.0	2.0	4643.45				92.5525	S	2.0	3.0	23539.1	S	1.0	1.0	6070.24				92.5525	S	1.0	3.0	6452.1	S	1.0	2.0	8736.2
13871	Ercc2	S	1.0	3.0	15741.6	S	1.0	3.0	21591.2	S	2.0	5.0	21350.2	S	1.0	3.0	12724.5	S	2.0	3.0	21312	S	1.0	2.0	16819.1				10.8538	S	1.0	2.0	17125.6	S	1.0	2.0	9283.33	S	1.0	2.0	8553.39	S	2.0	3.0	14566.6	S	1.0	2.0	10532.7
13872	Ercc3	S	3.0	4.0	25649.8	S	5.0	9.0	99325.3	S	2.0	3.0	4116.08				11.2138	S	2.0	2.0	88103	S	1.0	1.0	12.4275	S	1.0	2.0	33270.9	S	2.0	2.0	1552.58	S	2.0	5.0	35534.9	A	3.0	3.0	82003.8	A	1.0	1.0	5584.78	R	1.0	1.0	4121.67
13875	Erf				15.3144	S	2.0	2.0	11835.4	S	1.0	1.0	1646.33				15.3144				15.3144	S	1.0	1.0	3370.78				15.3144				15.3144				15.3144				15.3144				15.3144	S	1.0	2.0	37603.1
13877	Erh	S	7.0	25.0	1.29687e+07	S	4.0	20.0	1.19581e+07	S	5.0	23.0	1.28853e+07	S	6.0	29.0	1.22899e+07	S	6.0	32.0	1.07344e+07	S	6.0	28.0	1.03166e+07	S	6.0	30.0	1.28336e+07	S	6.0	19.0	1.15208e+07	S	6.0	17.0	1.17933e+07	S	6.0	29.0	1.26152e+07	S	6.0	23.0	1.13915e+07	S	6.0	34.0	1.21223e+07
13885	Esd	S	8.0	136.0	5.04302e+07	S	6.0	137.0	4.5457e+07	S	9.0	150.0	5.29541e+07	S	10.0	199.0	6.70844e+07	S	11.0	181.0	5.89721e+07	S	10.0	153.0	6.11875e+07	S	9.0	166.0	5.61167e+07	S	9.0	166.0	6.34834e+07	S	8.0	156.0	6.25985e+07	S	11.0	181.0	5.46919e+07	S	12.0	226.0	6.64927e+07	S	8.0	224.0	4.76073e+07
13924	Ptprv				8.54483				8.54483				16.3439				8.54483				8.54483				16.3439				8.54483	A	1.0	1.0	2296.98				8.54483				8.54483				8.54483				8.54483
13990	Smarcad1	R	2.0	2.0	3644.67	S	1.0	2.0	2873.6				13.1533				10.1938				10.1938				13.1533	A	1.0	1.0	3717.34	R	1.0	1.0	10.1938	A	2.0	2.0	45873	R	2.0	2.0	127606				10.1938	R	1.0	1.0	72916.8
13998	Fgd6	S	1.0	2.0	1724.24	S	2.0	3.0	4385.17	S	2.0	2.0	2541.65				11.8092				11.8092	S	1.0	1.0	5.67754	S	3.0	3.0	2778.61	S	2.0	3.0	2317.73	S	2.0	3.0	2473.93				11.8092				11.8092	S	3.0	4.0	15399
14004	Chchd2	S	2.0	13.0	1.55875e+06	S	2.0	14.0	1.95724e+06	S	1.0	4.0	2.48588e+06	S	2.0	12.0	1.37788e+06	S	3.0	12.0	1.84379e+06	S	3.0	8.0	5.03908e+06	S	2.0	23.0	1.53099e+06	S	4.0	22.0	2.29871e+06	S	2.0	14.0	1.17505e+06	S	3.0	11.0	2.50119e+06	S	3.0	14.0	2.31166e+06	S	2.0	18.0	1.50746e+06
14007	Celf2	S	4.0	18.0	1.9662e+06	S	4.0	16.0	1.24371e+06	S	7.0	22.0	1.22504e+06	S	6.0	24.0	1.27143e+06	S	8.0	24.0	1.44221e+06	S	6.0	21.0	1.3237e+06	S	8.0	28.0	1.91791e+06	S	7.0	28.0	1.63183e+06	S	4.0	27.0	1.05352e+06	S	7.0	32.0	1.42037e+06	S	6.0	19.0	1.2262e+06	S	4.0	26.0	1.38406e+06
14011	Etv6				7.81692	S	2.0	2.0	27081.9	S	2.0	5.0	35828.4	S	1.0	4.0	29234.2	S	2.0	8.0	57605.1	S	1.0	2.0	27249.5	A	1.0	1.0	10785.5	A	1.0	1.0	9198.02	A	1.0	1.0	9721.33	S	3.0	3.0	26850.7	R	3.0	3.0	3035.52	S	5.0	11.0	70319.6
14013	Mecom				8.49261				8.49261				17.3982				8.49261				8.49261				17.3982				8.49261				8.49261	S	1.0	1.0	1938.07				8.49261				8.49261				8.49261
14017	Evi2a	S	1.0	2.0	65130.3	S	1.0	3.0	54485.2				2411.83	S	1.0	3.0	94555.4	S	1.0	2.0	79990.9	S	1.0	2.0	2411.83	S	2.0	5.0	102607	S	2.0	4.0	57229.2	S	2.0	6.0	108513	S	1.0	2.0	78945.9	S	2.0	5.0	89545.2	S	1.0	5.0	67387
14020	Evi5	S	1.0	1.0	31150	R	1.0	1.0	7.84931				39.2623				7.84931				7.84931				39.2623				7.84931	R	1.0	1.0	637.536				7.84931	R	2.0	2.0	1555.95				7.84931	A	1.0	1.0	7.84931
14026	Evl	S	16.0	39.0	1.89028e+06	S	16.0	35.0	2.04003e+06	S	24.0	114.0	3.36335e+06	S	14.0	34.0	1.70529e+06	S	18.0	47.0	2.81825e+06	S	23.0	140.0	3.54602e+06	S	18.0	63.0	2.75966e+06	S	22.0	57.0	2.76792e+06	S	13.0	26.0	1.64844e+06	S	18.0	45.0	1.99369e+06	S	18.0	42.0	2.44481e+06	S	15.0	37.0	2.28219e+06
14027	Evpl				10.5135				10.5135								10.5135				10.5135								10.5135				10.5135				10.5135				10.5135	S	2.0	2.0	14403.7				10.5135
14030	Ewsr1	S	7.0	43.0	5.70609e+06	S	6.0	41.0	4.83922e+06	S	8.0	29.0	5.26492e+06	S	6.0	44.0	5.05936e+06	S	6.0	39.0	4.35551e+06	S	5.0	36.0	4.11107e+06	S	7.0	49.0	6.09393e+06	S	10.0	41.0	5.20566e+06	S	5.0	32.0	4.35407e+06	S	6.0	37.0	4.22959e+06	S	5.0	42.0	4.36378e+06	S	6.0	32.0	3.64806e+06
14042	Ext1	A	2.0	3.0	51038.6	R	1.0	2.0	18164.9	A	2.0	5.0	58638.7	R	1.0	2.0	14522.2	A	2.0	3.0	27585	R	1.0	4.0	25115.5	R	1.0	2.0	19796.2	R	1.0	2.0	26129.1	A	1.0	2.0	16559.6	A	1.0	1.0	9403.61	A	2.0	2.0	95767.8	R	2.0	2.0	32907.8
14043	Ext2				10.2776				10.2776	S	1.0	1.0	6.79898				10.2776	R	1.0	1.0	10.2776								10.2776	A	1.0	1.0	5126.05				10.2776				10.2776				10.2776	R	1.0	1.0	3182.26
14050	Eya3	S	3.0	8.0	258120	S	3.0	7.0	159680	S	2.0	4.0	108595	S	4.0	9.0	211594	S	3.0	5.0	71575.2	S	1.0	4.0	168131	S	2.0	6.0	165796	S	4.0	9.0	140468	S	3.0	5.0	143195	S	3.0	7.0	147849	S	3.0	7.0	110012	S	3.0	9.0	112842
14055	Ezh1				10.4741				10.4741				7.44272				10.4741				10.4741				7.44272				10.4741				10.4741	S	1.0	1.0	10.4741				10.4741	A	1.0	1.0	40347.3				10.4741
14057	Sfxn1	S	7.0	21.0	1.74009e+06	S	5.0	14.0	1.20585e+06	S	6.0	20.0	1.77367e+06	S	6.0	16.0	1.57897e+06	S	6.0	16.0	1.5739e+06	S	7.0	21.0	1.84314e+06	S	8.0	24.0	2.67021e+06	S	7.0	17.0	2.08121e+06	S	7.0	19.0	1.54391e+06	S	7.0	20.0	1.91397e+06	S	8.0	23.0	1.85155e+06	S	7.0	19.0	1.38871e+06
14070	F8a	R	2.0	2.0	41280.7	S	2.0	5.0	168343	S	5.0	6.0	124429	R	1.0	2.0	50756.6	S	3.0	4.0	61951.2	S	3.0	6.0	61423.8	S	2.0	3.0	82458.6	S	4.0	5.0	101373	S	2.0	4.0	85797.3	S	1.0	2.0	54840.8	S	1.0	2.0	53935.8	S	2.0	4.0	119170
14073	Faah				10.6861				10.6861								10.6861				10.6861	A	1.0	1.0	10901.7	A	1.0	1.0	22503.6				10.6861				10.6861				10.6861				10.6861	S	1.0	1.0	38867.6
14077	Fabp3	S	3.0	4.0	139134	S	3.0	4.0	312646	S	7.0	16.0	610179	S	5.0	6.0	747599	S	5.0	6.0	739481	S	7.0	15.0	574709	S	3.0	6.0	219597	S	3.0	3.0	181550	S	4.0	6.0	678133	S	4.0	6.0	487459	S	4.0	5.0	430255	S	5.0	6.0	782489
14081	Acsl1	S	17.0	35.0	822627	S	11.0	32.0	698754	S	16.0	37.0	1.03405e+06	S	29.0	89.0	4.8135e+06	S	27.0	87.0	3.73547e+06	S	30.0	83.0	3.2814e+06	S	16.0	35.0	563229	S	17.0	42.0	786414	S	18.0	42.0	907838	S	28.0	99.0	4.45809e+06	S	26.0	84.0	3.52239e+06	S	20.0	87.0	2.79328e+06
14082	Fadd	A	1.0	1.0	45420	S	2.0	2.0	71421.5	S	2.0	2.0	50469.8				13.3442	S	1.0	1.0	18775					S	1.0	1.0	8430.53	R	2.0	2.0	90393.6	S	3.0	3.0	131102	R	1.0	1.0	13.3442				13.3442	R	2.0	2.0	41781.5
14083	Ptk2	S	4.0	4.0	17763.6	S	5.0	5.0	16434.6	S	4.0	4.0	17396.7	S	3.0	5.0	16012.2	S	6.0	8.0	35705.1	S	5.0	7.0	18914.8	S	8.0	13.0	33641.2	S	11.0	15.0	49684.1	S	4.0	6.0	47573.8	S	6.0	9.0	45607.1	S	4.0	6.0	29493.7	S	5.0	6.0	30188.1
14084	Faf1	S	11.0	28.0	538749	S	10.0	34.0	580615	S	11.0	42.0	709203	S	8.0	16.0	422374	S	9.0	19.0	385572	S	8.0	14.0	377672	S	12.0	34.0	618186	S	10.0	32.0	416861	S	11.0	28.0	709209	S	8.0	15.0	390130	S	7.0	16.0	326071	S	8.0	15.0	437951
14085	Fah				9.63762				9.63762	A	1.0	1.0	208047				9.63762	R	1.0	1.0	128637	S	1.0	1.0	9506.57	A	2.0	2.0	82646.4	S	3.0	3.0	65147.9	S	1.0	1.0	4963.25	S	2.0	2.0	49478.2	S	1.0	1.0	25552.3	S	2.0	2.0	13015.4
14102	Fas				8.69889				8.69889				13.5812				8.69889				8.69889				13.5812				8.69889				8.69889	S	1.0	1.0	8.69889				8.69889				8.69889	S	1.0	1.0	8.69889
14104	Fasn	S	65.0	164.0	1.71095e+06	S	47.0	133.0	1.33632e+06	S	73.0	183.0	2.30807e+06	S	66.0	161.0	1.8454e+06	S	67.0	173.0	1.97757e+06	S	57.0	148.0	1.78398e+06	S	73.0	231.0	2.49651e+06	S	70.0	207.0	2.44873e+06	S	60.0	182.0	1.95202e+06	S	68.0	185.0	2.13088e+06	S	70.0	199.0	2.20497e+06	S	58.0	155.0	1.84697e+06
14105	Srsf10	S	6.0	9.0	1.51181e+06	S	4.0	6.0	360400	S	7.0	12.0	1.56475e+06	S	4.0	7.0	572975	S	4.0	6.0	538903	R	5.0	7.0	711787	S	5.0	8.0	751529	S	4.0	8.0	313829	S	5.0	7.0	1.19302e+06	S	3.0	5.0	507877	S	4.0	6.0	448778	S	5.0	8.0	1.32352e+06
14107	Fat1				8.09833				8.09833				34.6785				8.09833	A	2.0	2.0	2712.31	A	1.0	1.0	2815.25	A	1.0	1.0	1110.48	S	1.0	1.0	3448.5	R	1.0	1.0	2953.53	A	1.0	1.0	3903.46				8.09833	R	1.0	1.0	2774.24
14109	Fau	S	5.0	13.0	1.07137e+07	S	2.0	5.0	1.55029e+06	S	4.0	17.0	1.13798e+07	S	4.0	17.0	1.66941e+07	S	4.0	18.0	1.46323e+07	S	3.0	12.0	1.1922e+07	S	4.0	23.0	1.71901e+07	S	4.0	22.0	1.55229e+07	S	4.0	21.0	1.63937e+07	S	4.0	21.0	1.863e+07	S	4.0	17.0	1.60063e+07	S	3.0	16.0	1.21705e+07
14113	Fbl	S	10.0	34.0	993241	S	11.0	35.0	1.17005e+06	S	12.0	45.0	1.27308e+06	S	11.0	30.0	1.56683e+06	S	11.0	27.0	1.20341e+06	S	11.0	34.0	1.16877e+06	S	11.0	45.0	1.03804e+06	S	12.0	43.0	1.23157e+06	S	12.0	34.0	1.31892e+06	S	11.0	37.0	1.779e+06	S	10.0	27.0	1.23911e+06	S	10.0	31.0	1.30219e+06
14127	Fcer1g	S	3.0	21.0	2.16259e+07	S	4.0	18.0	2.83185e+07	S	4.0	19.0	2.72766e+07	S	4.0	28.0	3.1295e+07	S	4.0	26.0	3.02561e+07	S	4.0	26.0	3.15735e+07	S	4.0	28.0	3.64331e+07	S	3.0	22.0	2.21725e+07	S	3.0	18.0	1.9924e+07	S	4.0	35.0	3.36634e+07	S	4.0	29.0	3.25816e+07	S	4.0	28.0	3.86819e+07
14129	Fcgr1	S	5.0	6.0	846066	S	3.0	6.0	859476	S	10.0	21.0	1.78956e+06	S	5.0	9.0	909777	S	6.0	13.0	1.54189e+06	S	10.0	22.0	1.43962e+06	S	5.0	11.0	822238	S	6.0	10.0	959142	S	7.0	12.0	1.8268e+06	S	7.0	17.0	2.06116e+06	S	7.0	20.0	1.73101e+06	S	5.0	13.0	1.81978e+06
14130	Fcgr2b	S	5.0	13.0	602243	S	5.0	13.0	925823	S	4.0	9.0	847520	S	5.0	20.0	1.86102e+06	S	6.0	26.0	2.29132e+06	S	6.0	15.0	1.60427e+06	S	6.0	24.0	1.53288e+06	S	6.0	23.0	1.27296e+06	S	2.0	7.0	346883	S	7.0	31.0	2.9339e+06	S	7.0	36.0	3.55253e+06	S	6.0	32.0	2.47771e+06
14131	Fcgr3	S	2.0	4.0	233216	R	1.0	2.0	19.4005	S	3.0	6.0	296455	S	1.0	2.0	279848	S	3.0	4.0	624544	S	3.0	4.0	291338	S	5.0	12.0	989895	S	4.0	10.0	933983	S	3.0	5.0	306137	S	3.0	5.0	503504	S	3.0	7.0	781383	R	1.0	1.0	100422
14132	Fcgrt				7.6755	A	1.0	1.0	7.6755	S	1.0	1.0	59.318	A	1.0	1.0	44388	A	1.0	1.0	34471.7				59.318	S	2.0	2.0	48730.2	S	3.0	3.0	99906.1	A	1.0	1.0	70479.4	A	1.0	1.0	9527.29				7.6755	S	1.0	1.0	24268.5
14137	Fdft1	S	2.0	2.0	17489.5	S	1.0	1.0	13490.8				79.0904	S	5.0	5.0	50767	S	1.0	1.0	10479.6	R	2.0	2.0	16780.2	S	1.0	1.0	12596.8	S	2.0	2.0	15117	S	1.0	1.0	10081	R	2.0	2.0	12799.9				7.59143				7.59143
14148	Fdx1	R	1.0	1.0	130462	S	1.0	1.0	150804	S	1.0	1.0	138764	S	1.0	1.0	127053	S	1.0	1.0	97327.3	S	1.0	1.0	121226	S	1.0	1.0	107784				11.0597	S	1.0	1.0	132273	S	1.0	1.0	84147.8	S	1.0	1.0	95710.5	S	1.0	1.0	132488
14149	Fdxr	S	1.0	1.0	10426.6	S	3.0	3.0	12243.4	S	7.0	8.0	34435.7	S	2.0	2.0	32870.7	R	2.0	2.0	185015	S	3.0	6.0	48533	S	2.0	5.0	193674	S	2.0	3.0	69756.5	S	2.0	2.0	28136.8	S	2.0	3.0	192361	S	4.0	7.0	83035.4	S	3.0	4.0	106895
14151	Fech	S	8.0	13.0	566581	S	6.0	12.0	726217	S	12.0	20.0	792519	S	9.0	15.0	512930	S	10.0	17.0	560175	S	8.0	17.0	533275	S	10.0	21.0	662636	S	10.0	19.0	931023	S	6.0	11.0	567840	S	9.0	16.0	555926	S	9.0	17.0	627312	S	5.0	9.0	640264
14156	Fen1	S	12.0	57.0	5.15307e+06	S	13.0	50.0	4.94629e+06	S	10.0	44.0	5.32774e+06	S	12.0	45.0	4.30545e+06	S	13.0	53.0	4.1939e+06	S	10.0	38.0	3.67713e+06	S	13.0	51.0	4.36551e+06	S	14.0	52.0	4.90564e+06	S	15.0	60.0	4.70468e+06	S	13.0	58.0	4.74467e+06	S	13.0	46.0	3.63687e+06	S	13.0	45.0	4.21751e+06
14158	Fer	S	3.0	3.0	9330.5	S	5.0	5.0	140364	S	4.0	5.0	55913.6				9.34575	A	1.0	1.0	9.34575	R	1.0	2.0	22.7018	S	3.0	4.0	119195	S	2.0	2.0	27247.9	R	2.0	2.0	136096				9.34575	A	1.0	1.0	9.34575	S	1.0	1.0	1944.68
14159	Fes	S	10.0	16.0	161887	S	8.0	14.0	201751	S	19.0	32.0	323731	S	10.0	19.0	182855	S	10.0	13.0	163540	S	11.0	23.0	148249	S	11.0	17.0	266164	S	15.0	26.0	299354	S	11.0	21.0	254939	S	7.0	13.0	86742	S	11.0	15.0	190942	S	7.0	13.0	154454
14166	Fgf11	S	1.0	1.0	1.67971e+06				15.0749					S	1.0	12.0	3.05174e+06	S	1.0	5.0	1.72399e+06	R	2.0	8.0	6.61662e+06				15.0749	S	1.0	5.0	559576	R	1.0	1.0	69940.9	S	1.0	13.0	236312	S	1.0	8.0	2.20238e+06				15.0749
14176	Fgf5	A	1.0	1.0	20461.6				11.4674								11.4674				11.4674								11.4674				11.4674				11.4674				11.4674				11.4674				11.4674
14187	Akr1b8	S	10.0	28.0	6.44654e+06	S	8.0	29.0	6.34717e+06	S	12.0	38.0	6.19129e+06	S	12.0	41.0	8.56008e+06	S	13.0	43.0	9.31744e+06	S	12.0	31.0	8.9984e+06	S	12.0	62.0	1.23089e+07	S	12.0	50.0	1.10125e+07	S	12.0	45.0	1.01675e+07	S	14.0	54.0	9.54992e+06	S	12.0	48.0	9.4658e+06	S	11.0	37.0	5.64029e+06
14191	Fgr	A	1.0	1.0	10.6068	S	2.0	3.0	10881.3	S	2.0	5.0	186363	A	1.0	3.0	10.6068	S	2.0	5.0	403203	R	2.0	5.0	6391.59	S	2.0	6.0	5757.21	S	3.0	6.0	17939.7	S	3.0	7.0	23010	S	2.0	5.0	671231	S	3.0	11.0	26625.8	S	5.0	7.0	70700.6
14194	Fh1	S	19.0	71.0	4.26459e+06	S	13.0	71.0	3.60802e+06	S	19.0	80.0	4.626e+06	S	20.0	82.0	4.73489e+06	S	20.0	81.0	5.45128e+06	S	21.0	104.0	5.64888e+06	S	21.0	121.0	5.56418e+06	S	20.0	100.0	6.19959e+06	S	19.0	87.0	4.31604e+06	S	21.0	99.0	5.77333e+06	S	20.0	108.0	5.67956e+06	S	17.0	85.0	4.03349e+06
14201	Fhl3	S	4.0	8.0	918797	S	6.0	9.0	1.03361e+06	S	5.0	12.0	971130	S	5.0	9.0	975609	S	5.0	9.0	900529	S	5.0	12.0	804371	S	4.0	12.0	827396	S	4.0	7.0	681939	S	6.0	11.0	712720	S	5.0	7.0	648127	S	4.0	8.0	630501	S	4.0	7.0	874395
14208	Ppm1g	S	15.0	67.0	1.5986e+06	S	12.0	44.0	1.47981e+06	S	15.0	41.0	1.63536e+06	S	14.0	36.0	913601	S	14.0	34.0	690038	S	13.0	29.0	736715	S	14.0	49.0	1.17108e+06	S	16.0	49.0	1.47464e+06	S	15.0	50.0	1.0662e+06	S	14.0	43.0	962657	S	13.0	39.0	860554	S	12.0	34.0	1.03308e+06
14211	Smc2	S	37.0	61.0	878509	S	32.0	55.0	779460	S	28.0	41.0	759829	S	34.0	58.0	818337	S	30.0	48.0	468476	S	12.0	12.0	213663	S	28.0	45.0	309674	S	26.0	33.0	306531	S	38.0	56.0	657053	S	29.0	51.0	528046	S	21.0	29.0	228250	S	25.0	40.0	420841
14218	Sh3pxd2a	S	6.0	11.0	48125.3	S	5.0	10.0	14581.4	S	5.0	9.0	980.843	S	2.0	3.0	5829.52	A	4.0	5.0	33646.9	R	4.0	4.0	9874.09	A	2.0	5.0	19.0079	A	2.0	3.0	19.0079	A	2.0	2.0	38653.4	A	2.0	4.0	19.0079	A	2.0	3.0	19.0079	A	1.0	1.0	19.0079
14225	Fkbp1a	S	2.0	21.0	2.59507e+07	S	2.0	22.0	2.69145e+07	S	3.0	19.0	2.58574e+07	S	2.0	25.0	2.28873e+07	S	3.0	25.0	2.50571e+07	S	3.0	21.0	2.29844e+07	S	2.0	18.0	2.50849e+07	S	3.0	20.0	2.6194e+07	S	3.0	21.0	2.38333e+07	S	2.0	26.0	2.5026e+07	S	3.0	29.0	2.69367e+07	S	3.0	23.0	2.47903e+07
14226	Fkbp1b	S	1.0	1.0	182904	S	2.0	3.0	219734	S	1.0	1.0	72110.9	S	1.0	1.0	113746	S	1.0	1.0	95481.2	S	2.0	2.0	223231	S	2.0	2.0	170119	S	1.0	1.0	138557	S	2.0	2.0	188903	S	1.0	1.0	85160.3	S	1.0	2.0	85853.5	S	1.0	1.0	31156.4
14227	Fkbp2	S	7.0	17.0	3.29232e+06	S	4.0	9.0	1.68628e+06	S	7.0	24.0	6.46371e+06	S	6.0	20.0	5.68397e+06	S	6.0	20.0	5.55309e+06	S	6.0	17.0	4.96838e+06	S	5.0	19.0	5.93889e+06	S	7.0	15.0	5.70305e+06	S	5.0	18.0	3.90934e+06	S	5.0	18.0	6.48484e+06	S	6.0	13.0	6.02006e+06	S	4.0	24.0	4.85097e+06
14228	Fkbp4	S	19.0	50.0	1.54433e+06	S	21.0	47.0	1.50513e+06	S	29.0	58.0	1.41506e+06	S	15.0	29.0	919320	S	17.0	37.0	1.02223e+06	S	18.0	42.0	1.02697e+06	S	17.0	43.0	1.31622e+06	S	23.0	51.0	1.25974e+06	S	19.0	40.0	1.15194e+06	S	17.0	33.0	1.07707e+06	S	16.0	29.0	807098	S	13.0	30.0	1.40253e+06
14229	Fkbp5	S	9.0	11.0	193588	S	9.0	15.0	109242	S	6.0	7.0	116685	S	6.0	7.0	154475	S	5.0	6.0	123369	S	5.0	5.0	53979.4	S	6.0	10.0	76631.8	S	3.0	4.0	61570.1	S	6.0	7.0	116505	S	6.0	8.0	100618	S	4.0	5.0	75982.9	S	4.0	4.0	49217.4
14232	Fkbp8	S	5.0	14.0	998221	S	6.0	12.0	1.00982e+06	S	5.0	9.0	996998	S	7.0	12.0	1.14337e+06	S	5.0	8.0	952550	S	4.0	7.0	977422	S	6.0	10.0	828956	S	7.0	15.0	1.17876e+06	S	6.0	13.0	793848	S	5.0	12.0	833566	S	3.0	6.0	887970	S	5.0	15.0	1.27083e+06
14247	Fli1	S	9.0	20.0	431593	S	6.0	14.0	382271	S	8.0	11.0	361826	S	7.0	9.0	198356	S	5.0	9.0	188391	S	4.0	6.0	174344	S	10.0	23.0	378583	S	11.0	23.0	423156	S	10.0	17.0	322893	S	7.0	10.0	181562	S	6.0	8.0	169156	S	4.0	5.0	91160.9
14248	Flii	S	28.0	67.0	1.49374e+06	S	26.0	62.0	1.17691e+06	S	27.0	68.0	1.24576e+06	S	29.0	75.0	1.41382e+06	S	31.0	89.0	1.4324e+06	S	27.0	65.0	1.24207e+06	S	31.0	81.0	1.27677e+06	S	33.0	85.0	1.32686e+06	S	22.0	63.0	1.11165e+06	S	30.0	81.0	1.255e+06	S	29.0	73.0	1.08382e+06	S	27.0	69.0	1.11893e+06
14251	Flot1	S	6.0	12.0	433626	S	6.0	10.0	347979	S	7.0	11.0	476583	S	9.0	20.0	504814	S	9.0	20.0	487516	S	7.0	8.0	256944	S	10.0	18.0	525744	S	15.0	29.0	771559	S	7.0	17.0	309310	S	7.0	18.0	423551	S	8.0	15.0	405291	S	7.0	14.0	489249
14252	Flot2	S	13.0	24.0	846186	S	15.0	32.0	1.15738e+06	S	16.0	21.0	1.12777e+06	S	15.0	23.0	730365	S	14.0	27.0	910558	S	9.0	11.0	600379	S	17.0	35.0	1.29357e+06	S	14.0	28.0	974011	S	12.0	17.0	490346	S	16.0	27.0	705697	S	13.0	22.0	1.07736e+06	S	15.0	26.0	1.09711e+06
14255	Flt3	A	1.0	1.0	8.75208				8.75208	A	1.0	1.0	12.7672	A	1.0	1.0	8.75208	A	1.0	1.0	8.75208	A	1.0	1.0	12.7672	A	1.0	1.0	8.75208	S	1.0	1.0	5234.93	A	1.0	1.0	8.75208	A	1.0	1.0	8.75208	A	1.0	1.0	8.75208				8.75208
14260	Fmn1	S	9.0	11.0	129512	S	5.0	7.0	111328	S	7.0	8.0	42203.1	S	5.0	6.0	39277.7	S	3.0	3.0	26832	S	6.0	6.0	10142.8	S	7.0	8.0	65490.7	S	6.0	7.0	94981.3	S	9.0	13.0	128218	S	2.0	2.0	16.7148	R	5.0	5.0	10489.7	S	3.0	5.0	50074.3
14263	Fmo5				10.3657	S	1.0	1.0	10.3657								10.3657				10.3657								10.3657				10.3657				10.3657				10.3657				10.3657				10.3657
14265	Fmr1	S	9.0	17.0	246972	S	5.0	11.0	137922	S	10.0	10.0	154543	S	6.0	9.0	115613	S	8.0	13.0	128244	S	5.0	7.0	135603	S	9.0	11.0	127502	S	10.0	13.0	119579	S	7.0	12.0	206939	S	8.0	14.0	149880	S	8.0	13.0	134075	S	6.0	18.0	94257.5
14266	Aff2				7.46987	S	1.0	1.0	4062.33				65.9339	A	1.0	1.0	8765.53				7.46987				65.9339				7.46987				7.46987				7.46987				7.46987	R	1.0	1.0	27430.3				7.46987
14269	Fnbp1	S	19.0	59.0	2.61823e+06	S	17.0	57.0	2.10891e+06	S	19.0	70.0	2.93312e+06	S	17.0	53.0	2.27012e+06	S	19.0	61.0	2.0604e+06	S	15.0	54.0	2.13243e+06	S	21.0	86.0	2.81063e+06	S	18.0	59.0	2.79047e+06	S	18.0	58.0	2.5125e+06	S	18.0	61.0	2.16723e+06	S	22.0	56.0	2.05128e+06	S	19.0	60.0	2.6317e+06
14270	Srgap2	S	21.0	42.0	669620	S	18.0	39.0	667176	S	20.0	48.0	846115	S	19.0	41.0	715763	S	20.0	38.0	852149	S	24.0	47.0	686984	S	22.0	50.0	768724	S	24.0	57.0	1.06448e+06	S	20.0	55.0	907789	S	20.0	41.0	729024	S	19.0	39.0	757352	S	20.0	48.0	936030
14272	Fnta	S	5.0	8.0	252457	S	5.0	13.0	220098	S	10.0	15.0	399418	S	4.0	8.0	217445	S	8.0	11.0	424510	S	6.0	11.0	384509	S	9.0	13.0	395178	S	9.0	15.0	475843	S	5.0	10.0	137292	S	5.0	13.0	332738	S	6.0	14.0	230251	S	5.0	16.0	260451
14276	Folr2	S	2.0	3.0	362739	S	1.0	2.0	328149	S	1.0	3.0	150275	S	1.0	1.0	191548	S	1.0	3.0	272401	S	1.0	3.0	97610.1	R	1.0	2.0	297175				26.697	S	1.0	1.0	383553	S	1.0	2.0	269281				26.697	S	1.0	1.0	269477
14281	Fos				8.74483				8.74483				12.875				8.74483				8.74483				12.875	R	1.0	1.0	8.74483				8.74483				8.74483				8.74483				8.74483				8.74483
14284	Fosl2	S	1.0	1.0	1102.33	S	1.0	1.0	47449.5	S	1.0	1.0	6992.4				12.1991				12.1991								12.1991				12.1991				12.1991	R	1.0	1.0	65051.8				12.1991	S	1.0	1.0	9752.86
14287	Fpgs				26.0594				26.0594	S	1.0	1.0	119.609				26.0594				26.0594	S	1.0	1.0	104.325				26.0594				26.0594				26.0594				26.0594				26.0594				26.0594
14289	Fpr2				9.7706				9.7706				20.056	S	2.0	3.0	14368.2	S	2.0	8.0	103762	S	2.0	2.0	102084				9.7706				9.7706	S	1.0	6.0	46313.8	S	3.0	12.0	262693	S	4.0	13.0	307683	S	3.0	14.0	351223
14293	Fpr1	A	1.0	1.0	39206.1				7.45138				67.6527				7.45138	R	1.0	1.0	8572.25				67.6527				7.45138				7.45138				7.45138	S	1.0	1.0	13681	S	1.0	1.0	12358.1	R	1.0	1.0	7375.77
14297	Fxn	R	1.0	2.0	104722				22.542	S	1.0	1.0	761.493	R	1.0	1.0	63937.7				22.542	S	1.0	1.0	1591.36	S	3.0	3.0	1.49002e+06	S	2.0	2.0	117223	S	1.0	1.0	43470.8	S	2.0	2.0	132049				22.542				22.542
14300	Frg1	S	4.0	7.0	323020	S	2.0	6.0	290622	S	3.0	6.0	375843	S	3.0	6.0	265324	S	3.0	6.0	175080	S	4.0	6.0	291875	S	3.0	7.0	207385	S	4.0	6.0	283972	S	4.0	6.0	1.51835e+06	S	1.0	4.0	184300	S	3.0	7.0	186037	S	2.0	3.0	249660
14302	Frk				16.5217				16.5217	R	1.0	1.0	21831				16.5217	S	1.0	1.0	98061.8	S	2.0	3.0	31940.4	S	1.0	2.0	81009.6	R	1.0	1.0	124142	R	1.0	1.0	46547.3	S	1.0	2.0	172869	S	2.0	3.0	115236				16.5217
14312	Brd2	S	7.0	9.0	55347.3	S	5.0	8.0	61719.2	S	4.0	4.0	40273.2	S	6.0	7.0	94141.9	S	6.0	7.0	95772.6	S	5.0	7.0	93967.5	S	5.0	7.0	56061.5	S	5.0	7.0	132552	S	8.0	10.0	80883.2	S	6.0	9.0	81291.9	S	8.0	10.0	96018.1	S	8.0	10.0	86696.3
14319	Fth1	S	13.0	65.0	1.251e+07	S	13.0	43.0	6.96081e+06	S	9.0	25.0	9.37041e+06	S	10.0	47.0	8.25852e+06	S	9.0	37.0	4.86343e+06	S	8.0	19.0	6.36962e+06	S	12.0	71.0	9.20653e+06	S	13.0	64.0	9.81199e+06	S	10.0	37.0	6.08221e+06	S	10.0	52.0	9.33499e+06	S	11.0	60.0	1.03791e+07	S	11.0	65.0	9.23911e+06
14325	Ftl1	S	14.0	57.0	4.20373e+06	S	9.0	39.0	3.01986e+06	S	8.0	51.0	4.36306e+06	S	11.0	49.0	3.01022e+06	S	10.0	35.0	1.56782e+06	S	7.0	25.0	1.83645e+06	S	14.0	69.0	3.3182e+06	S	11.0	46.0	2.47608e+06	S	9.0	45.0	2.28929e+06	S	11.0	40.0	1.98487e+06	S	8.0	31.0	1.58984e+06	S	9.0	43.0	2.19111e+06
14339	Aktip	S	2.0	3.0	355370	S	2.0	2.0	407962	S	2.0	3.0	37929.4	S	2.0	3.0	59923.5	S	2.0	4.0	57600.8	S	2.0	3.0	27540.7	S	1.0	2.0	54273.8	S	1.0	1.0	56562.2	R	2.0	2.0	70133.7	S	2.0	2.0	62540.2	S	3.0	4.0	96493.1				18.582
14356	Timm10b	S	4.0	5.0	333313	S	2.0	3.0	1.108e+06	S	2.0	2.0	181436	S	1.0	2.0	153507	S	1.0	1.0	163101	S	1.0	1.0	144828	S	1.0	3.0	104924	S	1.0	1.0	79895.9	S	1.0	2.0	118447	S	1.0	1.0	149856	S	1.0	2.0	154069	S	1.0	1.0	194267
14359	Fxr1	S	20.0	40.0	1.16203e+06	S	20.0	46.0	1.16077e+06	S	19.0	38.0	1.19478e+06	S	19.0	38.0	1.35735e+06	S	18.0	35.0	975816	S	16.0	34.0	936799	S	20.0	33.0	788386	S	22.0	36.0	897664	S	18.0	39.0	981210	S	19.0	37.0	983253	S	15.0	30.0	890066	S	22.0	40.0	997362
14360	Fyn	S	5.0	5.0	110932	S	2.0	2.0	81314.1	S	6.0	14.0	164799	S	6.0	10.0	211659	S	5.0	11.0	725294	S	4.0	12.0	23383.7	S	7.0	12.0	49946.5	S	6.0	9.0	28939.2	S	3.0	4.0	8172.87	S	4.0	11.0	826500	S	5.0	15.0	56434.8	A	2.0	2.0	22.1178
14376	Ganab	S	29.0	95.0	4.26506e+06	S	28.0	82.0	3.85141e+06	S	34.0	133.0	4.91225e+06	S	35.0	117.0	4.13746e+06	S	34.0	115.0	4.42834e+06	S	35.0	133.0	4.42856e+06	S	36.0	119.0	4.37498e+06	S	36.0	121.0	4.61216e+06	S	31.0	94.0	4.3646e+06	S	36.0	126.0	4.93417e+06	S	32.0	98.0	3.69184e+06	S	26.0	93.0	3.60008e+06
14381	G6pdx	S	26.0	136.0	1.44014e+07	S	24.0	126.0	1.21807e+07	S	29.0	199.0	1.79474e+07	S	28.0	187.0	1.79919e+07	S	28.0	177.0	1.79082e+07	S	28.0	186.0	1.85274e+07	S	29.0	192.0	2.02468e+07	S	31.0	185.0	2.18771e+07	S	29.0	157.0	1.95893e+07	S	29.0	182.0	1.87165e+07	S	29.0	183.0	1.91262e+07	S	27.0	169.0	1.59873e+07
14385	Slc37a4				8.7849				8.7849				12.2919				8.7849	R	1.0	1.0	8.7849	R	1.0	1.0	12.2919				8.7849				8.7849				8.7849				8.7849	S	1.0	1.0	2594.06				8.7849
14387	Gaa	S	12.0	30.0	563720	S	9.0	23.0	513099	S	16.0	48.0	878919	S	16.0	24.0	450102	S	15.0	30.0	619775	S	14.0	32.0	596096	S	16.0	54.0	1.35991e+06	S	18.0	46.0	901228	S	13.0	35.0	811268	S	17.0	35.0	755349	S	13.0	24.0	508685	S	11.0	33.0	863555
14388	Gab1	S	2.0	2.0	5276.47	A	1.0	1.0	2336.65				90.8763	A	1.0	1.0	3781.67	R	3.0	3.0	15696.1	R	2.0	2.0	78375	S	2.0	2.0	2820.11	S	5.0	5.0	20785.8					R	1.0	2.0	8015.59	S	3.0	4.0	21973.6	R	1.0	1.0	2552.05
14389	Gab2	S	6.0	13.0	146081	S	5.0	9.0	88880.4	S	6.0	8.0	121738	S	5.0	8.0	698724	S	4.0	5.0	49808.9	S	1.0	3.0	47223.5	S	6.0	7.0	59113.2	S	9.0	14.0	132857	S	7.0	14.0	119980	S	2.0	7.0	42809.8	S	6.0	13.0	74245.4	S	6.0	12.0	54016.7
14390	Gabpa	S	4.0	9.0	155893	S	3.0	7.0	145490	S	4.0	5.0	162920	S	3.0	6.0	83500	S	4.0	5.0	46737.8	S	3.0	5.0	21549.1	S	3.0	9.0	118028	S	2.0	4.0	79100.2	S	3.0	4.0	110405	S	3.0	8.0	61855.1	S	3.0	4.0	57003.8	S	1.0	2.0	17831.5
14391	Gabpb1				11.4852				11.4852	A	1.0	1.0	2898.49				11.4852				11.4852								11.4852				11.4852				11.4852				11.4852				11.4852				11.4852
14408	Gabrr1				8.35403				8.35403				20.581				8.35403				8.35403				20.581				8.35403				8.35403				8.35403				8.35403				8.35403				8.35403
14411	Slc6a12				8.28171				8.28171				22.4782				8.28171				8.28171				22.4782				8.28171				8.28171	S	4.0	12.0	355670	R	1.0	1.0	4322.83				8.28171				8.28171
14415	Gad1	S	2.0	2.0	19528.8				8.87149				19.5671	A	1.0	1.0	4598.17				8.87149				19.5671				8.87149				8.87149	S	1.0	1.0	31633.6				8.87149				8.87149	S	1.0	1.0	14098.4
14420	Galc	S	7.0	21.0	1.13496e+06	S	6.0	18.0	1.19742e+06	S	11.0	41.0	1.26246e+06	S	9.0	19.0	907564	S	8.0	20.0	1.49331e+06	S	9.0	33.0	1.22148e+06	S	9.0	26.0	1.21214e+06	S	12.0	29.0	1.36461e+06	S	6.0	20.0	967965	S	8.0	17.0	928639	S	6.0	16.0	1.01272e+06	S	4.0	16.0	575452
14421	B4galnt1	S	2.0	2.0	19900.2	S	2.0	2.0	9840.71				447.285	S	4.0	4.0	53914.5	S	3.0	4.0	41425.9				447.285	S	1.0	1.0	4281.01	R	2.0	2.0	2971.74	R	2.0	2.0	21554.5	S	2.0	2.0	4734.14	S	3.0	3.0	16335.1	S	2.0	2.0	13461.6
14422	B4galnt2	R	1.0	1.0	21434.3	R	1.0	1.0	5786.44	S	1.0	1.0	76260.3	S	1.0	1.0	91202.6	A	1.0	1.0	7681.52	S	1.0	1.0	26117.8				10.783	A	2.0	2.0	47651.7	R	1.0	1.0	8030.46	S	1.0	1.0	102079	S	1.0	2.0	97324.6	S	1.0	3.0	55927.1
14423	Galnt1				7.4324				7.4324				69.9265	R	1.0	1.0	7.4324				7.4324				69.9265	S	2.0	2.0	1218.52	S	3.0	3.0	40410.5	A	1.0	1.0	4115.14				7.4324	S	1.0	1.0	1420.19	A	1.0	1.0	8322.01
14426	Galnt4				8.18518	A	1.0	1.0	6169.46	A	1.0	1.0	25.4609				8.18518				8.18518				25.4609				8.18518				8.18518				8.18518				8.18518				8.18518				8.18518
14430	Galt	S	1.0	1.0	33553.7				27.9283	S	2.0	2.0	1282.31				27.9283				27.9283	S	1.0	3.0	191.296				27.9283	S	2.0	2.0	68601.1	A	1.0	1.0	39958.3				27.9283				27.9283				27.9283
14431	Gamt	S	4.0	8.0	337067	S	3.0	8.0	256709	S	6.0	11.0	431649	S	5.0	10.0	525135	S	4.0	8.0	710542	S	5.0	9.0	319068	S	4.0	8.0	347431	S	4.0	8.0	238832	S	3.0	4.0	181250	S	4.0	6.0	428085	S	4.0	5.0	371221	S	3.0	10.0	224294
14433	Gapdh	S	31.0	987.0	2.55479e+08	S	28.0	900.0	2.17163e+08	S	20.0	844.0	3.03328e+08	S	29.0	1527.0	3.70026e+08	S	29.0	1459.0	3.75122e+08	S	22.0	1100.0	3.25278e+08	S	27.0	1030.0	3.16769e+08	S	28.0	1094.0	3.17209e+08	S	26.0	1224.0	2.77214e+08	S	30.0	1555.0	3.51892e+08	S	28.0	1548.0	3.401e+08	S	28.0	1299.0	2.86185e+08
14450	Gart	S	21.0	52.0	783019	S	12.0	55.0	647678	S	20.0	60.0	960061	S	21.0	53.0	1.01969e+06	S	19.0	62.0	940039	S	16.0	57.0	747636	S	24.0	66.0	864823	S	23.0	68.0	956572	S	19.0	66.0	863445	S	20.0	60.0	993496	S	18.0	47.0	645336	S	17.0	48.0	519832
14451	Gas1				8.72627	S	1.0	1.0	9111.74				13.1554				8.72627				8.72627				13.1554				8.72627				8.72627	A	1.0	1.0	8.72627				8.72627	A	1.0	1.0	8.72627				8.72627
14456	Gas6	S	2.0	3.0	1506.91				8.81037				11.9363				8.81037				8.81037				11.9363				8.81037				8.81037				8.81037				8.81037				8.81037				8.81037
14457	Gas7	S	16.0	55.0	2.00388e+06	S	14.0	58.0	2.30739e+06	S	19.0	59.0	2.78105e+06	S	21.0	80.0	4.00725e+06	S	23.0	98.0	5.2338e+06	S	21.0	71.0	4.46016e+06	S	24.0	93.0	3.81532e+06	S	22.0	84.0	3.61019e+06	S	18.0	71.0	3.44266e+06	S	23.0	98.0	5.66582e+06	S	22.0	88.0	5.03068e+06	S	17.0	87.0	4.36106e+06
14466	Gba	S	11.0	39.0	4.60712e+06	S	8.0	48.0	3.2428e+06	S	14.0	66.0	4.65953e+06	S	11.0	40.0	4.19471e+06	S	11.0	48.0	4.40529e+06	S	14.0	74.0	5.2351e+06	S	13.0	57.0	4.55348e+06	S	13.0	57.0	4.91931e+06	S	11.0	47.0	3.61833e+06	S	11.0	55.0	3.75432e+06	S	10.0	42.0	3.75695e+06	S	10.0	58.0	3.20116e+06
14467	Gbas	S	3.0	9.0	261874	S	5.0	14.0	1.15268e+06	S	5.0	11.0	415594	S	3.0	9.0	461106	S	4.0	14.0	503846	S	5.0	19.0	766233	S	4.0	14.0	524719	S	4.0	14.0	1.60006e+06	S	4.0	12.0	351500	S	4.0	14.0	490275	S	4.0	12.0	362339	S	3.0	13.0	1.16953e+06
14468	Gbp2b				9.58931				9.58931	S	1.0	1.0	257412				9.58931				9.58931				12.9772				9.58931				9.58931	S	14.0	20.0	382208	A	1.0	1.0	9.58931	S	11.0	22.0	331888	S	13.0	21.0	496009
14469	Gbp2	S	2.0	2.0	5434.89	S	2.0	4.0	46996.7	S	9.0	20.0	232304	S	10.0	33.0	2.25574e+06	S	14.0	58.0	5.33967e+06	S	11.0	49.0	1.7745e+06	S	4.0	7.0	208148	S	4.0	5.0	61961.7	S	12.0	38.0	3.09949e+06	S	15.0	54.0	4.11512e+06	S	12.0	46.0	3.22063e+06	S	13.0	48.0	3.40195e+06
14470	Rabac1	S	3.0	7.0	2.20064e+06	S	2.0	3.0	189239				482.128	S	2.0	2.0	121765					S	2.0	2.0	2.11752e+06	S	3.0	3.0	283510	S	2.0	2.0	173480	S	2.0	3.0	99146.3	R	2.0	5.0	2.01067e+06	A	1.0	2.0	1.41699e+06	S	1.0	2.0	57521.2
14479	Usp15	S	22.0	47.0	522253	S	17.0	34.0	404210	S	26.0	59.0	711329	S	25.0	46.0	634907	S	22.0	43.0	505170	S	16.0	35.0	440463	S	19.0	55.0	962847	S	24.0	54.0	524094	S	20.0	41.0	493417	S	19.0	40.0	545623	S	17.0	43.0	443965	S	14.0	32.0	437613
14489	Mtpn	S	6.0	55.0	5.38996e+07	S	7.0	54.0	5.53323e+07	S	6.0	39.0	5.17443e+07	S	6.0	62.0	5.4854e+07	S	7.0	67.0	5.03599e+07	S	6.0	59.0	5.22892e+07	S	6.0	53.0	4.57221e+07	S	6.0	50.0	4.6698e+07	S	6.0	53.0	4.97628e+07	S	6.0	69.0	4.75801e+07	S	6.0	72.0	5.20777e+07	S	6.0	46.0	5.56986e+07
14533	Bloc1s1	S	3.0	5.0	385362	S	3.0	3.0	458114	S	3.0	9.0	408472	S	2.0	3.0	310473	S	3.0	4.0	509349	S	4.0	6.0	536767	S	4.0	10.0	517926	S	4.0	6.0	628455	S	2.0	2.0	324412	S	4.0	5.0	717673	S	3.0	3.0	589486	S	1.0	1.0	201387
14544	Gda	S	11.0	28.0	1.06619e+06	S	10.0	21.0	1.04846e+06	S	10.0	15.0	813554	S	13.0	24.0	1.01807e+06	S	14.0	31.0	1.32642e+06	S	12.0	20.0	1.35658e+06	S	12.0	24.0	1.30579e+06	S	13.0	33.0	1.4878e+06	S	11.0	27.0	1.69621e+06	S	14.0	30.0	1.37167e+06	S	13.0	34.0	1.4288e+06	S	10.0	24.0	1.51321e+06
14547	Gdap2	S	2.0	5.0	71006.7	S	5.0	12.0	432529	S	7.0	9.0	168914	S	2.0	6.0	42643.9	S	3.0	7.0	64896.7	S	3.0	5.0	50725.7	S	7.0	13.0	105348	S	5.0	10.0	106682	S	3.0	3.0	58943.6	S	7.0	11.0	75057.5	S	3.0	5.0	54605.2	S	1.0	6.0	50224.3
14548	Mrps33	A	1.0	1.0	38979.9	R	1.0	1.0	12.556								12.556	S	1.0	1.0	89838.5	S	1.0	1.0	45314.4				12.556				12.556				12.556	R	1.0	1.0	161091	S	1.0	1.0	147704	R	2.0	3.0	281314
14567	Gdi1	S	12.0	39.0	1.23148e+06	S	13.0	46.0	1.34038e+06	S	17.0	82.0	1.69721e+06	S	18.0	54.0	1.17091e+06	S	15.0	68.0	1.36234e+06	S	16.0	70.0	1.62046e+06	S	16.0	76.0	804251	S	15.0	63.0	1.10647e+06	S	13.0	44.0	1.07659e+06	S	15.0	63.0	1.10693e+06	S	17.0	62.0	1.24975e+06	S	14.0	45.0	876270
14569	Gdi2	S	28.0	229.0	3.00518e+07	S	26.0	192.0	2.6989e+07	S	31.0	260.0	4.37828e+07	S	31.0	269.0	4.40288e+07	S	33.0	316.0	4.85195e+07	S	32.0	306.0	4.35911e+07	S	30.0	333.0	4.58074e+07	S	30.0	294.0	4.53507e+07	S	29.0	243.0	3.28481e+07	S	31.0	308.0	4.49052e+07	S	29.0	287.0	4.3271e+07	S	27.0	254.0	3.48166e+07
14571	Gpd2	S	19.0	43.0	670201	S	17.0	37.0	800129	S	26.0	58.0	1.10613e+06	S	28.0	65.0	1.34657e+06	S	24.0	67.0	1.37135e+06	S	28.0	64.0	1.59091e+06	S	30.0	72.0	1.29585e+06	S	29.0	73.0	1.5639e+06	S	24.0	54.0	940189	S	34.0	94.0	2.30286e+06	S	33.0	83.0	2.18462e+06	S	25.0	66.0	1.81835e+06
14581	Gfi1				12.2668				12.2668					R	1.0	1.0	12.2668				12.2668	S	1.0	1.0	1036.76				12.2668				12.2668				12.2668	S	1.0	1.0	15345.3	R	1.0	1.0	10055.9				12.2668
14583	Gfpt1	S	15.0	29.0	637930	S	13.0	27.0	744392	S	19.0	44.0	619747	S	17.0	32.0	590792	S	15.0	30.0	667524	S	17.0	29.0	634755	S	13.0	29.0	474072	S	15.0	35.0	532180	S	12.0	21.0	469567	S	15.0	27.0	461190	S	12.0	21.0	367028	S	14.0	25.0	566666
14590	Ggh	S	9.0	22.0	3.19084e+06	S	7.0	13.0	1.5751e+06	S	11.0	38.0	2.91384e+06	S	10.0	19.0	2.59524e+06	S	10.0	16.0	1.93277e+06	S	11.0	26.0	3.34789e+06	S	9.0	27.0	2.99281e+06	S	10.0	32.0	3.29042e+06	S	7.0	21.0	3.25981e+06	S	8.0	19.0	2.45052e+06	S	9.0	21.0	2.94792e+06	S	8.0	24.0	3.18591e+06
14594	Ggta1	R	1.0	1.0	3660.95	S	1.0	1.0	8120.85	S	2.0	2.0	83507.4	A	1.0	1.0	7.46873	A	1.0	1.0	7.46873				63.0545	R	1.0	2.0	8806.93	S	1.0	1.0	4499.31	R	1.0	1.0	4731.73				7.46873				7.46873	S	1.0	3.0	13532.3
14595	B4galt1	S	1.0	1.0	12414.2	S	1.0	1.0	11094.9				305.162	S	3.0	3.0	41464.2	S	2.0	2.0	5026.54	A	1.0	1.0	53091.3	R	2.0	2.0	32379.9	S	2.0	2.0	16174.4	S	3.0	4.0	72145.1	S	2.0	3.0	45617.2	S	1.0	1.0	25370	S	1.0	1.0	37777.9
14598	Ggt1				8.72767				8.72767				13.134				8.72767				8.72767	S	1.0	1.0	13.134				8.72767				8.72767				8.72767				8.72767				8.72767	A	1.0	1.0	8841.54
14605	Tsc22d3	S	4.0	4.0	66536.5	S	3.0	3.0	32057.5	S	4.0	4.0	15722				15.5754				15.5754	S	2.0	2.0	5916.62	A	2.0	2.0	15.5754	S	5.0	6.0	111286	S	2.0	2.0	82122.2				15.5754				15.5754	A	1.0	1.0	15.5754
14611	Gja3				14.6604				14.6604	R	1.0	1.0	3253.08	S	1.0	1.0	16221.3	S	1.0	2.0	39823.7	S	1.0	2.0	6869.73				14.6604				14.6604				14.6604	S	1.0	2.0	214949	A	1.0	1.0	46717.8				14.6604
14616	Gja8				8.35702				8.35702				20.5017				8.35702				8.35702				20.5017				8.35702				8.35702				8.35702				8.35702				8.35702	S	1.0	1.0	58968.4
14625	Gykl1	S	4.0	4.0	87518.8	A	2.0	2.0	20.2975	S	4.0	6.0	34519.3	S	3.0	5.0	179654	S	2.0	6.0	186847	S	2.0	6.0	87197.6	S	4.0	5.0	155965	S	4.0	4.0	96998.4	S	4.0	4.0	93716.5	S	2.0	7.0	197250	S	4.0	7.0	165115	S	4.0	7.0	129014
14629	Gclc	S	16.0	31.0	818549	S	10.0	24.0	490646	S	11.0	15.0	446227	S	11.0	19.0	510202	S	10.0	20.0	375666	S	5.0	7.0	240405	S	13.0	26.0	473387	S	15.0	23.0	612455	S	14.0	34.0	874563	S	7.0	15.0	281148	S	9.0	16.0	285898	S	7.0	16.0	476245
14630	Gclm	S	4.0	12.0	2.57402e+06	S	3.0	10.0	1.93047e+06	S	4.0	13.0	2.79918e+06	S	6.0	28.0	5.28338e+06	S	6.0	26.0	4.1908e+06	S	6.0	17.0	4.3176e+06	S	7.0	22.0	4.50129e+06	S	8.0	24.0	5.0118e+06	S	4.0	18.0	5.32997e+06	S	6.0	20.0	4.05096e+06	S	5.0	21.0	3.58556e+06	S	4.0	14.0	2.22734e+06
14635	Galk1	S	10.0	17.0	1.29204e+06	S	10.0	16.0	1.33791e+06	S	9.0	18.0	1.51303e+06	S	9.0	17.0	1.00618e+06	S	11.0	16.0	1.15198e+06	S	7.0	13.0	1.06717e+06	S	9.0	23.0	1.18495e+06	S	11.0	20.0	1.4024e+06	S	9.0	15.0	1.43777e+06	S	11.0	18.0	1.11769e+06	S	6.0	14.0	1.1712e+06	S	10.0	17.0	1.53023e+06
14645	Glul	S	2.0	3.0	55380.1				19.9637	S	4.0	6.0	112632	S	1.0	3.0	86444.4	S	2.0	4.0	113160	S	2.0	2.0	23978.7	S	3.0	5.0	251271	S	4.0	9.0	269500	S	4.0	8.0	210751	S	3.0	6.0	137890	S	3.0	6.0	133169	S	2.0	5.0	44547.5
14651	Hagh	S	5.0	11.0	756581	S	4.0	8.0	619573	S	6.0	11.0	675451	S	6.0	7.0	358535	S	4.0	8.0	385392	S	5.0	10.0	301711	S	6.0	12.0	772183	S	4.0	11.0	578342	S	3.0	6.0	412987	S	5.0	11.0	455782	S	3.0	6.0	342464	S	4.0	7.0	396271
14658	Glrb	A	1.0	2.0	144279	A	1.0	3.0	427907	R	1.0	4.0	331623	A	2.0	4.0	318733	R	1.0	5.0	486535	A	1.0	2.0	120867	A	1.0	4.0	193025	R	1.0	3.0	196022	R	1.0	2.0	57553.8	R	1.0	4.0	319071	R	2.0	10.0	499817	A	1.0	3.0	251586
14660	Gls	S	21.0	82.0	2.49253e+06	S	15.0	68.0	1.58738e+06	S	20.0	82.0	2.93371e+06	S	23.0	70.0	2.33375e+06	S	20.0	71.0	2.68509e+06	S	17.0	67.0	2.14994e+06	S	21.0	101.0	2.92529e+06	S	24.0	105.0	3.1811e+06	S	20.0	76.0	2.31543e+06	S	22.0	67.0	2.39674e+06	S	22.0	77.0	2.77216e+06	S	19.0	79.0	1.91036e+06
14661	Glud1	S	24.0	162.0	3.61983e+07	S	20.0	137.0	2.58223e+07	S	26.0	181.0	3.13999e+07	S	24.0	199.0	2.56675e+07	S	25.0	196.0	2.54574e+07	S	24.0	220.0	3.09674e+07	S	25.0	222.0	3.21778e+07	S	27.0	210.0	4.18818e+07	S	25.0	193.0	3.34328e+07	S	24.0	227.0	2.99547e+07	S	27.0	261.0	3.83854e+07	S	24.0	196.0	3.47255e+07
14667	Gm2a	S	7.0	31.0	1.11898e+07	S	4.0	24.0	1.38225e+07	S	7.0	33.0	1.38445e+07	S	7.0	18.0	8.17259e+06	S	8.0	29.0	1.20666e+07	S	7.0	27.0	1.20787e+07	S	7.0	45.0	1.91225e+07	S	7.0	43.0	1.80387e+07	S	7.0	32.0	1.06019e+07	S	7.0	26.0	9.11659e+06	S	8.0	26.0	1.18081e+07	S	6.0	40.0	1.40893e+07
14670	Gnl1	S	4.0	5.0	54695.1	S	3.0	5.0	73255.8	S	7.0	11.0	113948	S	7.0	7.0	88676.6	S	8.0	8.0	138919	S	9.0	11.0	106895	S	6.0	8.0	95338.4	S	6.0	8.0	187486	S	4.0	6.0	84635.7	S	7.0	8.0	166934	S	7.0	8.0	108210	R	1.0	1.0	15449.3
14672	Gna11	A	1.0	1.0	14.1397	A	1.0	1.0	14.1397	S	4.0	6.0	1133.85	A	1.0	2.0	14.1397	A	2.0	2.0	14.1397	A	3.0	3.0	2.59721	A	4.0	6.0	14.1397	R	3.0	3.0	77199.9	A	1.0	2.0	14.1397	A	2.0	2.0	14.1397	A	1.0	1.0	14.1397				14.1397
14674	Gna13	S	13.0	25.0	1.97479e+06	S	10.0	24.0	1.04124e+06	S	18.0	42.0	3.1625e+06	S	13.0	35.0	7.90286e+06	S	14.0	30.0	4.4897e+06	S	14.0	34.0	5.26123e+06	S	13.0	28.0	3.85431e+06	S	13.0	25.0	3.903e+06	S	13.0	27.0	2.81381e+06	S	16.0	30.0	4.92932e+06	S	12.0	27.0	4.46767e+06	S	11.0	30.0	1.66918e+06
14675	Gna14				8.27378				8.27378	A	2.0	4.0	22.7122	A	1.0	2.0	8.27378	S	2.0	2.0	55809.1	A	2.0	2.0	22.7122	A	2.0	4.0	8.27378	A	1.0	1.0	8.27378	S	2.0	3.0	33361.2	A	2.0	2.0	8.27378	A	1.0	1.0	8.27378				8.27378
14678	Gnai2	S	12.0	90.0	1.39128e+07	S	11.0	73.0	8.73325e+06	S	12.0	93.0	1.94413e+07	S	13.0	135.0	1.98875e+07	S	13.0	144.0	2.23584e+07	S	13.0	128.0	1.8373e+07	S	13.0	130.0	2.22231e+07	S	13.0	108.0	2.16289e+07	S	11.0	85.0	1.52971e+07	S	14.0	139.0	2.19506e+07	S	13.0	146.0	2.49052e+07	S	11.0	103.0	1.37519e+07
14679	Gnai3	S	8.0	33.0	1.04443e+06	S	7.0	26.0	606760	S	10.0	37.0	2.17604e+06	S	8.0	36.0	1.69627e+06	S	10.0	45.0	5.04807e+06	S	8.0	39.0	1.36026e+06	S	9.0	40.0	4.03366e+06	S	9.0	40.0	1.94912e+06	S	6.0	27.0	4.12004e+06	S	10.0	39.0	1.69338e+06	S	8.0	44.0	1.95928e+06	S	6.0	38.0	1.34796e+06
14681	Gnao1	A	3.0	13.0	7.22194	A	2.0	10.0	7.22194	A	3.0	15.0	92.6068	A	2.0	18.0	7.22194	A	3.0	20.0	7.22194	A	3.0	19.0	92.6068	A	4.0	17.0	870803	S	4.0	17.0	25342.6	A	3.0	14.0	1.00376e+06	A	2.0	18.0	7.22194	A	2.0	16.0	7.22194	A	2.0	13.0	7.22194
14682	Gnaq	S	7.0	17.0	841071	S	7.0	9.0	535167	S	10.0	21.0	1.10373e+06	S	8.0	16.0	786555	S	9.0	15.0	1.13971e+06	S	9.0	16.0	954028	S	11.0	22.0	1.08226e+06	S	9.0	15.0	1.07654e+06	S	9.0	14.0	840442	S	9.0	17.0	1.10128e+06	S	8.0	17.0	937987	S	6.0	9.0	647908
14683	Gnas	S	7.0	16.0	590855	S	5.0	9.0	567231	S	13.0	25.0	1.00471e+06	S	6.0	20.0	860071	S	8.0	23.0	2.68671e+06	S	9.0	21.0	1.07888e+06	S	9.0	18.0	2.43394e+06	S	10.0	23.0	1.01476e+06	S	8.0	17.0	1.68394e+06	S	9.0	25.0	1.07286e+06	S	8.0	20.0	1.10552e+06	S	8.0	13.0	696209
14688	Gnb1	S	8.0	19.0	3.93632e+06	S	5.0	14.0	3.28318e+06	S	7.0	24.0	7.87032e+06	S	8.0	31.0	8.6176e+06	S	7.0	31.0	8.41547e+06	S	7.0	30.0	8.48091e+06	S	8.0	42.0	1.44211e+07	S	8.0	36.0	1.02784e+07	S	8.0	22.0	5.42235e+06	S	7.0	45.0	1.20846e+07	S	8.0	42.0	9.68582e+06	S	6.0	15.0	4.98714e+06
14693	Gnb2	S	5.0	10.0	1.01808e+06	S	3.0	6.0	804558	A	6.0	21.0	1839.09	S	7.0	23.0	2.05627e+06	A	6.0	26.0	5.45362	A	7.0	29.0	1839.09	A	6.0	33.0	5.45362	A	7.0	30.0	5.45362	S	6.0	14.0	1.34286e+06	A	7.0	39.0	5.45362	A	6.0	32.0	5.45362	A	6.0	15.0	5.45362
14694	Gnb2l1	S	13.0	104.0	2.58467e+07	S	11.0	121.0	2.1621e+07	S	13.0	100.0	2.58128e+07	S	13.0	123.0	3.14371e+07	S	13.0	127.0	2.86018e+07	S	13.0	119.0	2.78071e+07	S	13.0	106.0	2.45362e+07	S	13.0	98.0	2.45452e+07	S	14.0	101.0	2.88698e+07	S	13.0	126.0	2.65972e+07	S	13.0	118.0	2.57454e+07	S	13.0	118.0	2.56263e+07
14696	Gnb4	A	3.0	5.0	40.1497	A	2.0	5.0	40.1497	A	4.0	12.0	19105	A	4.0	12.0	40.1497	R	4.0	12.0	8.36333e+06	S	5.0	18.0	24911.2	S	4.0	14.0	7.86298e+06	A	5.0	13.0	7.71626e+06	A	3.0	8.0	40.1497	S	5.0	23.0	7.43486e+06	S	4.0	20.0	1.16728e+07	S	5.0	11.0	1.00398e+07
14700	Gng10	R	1.0	1.0	41097.6	R	1.0	1.0	47182.5				575.797	S	1.0	1.0	44318.6	S	1.0	1.0	62400.4				575.797					A	1.0	1.0	6889.36	R	2.0	2.0	23497.5									A	1.0	1.0	27806.4
14701	Gng12	S	5.0	15.0	6.13127e+06	S	3.0	17.0	6.41608e+06	S	2.0	10.0	6.47583e+06	S	3.0	12.0	5.81453e+06	S	5.0	14.0	7.93591e+06	S	2.0	12.0	7.35248e+06	S	3.0	9.0	7.82071e+06	S	5.0	19.0	1.13185e+07	S	3.0	18.0	8.81239e+06	S	4.0	17.0	8.20451e+06	S	3.0	15.0	9.36434e+06	S	3.0	20.0	8.73275e+06
14702	Gng2	S	5.0	19.0	1.18696e+07	S	3.0	15.0	1.11166e+07	S	4.0	17.0	1.57299e+07	S	5.0	19.0	1.08506e+07	S	4.0	19.0	1.13715e+07	S	4.0	22.0	1.36639e+07	S	5.0	24.0	1.55691e+07	S	4.0	18.0	1.67208e+07	S	4.0	15.0	1.23512e+07	S	5.0	21.0	1.1611e+07	S	4.0	26.0	1.30308e+07	S	5.0	22.0	1.34148e+07
14705	Bscl2	S	1.0	7.0	48960.9	S	2.0	4.0	78689.1	S	1.0	5.0	14489.2	S	1.0	3.0	39709.8				19.694	S	1.0	4.0	30366.4	S	1.0	1.0	46204.1	S	1.0	4.0	43694.5	S	1.0	3.0	32251.4	S	1.0	2.0	28637.7	S	1.0	3.0	44218.2	S	1.0	5.0	38236.5
14707	Gng5	S	4.0	7.0	511862	S	2.0	7.0	307484	S	5.0	8.0	2.28749e+06	S	5.0	14.0	1.96402e+06	S	5.0	11.0	1.44669e+06	S	3.0	4.0	428756	S	5.0	12.0	1.54483e+06	S	5.0	8.0	1.33972e+06	S	4.0	8.0	676030	S	4.0	7.0	926487	S	5.0	10.0	1.20968e+06	S	3.0	6.0	226419
14710	Gngt2	S	1.0	1.0	35747.7	S	3.0	4.0	146943	S	3.0	5.0	17264.3				29.3613				29.3613	S	3.0	3.0	3105.3	S	2.0	2.0	227911	S	2.0	2.0	26961.3				29.3613	R	1.0	1.0	87133.5	R	1.0	1.0	120852	A	1.0	1.0	29.3613
14712	Gnpat				12.0174	A	1.0	1.0	12.0174	S	5.0	5.0	14151.7	S	2.0	2.0	9900.43	S	2.0	2.0	7493.62	R	1.0	1.0	5900.18	S	1.0	1.0	12659.7	S	2.0	2.0	2871.32	S	1.0	1.0	2974.43				12.0174	S	3.0	3.0	65386.7	A	1.0	1.0	12.0174
14714	Gnrh1				8.85109				8.85109				21.8772				8.85109				8.85109	A	1.0	1.0	411777	A	1.0	1.0	37481.8				8.85109				8.85109	A	1.0	2.0	20463.6				8.85109	S	1.0	2.0	57833.9
14718	Got1	S	17.0	80.0	8.6199e+06	S	15.0	94.0	6.5696e+06	S	22.0	144.0	1.0558e+07	S	21.0	71.0	6.77186e+06	S	17.0	63.0	7.49435e+06	S	22.0	114.0	1.03496e+07	S	19.0	115.0	1.25889e+07	S	17.0	134.0	1.17442e+07	S	19.0	84.0	8.59107e+06	S	22.0	77.0	7.8934e+06	S	19.0	67.0	7.62227e+06	S	17.0	91.0	7.7722e+06
14719	Got2	S	17.0	70.0	9.47154e+06	S	13.0	51.0	6.47159e+06	S	21.0	87.0	1.2133e+07	S	18.0	90.0	1.17921e+07	S	17.0	91.0	1.17069e+07	S	18.0	95.0	1.09396e+07	S	21.0	120.0	1.4891e+07	S	19.0	96.0	1.44141e+07	S	17.0	71.0	1.01636e+07	S	20.0	100.0	1.29515e+07	S	19.0	97.0	1.2207e+07	S	15.0	74.0	8.83454e+06
14723	Gp1ba				12.6955				12.6955	S	1.0	1.0	27986.4				12.6955				12.6955					S	1.0	1.0	240734	A	1.0	1.0	12.6955				12.6955				12.6955				12.6955	R	1.0	1.0	69248.9
14726	Pdpn	R	1.0	1.0	2072.72	S	1.0	1.0	3914.03	R	1.0	1.0	49.112	R	1.0	1.0	5164.16				7.6861				49.112				7.6861				7.6861				7.6861				7.6861				7.6861				7.6861
14727	Lilr4b	S	4.0	11.0	536472	S	3.0	11.0	453503	S	4.0	13.0	614836	S	4.0	12.0	529786	S	4.0	17.0	420256	S	4.0	12.0	407290	S	3.0	9.0	257685	S	3.0	12.0	14741.5	S	4.0	14.0	525095	S	3.0	12.0	263967	S	4.0	14.0	401463	S	3.0	7.0	436807
14728	Lilrb4a	S	4.0	25.0	3.73446e+06	S	3.0	23.0	2.76303e+06	S	5.0	21.0	3.06335e+06	S	5.0	53.0	4.72899e+06	S	5.0	46.0	4.53896e+06	S	5.0	31.0	3.89115e+06	S	4.0	29.0	2.21116e+06	S	5.0	33.0	3.19098e+06	S	4.0	25.0	4.47762e+06	S	5.0	44.0	3.77417e+06	S	5.0	36.0	3.64487e+06	S	4.0	24.0	3.57637e+06
14731	Gpaa1	S	5.0	5.0	61050.9	S	5.0	9.0	103990	S	2.0	2.0	99421.9	S	3.0	3.0	51162.1	S	2.0	2.0	28180	S	2.0	3.0	65261.5	S	2.0	2.0	38606.7	S	4.0	6.0	72894.9	S	3.0	3.0	33233.3	S	2.0	2.0	59532.4	S	2.0	2.0	34070.3	S	3.0	3.0	82476
14732	Gpam				7.5758	S	2.0	3.0	2977.91	S	2.0	4.0	57.4219	A	1.0	1.0	5967.95				7.5758				57.4219	A	1.0	2.0	1592.81	R	1.0	2.0	5083.4	R	1.0	1.0	1143.62				7.5758				7.5758				7.5758
14747	Cmklr1				7.5717				7.5717				57.3198				7.5717	S	1.0	1.0	2313.54	S	1.0	1.0	57.3198	S	1.0	3.0	17445	S	1.0	1.0	15582.6	S	1.0	1.0	7.5717				7.5717	S	1.0	1.0	2725.77	S	1.0	2.0	12106.1
14751	Gpi1	S	26.0	278.0	6.09514e+07	S	27.0	288.0	5.26062e+07	S	26.0	238.0	6.21191e+07	S	28.0	397.0	7.55786e+07	S	27.0	406.0	6.86858e+07	S	23.0	267.0	5.48062e+07	S	27.0	338.0	6.27833e+07	S	26.0	334.0	5.75915e+07	S	26.0	324.0	4.86245e+07	S	28.0	390.0	6.22523e+07	S	24.0	404.0	5.86542e+07	S	24.0	421.0	5.23411e+07
14756	Gpld1	S	1.0	1.0	10.6412				10.6412	S	1.0	1.0	5.71173				10.6412	A	1.0	1.0	10.6412	A	2.0	2.0	5.71173				10.6412				10.6412				10.6412				10.6412				10.6412				10.6412
14767	Nmur1	S	1.0	1.0	3052.85				8.77727				12.4005				8.77727				8.77727				12.4005				8.77727				8.77727				8.77727	A	1.0	1.0	8.77727				8.77727				8.77727
14768	Lancl1	S	2.0	3.0	124908	S	2.0	2.0	147279	S	6.0	8.0	244142	S	3.0	4.0	222365	S	3.0	4.0	238139	S	4.0	6.0	687404	S	4.0	6.0	210428	S	5.0	6.0	312403	S	1.0	2.0	130323	S	4.0	6.0	1.05116e+06	S	3.0	4.0	152160	S	2.0	2.0	168735
14773	Grk5				7.43057	R	1.0	1.0	2407.67				70.19	A	2.0	2.0	1634.29				7.43057				70.19	R	1.0	1.0	7913.63	A	1.0	1.0	10763				7.43057				7.43057	A	1.0	1.0	7.43057	R	2.0	2.0	6600.51
14775	Gpx1	S	12.0	72.0	1.41199e+07	S	10.0	67.0	2.74527e+07	S	8.0	66.0	2.20882e+07	S	10.0	71.0	1.27635e+07	S	11.0	82.0	1.83653e+07	S	8.0	62.0	1.80281e+07	S	12.0	101.0	2.3796e+07	S	13.0	86.0	1.78069e+07	S	10.0	65.0	1.86491e+07	S	11.0	90.0	1.96543e+07	S	9.0	68.0	1.30071e+07	S	10.0	74.0	1.98632e+07
14782	Gsr	S	10.0	40.0	4.91861e+06	S	7.0	21.0	4.58826e+06	S	11.0	36.0	4.62056e+06	S	12.0	42.0	5.41548e+06	S	12.0	39.0	5.06145e+06	S	13.0	45.0	5.28838e+06	S	8.0	53.0	4.43581e+06	S	11.0	42.0	4.30439e+06	S	9.0	34.0	3.10661e+06	S	9.0	33.0	2.88355e+06	S	10.0	37.0	2.68797e+06	S	9.0	29.0	2.05409e+06
14784	Grb2	S	10.0	34.0	6.09394e+06	S	8.0	23.0	4.82417e+06	S	11.0	51.0	6.09265e+06	S	10.0	32.0	6.23814e+06	S	11.0	39.0	6.98801e+06	S	12.0	56.0	8.26028e+06	S	10.0	42.0	7.09973e+06	S	11.0	41.0	7.24259e+06	S	10.0	27.0	6.38912e+06	S	12.0	44.0	7.32174e+06	S	12.0	35.0	6.75189e+06	S	9.0	25.0	6.73225e+06
14787	Rhpn1				8.72585				8.72585				13.1617	S	1.0	1.0	9193.47				8.72585				13.1617				8.72585				8.72585				8.72585				8.72585				8.72585				8.72585
14790	Grcc10	S	3.0	6.0	1.07128e+06	S	2.0	3.0	989364	S	2.0	3.0	811191	S	3.0	7.0	1.15922e+06	S	3.0	4.0	918270	S	2.0	6.0	845463	S	3.0	8.0	804391	S	3.0	4.0	450705	S	2.0	3.0	480978	S	3.0	4.0	543939	S	3.0	5.0	1.00373e+06	S	2.0	3.0	853160
14791	Emg1	S	1.0	1.0	44056.3	S	3.0	4.0	124882	S	2.0	3.0	106596				12.9455				12.9455					R	2.0	2.0	33078.5	S	2.0	3.0	39625.6	S	3.0	3.0	192578	A	1.0	1.0	21448.1				12.9455				12.9455
14792	Lpcat3	S	2.0	4.0	255805	S	2.0	4.0	322389	S	6.0	12.0	600105	S	3.0	5.0	525149	S	5.0	9.0	549210	S	6.0	9.0	496682	S	3.0	7.0	464423	S	4.0	8.0	547997	S	5.0	9.0	510528	S	4.0	9.0	665082	S	6.0	11.0	765724	S	4.0	11.0	537965
14793	Cdca3	S	2.0	2.0	8.19765	S	1.0	2.0	3262.55	S	1.0	1.0	25.0612				8.19765				8.19765				25.0612				8.19765				8.19765	A	1.0	1.0	15580.7				8.19765				8.19765				8.19765
14794	Spsb2	S	1.0	1.0	12307.1				12.0459	S	1.0	1.0	11261.8	R	1.0	1.0	5486.33	S	1.0	1.0	7188.7	S	2.0	2.0	16304.6	S	1.0	2.0	9658.51	S	1.0	1.0	14990.3	S	1.0	1.0	22836.8				12.0459				12.0459	S	1.0	2.0	9388.74
14800	Gria2				10.7479	S	1.0	1.0	1487.74								10.7479				10.7479								10.7479				10.7479				10.7479				10.7479	A	1.0	1.0	5990.43				10.7479
14802	Gria4				10.0721	S	1.0	1.0	1323.5	R	1.0	1.0	1182.87				10.0721				10.0721								10.0721				10.0721				10.0721				10.0721				10.0721	R	2.0	2.0	6551.66
14803	Grid1				9.48173				9.48173	R	1.0	1.0	693.084				9.48173				9.48173				8.71462				9.48173				9.48173				9.48173	A	1.0	1.0	2139.52				9.48173	S	2.0	3.0	78545.4
14805	Grik1				8.82545				8.82545				11.7311				8.82545				8.82545				11.7311	R	1.0	1.0	1093.24				8.82545				8.82545				8.82545				8.82545				8.82545
14815	Nr3c1	S	5.0	11.0	82632	S	6.0	10.0	130258	S	5.0	8.0	136454	S	7.0	12.0	106613	S	8.0	15.0	134428	S	4.0	5.0	72346.4	S	5.0	10.0	79305.3	S	9.0	16.0	134813	S	9.0	16.0	139069	S	10.0	20.0	180312	S	9.0	15.0	119705	S	12.0	24.0	363562
14816	Grm1	S	1.0	1.0	2655.2	A	1.0	1.0	9.33565				11.3007	S	1.0	1.0	1732.87				9.33565				11.3007	S	1.0	1.0	5471.26	S	2.0	2.0	4567.97				9.33565				9.33565				9.33565				9.33565
14824	Grn	A	1.0	2.0	32058.8				23.6	R	2.0	2.0	957.802	A	2.0	3.0	36502.6	A	2.0	2.0	55480.5	R	2.0	2.0	17146.9	A	1.0	1.0	53468.6	R	1.0	1.0	10470.6				23.6	A	2.0	2.0	41107.4				23.6				23.6
14827	Pdia3	S	37.0	251.0	4.87868e+07	S	35.0	218.0	4.65066e+07	S	39.0	279.0	5.6416e+07	S	40.0	305.0	5.35244e+07	S	41.0	326.0	5.80802e+07	S	39.0	386.0	5.87243e+07	S	38.0	317.0	5.52398e+07	S	39.0	267.0	5.44294e+07	S	35.0	216.0	3.94113e+07	S	39.0	324.0	5.29593e+07	S	38.0	312.0	5.08047e+07	S	37.0	317.0	4.93118e+07
14828	Hspa5	S	53.0	449.0	8.221e+07	S	50.0	379.0	7.78777e+07	S	48.0	484.0	9.69513e+07	S	51.0	583.0	8.86448e+07	S	56.0	604.0	1.01398e+08	S	52.0	724.0	9.91679e+07	S	54.0	493.0	9.65038e+07	S	52.0	469.0	9.56357e+07	S	53.0	471.0	9.07424e+07	S	53.0	607.0	9.3001e+07	S	57.0	635.0	9.85562e+07	S	49.0	500.0	9.59139e+07
14852	Gspt1	S	18.0	51.0	2.12412e+06	S	18.0	60.0	1.83026e+06	S	13.0	38.0	1.85998e+06	S	17.0	50.0	2.47129e+06	S	17.0	47.0	2.47644e+06	S	16.0	36.0	1.55315e+06	S	16.0	49.0	1.88621e+06	S	18.0	47.0	1.60286e+06	S	18.0	43.0	1.74532e+06	S	16.0	46.0	1.87784e+06	S	15.0	45.0	2.08816e+06	S	14.0	35.0	1.70432e+06
14854	Gss	S	14.0	36.0	535823	S	12.0	33.0	528034	S	12.0	20.0	768229	S	13.0	28.0	519701	S	14.0	32.0	679020	S	11.0	21.0	533215	S	14.0	44.0	878829	S	15.0	35.0	872396	S	18.0	41.0	961971	S	15.0	36.0	496282	S	14.0	39.0	647292	S	12.0	36.0	689990
14859	Gsta3	S	4.0	11.0	153243	S	3.0	5.0	93149.9				21279.1	S	3.0	9.0	134398	S	7.0	10.0	149432				21279.1	S	5.0	10.0	226239	S	7.0	21.0	365229	S	5.0	15.0	270048	S	6.0	11.0	234120	S	5.0	11.0	266104	S	3.0	5.0	144134
14862	Gstm1	S	13.0	76.0	1.44876e+07	S	10.0	52.0	1.24834e+07	S	16.0	81.0	1.96947e+07	S	15.0	87.0	1.8158e+07	S	16.0	124.0	2.85375e+07	S	16.0	106.0	2.42719e+07	S	15.0	116.0	2.17569e+07	S	17.0	124.0	3.19443e+07	S	14.0	80.0	1.92616e+07	S	13.0	112.0	2.0437e+07	S	15.0	137.0	2.95998e+07	S	14.0	101.0	1.69821e+07
14863	Gstm2	S	8.0	26.0	151957	S	6.0	17.0	203063	S	9.0	31.0	265913	S	9.0	33.0	155950	R	7.0	43.0	6.05149e+06	S	4.0	35.0	6.03213e+06	S	7.0	44.0	127464	S	11.0	51.0	362475	S	9.0	24.0	122234	R	6.0	40.0	5.25654e+06	S	10.0	46.0	2.80639e+06	S	9.0	40.0	207588
14865	Gstm4	R	4.0	18.0	60943.9	A	2.0	7.0	7.09814	A	5.0	24.0	111.551	R	4.0	23.0	52375.1	R	4.0	32.0	2.43253e+06	A	3.0	30.0	111.551	A	3.0	35.0	7.09814	S	6.0	41.0	30190.6	S	4.0	15.0	15503.8	A	4.0	31.0	7.09814	A	3.0	31.0	7.09814	A	3.0	30.0	7.09814
14866	Gstm5	S	3.0	4.0	3372.38				13.1841	R	3.0	5.0	54172.7	A	1.0	6.0	13.1841	A	3.0	13.0	1.90575e+06	A	1.0	9.0	4.67791	S	5.0	10.0	96757.4	S	7.0	14.0	86602.4	R	3.0	5.0	7907.72	A	2.0	14.0	13.1841	A	2.0	14.0	2.35739e+06	A	2.0	5.0	58570.7
14870	Gstp1	S	8.0	25.0	2.30705e+06	S	7.0	27.0	2.30968e+06	S	9.0	35.0	2.82761e+06	S	8.0	29.0	2.24775e+06	S	9.0	30.0	2.48277e+06	S	7.0	24.0	2.34155e+06	S	8.0	30.0	1.82788e+06	S	10.0	38.0	2.94043e+06	S	7.0	29.0	2.34986e+06	S	10.0	24.0	1.77063e+06	S	10.0	33.0	2.27074e+06	S	9.0	33.0	2.84899e+06
14872	Gstt2				19.6945				19.6945	S	3.0	3.0	1514.87				19.6945				19.6945	S	1.0	2.0	209.813				19.6945	S	2.0	2.0	73874.1				19.6945	A	2.0	2.0	19.6945				19.6945				19.6945
14873	Gsto1	S	11.0	40.0	4.39816e+06	S	8.0	23.0	2.48646e+06	S	12.0	52.0	5.13188e+06	S	11.0	50.0	5.33776e+06	S	13.0	49.0	5.77306e+06	S	13.0	48.0	5.23462e+06	S	13.0	67.0	8.39962e+06	S	13.0	52.0	7.20606e+06	S	11.0	34.0	4.59201e+06	S	11.0	50.0	5.44786e+06	S	13.0	51.0	6.33085e+06	S	9.0	34.0	3.43454e+06
14874	Gstz1	S	4.0	11.0	140242	S	4.0	7.0	433094	S	6.0	8.0	158989	S	5.0	7.0	252866	S	5.0	9.0	308319	S	5.0	6.0	77604.8	S	3.0	3.0	76859.9	S	5.0	10.0	152393	S	1.0	2.0	26004	S	4.0	5.0	112294	S	4.0	6.0	122167	S	3.0	5.0	82315.6
14884	Gtf2h1	S	2.0	3.0	225126	R	4.0	6.0	491982	S	2.0	2.0	920536	R	1.0	1.0	9733.12				8.8519				33.8276	S	1.0	1.0	1257.96	S	3.0	5.0	8679.48				8.8519				8.8519	A	1.0	1.0	24197.7	R	2.0	2.0	252416
14885	Gtf2h4	S	2.0	4.0	9312.29	S	2.0	3.0	8629.74	S	2.0	2.0	14686	S	1.0	1.0	3373.86				8.76186				19.0953				8.76186	R	1.0	1.0	6480.59	S	1.0	2.0	1528.05				8.76186	R	1.0	1.0	8.76186				8.76186
14886	Gtf2i	S	15.0	26.0	241809	S	17.0	38.0	285735	S	17.0	27.0	484853	S	14.0	21.0	176169	S	11.0	14.0	151662	R	5.0	5.0	103924	S	14.0	19.0	138781	S	16.0	25.0	670157	S	14.0	22.0	215611	S	15.0	22.0	252348	S	7.0	13.0	109252	S	10.0	14.0	111153
14894	Cfap20				19.3783	S	1.0	1.0	19.3783	S	1.0	1.0	16502.9	S	2.0	3.0	201661	S	1.0	2.0	173250	S	2.0	3.0	364210	R	1.0	1.0	451284	S	4.0	5.0	328477	S	2.0	2.0	198267	S	1.0	2.0	209935	S	2.0	3.0	344334	S	2.0	3.0	55380.7
14897	Trip12	S	24.0	42.0	171932	S	23.0	39.0	258613	S	23.0	39.0	201033	S	21.0	38.0	180740	S	21.0	36.0	201288	S	23.0	37.0	198321	S	22.0	34.0	147680	S	30.0	51.0	218342	S	26.0	46.0	249710	S	25.0	44.0	262595	S	26.0	43.0	218871	S	23.0	37.0	174357
14904	Gtpbp1	S	7.0	13.0	206610	S	8.0	12.0	199086	S	7.0	12.0	329224	S	7.0	9.0	257364	S	8.0	13.0	279959	S	7.0	10.0	164326	S	6.0	9.0	255024	S	10.0	18.0	375465	S	8.0	15.0	316308	S	10.0	17.0	424395	S	9.0	13.0	286602	S	7.0	10.0	229262
14911	Thumpd3	S	6.0	13.0	130787	S	6.0	10.0	174253	S	8.0	13.0	205521	S	5.0	8.0	183110	S	7.0	12.0	166356	S	4.0	8.0	139595	S	6.0	10.0	130644	S	7.0	14.0	225086	S	5.0	13.0	146330	S	7.0	12.0	167767	S	3.0	6.0	101610	S	5.0	12.0	231416
14913	Guca1a				7.61261				7.61261				53.8837				7.61261	S	1.0	1.0	38154.3				53.8837	A	1.0	1.0	65557.7				7.61261				7.61261				7.61261	A	1.0	1.0	36393.6				7.61261
14923	Guk1	S	3.0	5.0	138013	S	2.0	2.0	154048	S	3.0	4.0	88926.3				17.705	R	1.0	1.0	73162.2	R	2.0	2.0	72921	S	1.0	1.0	56536.5	S	2.0	3.0	99145.2				17.705	A	1.0	1.0	49083.4	A	1.0	1.0	57331.8	R	1.0	1.0	90178.5
14933	Gk	S	12.0	18.0	737803	S	8.0	15.0	543239	S	14.0	22.0	844436	S	10.0	17.0	755866	S	12.0	21.0	719626	S	9.0	18.0	538176	S	11.0	17.0	679074	S	15.0	18.0	615490	S	14.0	21.0	805883	S	9.0	18.0	659648	S	10.0	16.0	674599	S	12.0	19.0	662849
14936	Gys1	S	9.0	16.0	380542	S	6.0	12.0	140261	S	7.0	9.0	274141	S	5.0	9.0	144329	S	9.0	16.0	295232	S	2.0	6.0	133888	S	8.0	15.0	151941	S	7.0	11.0	130788	S	6.0	11.0	266516	S	7.0	16.0	179575	S	5.0	9.0	64576.9	S	6.0	19.0	137050
14950	H13	S	8.0	27.0	2.17423e+06	S	10.0	34.0	3.4653e+06	S	8.0	29.0	2.57709e+06	S	8.0	29.0	2.32604e+06	S	11.0	37.0	2.49025e+06	S	7.0	24.0	1.62541e+06	S	5.0	11.0	1.41771e+06	S	8.0	33.0	2.49536e+06	S	6.0	19.0	2.05158e+06	S	6.0	22.0	1.69492e+06	S	7.0	31.0	2.10998e+06	S	6.0	16.0	1.88338e+06
14957	Hist1h1d	S	17.0	104.0	3.86783e+07	S	18.0	120.0	6.79696e+07	S	18.0	123.0	6.99678e+07	S	17.0	253.0	9.24961e+07	S	14.0	209.0	7.04492e+07	S	14.0	185.0	6.94502e+07	S	18.0	181.0	6.55094e+07	S	22.0	180.0	8.88617e+07	S	18.0	156.0	8.08199e+07	S	19.0	363.0	1.39281e+08	S	15.0	279.0	8.60418e+07	S	17.0	174.0	8.28324e+07
14958	H1f0	S	5.0	18.0	3.89811e+06	S	6.0	30.0	1.53809e+07	S	6.0	21.0	7.10296e+06	S	5.0	18.0	5.03413e+06	S	6.0	20.0	6.33423e+06	S	5.0	17.0	4.61891e+06	S	6.0	21.0	6.70565e+06	S	6.0	30.0	1.1427e+07	S	6.0	42.0	1.96781e+07	S	6.0	40.0	1.3242e+07	S	6.0	33.0	8.63061e+06	S	6.0	27.0	8.13411e+06
14960	H2-Aa				39.1079				39.1079	S	3.0	6.0	436.448				39.1079				39.1079	S	3.0	3.0	768.031				39.1079				39.1079				39.1079	S	1.0	1.0	98057.1				39.1079	R	1.0	1.0	49502.4
14961	H2-Ab1				35.0704				35.0704	S	5.0	11.0	2289.56				35.0704	S	1.0	5.0	143018	S	6.0	15.0	4614.43	S	1.0	2.0	141606				35.0704				35.0704	R	2.0	4.0	288147	R	2.0	3.0	118668				35.0704
14962	Cfb				9.17296				9.17296	A	2.0	2.0	60329.9				9.17296	A	1.0	2.0	6424.12				15.6415				9.17296	A	1.0	1.0	9.17296				9.17296	R	1.0	1.0	1702.56	S	2.0	2.0	7738.91	S	3.0	3.0	182524
14963	H2-Bl	A	2.0	5.0	10.6171	A	2.0	5.0	10.6171	A	2.0	11.0	6.19142	A	2.0	5.0	10.6171	A	2.0	8.0	10.6171	A	2.0	18.0	6.19142	A	2.0	13.0	10.6171	A	1.0	5.0	10.6171	R	3.0	9.0	50110	A	2.0	15.0	10.6171	A	2.0	13.0	10.6171	A	2.0	11.0	10.6171
14964	H2-D1	S	13.0	35.0	4.93682e+06	S	10.0	24.0	4.86798e+06	S	16.0	64.0	8.71761e+06	S	13.0	41.0	6.61239e+06	S	13.0	51.0	8.6058e+06	S	15.0	87.0	1.12204e+07	S	15.0	67.0	9.44179e+06	S	13.0	43.0	7.67509e+06	S	13.0	53.0	1.30328e+07	S	15.0	68.0	1.26172e+07	S	13.0	58.0	1.08247e+07	S	12.0	53.0	1.14972e+07
14969	H2-Eb1				12.0134				12.0134	S	1.0	1.0	542.185				12.0134				12.0134								12.0134				12.0134				12.0134				12.0134				12.0134				12.0134
14972	H2-K1	S	8.0	14.0	619879	S	7.0	14.0	625607	S	10.0	30.0	1.84303e+06	S	9.0	20.0	1.43645e+06	S	7.0	21.0	1.5715e+06	S	9.0	33.0	1.96925e+06	S	9.0	23.0	1.54593e+06	S	8.0	20.0	1.23163e+06	S	9.0	26.0	1.93801e+06	S	8.0	24.0	2.16193e+06	S	8.0	20.0	1.64905e+06	S	8.0	22.0	2.17657e+06
14976	Pfdn6	S	5.0	8.0	1.74585e+06	S	6.0	10.0	2.21714e+06	S	6.0	14.0	2.23561e+06	S	7.0	9.0	2.57349e+06	S	5.0	9.0	1.75609e+06	S	4.0	6.0	1.40555e+06	S	5.0	13.0	1.75447e+06	S	6.0	11.0	1.38914e+06	S	4.0	9.0	1.42107e+06	S	7.0	9.0	1.7019e+06	S	5.0	5.0	1.61825e+06	S	3.0	4.0	1.0319e+06
14977	Slc39a7	S	2.0	7.0	700019	S	3.0	12.0	1.40839e+06	S	4.0	10.0	662903	S	3.0	6.0	450939	S	3.0	7.0	584670	S	4.0	13.0	1.0413e+06	S	3.0	12.0	1.10507e+06	S	4.0	12.0	1.32709e+06	S	4.0	13.0	1.20217e+06	S	4.0	10.0	928985	S	3.0	8.0	641230	S	4.0	12.0	1.37721e+06
14979	H2-Ke6				25.9918	S	1.0	1.0	21938.2	S	7.0	13.0	369040	S	4.0	6.0	216524	S	3.0	3.0	137689	S	5.0	5.0	78814.5	S	6.0	11.0	451561	S	5.0	6.0	489527	S	1.0	1.0	117286	S	3.0	3.0	220543	S	3.0	5.0	262990	S	4.0	6.0	216030
14991	H2-M3				11.9216	A	1.0	1.0	11.9216	S	1.0	2.0	4.18113	R	1.0	1.0	6142.09	A	2.0	3.0	314020								11.9216				11.9216				11.9216	S	1.0	1.0	12163.9				11.9216				11.9216
15013	H2-Q2	A	2.0	5.0	8.28756	A	2.0	5.0	8.28756	A	2.0	8.0	22.3074	A	2.0	6.0	8.28756	A	3.0	11.0	8.28756	A	2.0	22.0	22.3074	A	2.0	13.0	8.28756	A	2.0	6.0	8.28756	A	2.0	9.0	8.28756	S	4.0	19.0	687849	A	2.0	14.0	8.28756	A	3.0	11.0	1940.99
15018	H2-Q7	S	5.0	8.0	176900	A	4.0	6.0	8.5894	A	6.0	22.0	15.4424	A	5.0	12.0	8.5894	A	5.0	13.0	8.5894	A	5.0	17.0	15.4424	A	5.0	12.0	8.5894	A	4.0	10.0	8.5894	A	4.0	13.0	8.5894	A	5.0	16.0	8.5894	A	5.0	13.0	8.5894	A	4.0	10.0	8.5894
15040	H2-T23	A	4.0	7.0	29.3998	A	3.0	5.0	29.3998	S	6.0	16.0	99697.7	R	6.0	13.0	133071	S	6.0	14.0	184694	S	6.0	18.0	48122.7	A	3.0	9.0	29.3998	A	3.0	8.0	29.3998	S	6.0	14.0	304521	S	7.0	18.0	350423	R	5.0	13.0	171062	S	6.0	11.0	337243
15042	H2-T24				12.5809	A	1.0	1.0	12.5809					R	1.0	1.0	7234.39	A	1.0	2.0	12.5809								12.5809	A	1.0	1.0	12.5809				12.5809	S	1.0	1.0	14500.4				12.5809				12.5809
15061	Ifi44l				39.9633				39.9633	S	9.0	24.0	1699.85				39.9633	A	1.0	1.0	57444.5	S	10.0	18.0	2394.05				39.9633				39.9633	S	1.0	1.0	81203				39.9633	S	1.0	1.0	51875.7				39.9633
15064	Mr1				9.62907	R	1.0	1.0	13608.6				10.8875				9.62907				9.62907				10.8875	S	1.0	1.0	9.62907	S	1.0	1.0	22996.4				9.62907				9.62907				9.62907				9.62907
15077	Hist2h3c1	S	6.0	35.0	1.95173e+07	S	7.0	60.0	4.16176e+07	S	5.0	51.0	2.28199e+07	S	5.0	132.0	4.05729e+07	S	5.0	98.0	3.2756e+07	S	3.0	112.0	1.54652e+07	S	6.0	67.0	5.44308e+07	S	6.0	58.0	6.46135e+07	S	8.0	64.0	6.70466e+07	S	6.0	314.0	1.1171e+08	S	5.0	138.0	3.47013e+07	S	7.0	62.0	4.14456e+07
15078	H3f3a	A	5.0	33.0	16.6022	A	6.0	59.0	16.6022	A	4.0	50.0	1.79482	A	4.0	130.0	16.6022	A	4.0	97.0	16.6022	S	3.0	112.0	1.94747e+06	A	5.0	66.0	16.6022	A	5.0	57.0	16.6022	A	7.0	63.0	16.6022	A	5.0	313.0	16.6022	S	5.0	138.0	3.61638e+07	A	6.0	60.0	16.6022
15081	H3f3b	A	5.0	33.0	16.6022	A	6.0	59.0	16.6022	A	4.0	50.0	1.79482	A	4.0	130.0	16.6022	A	4.0	97.0	16.6022	S	3.0	112.0	1.94747e+06	A	5.0	66.0	16.6022	A	5.0	57.0	16.6022	A	7.0	63.0	16.6022	A	5.0	313.0	16.6022	S	5.0	138.0	3.61638e+07	A	6.0	60.0	16.6022
15107	Hadh	S	6.0	45.0	2.04901e+06	S	8.0	59.0	2.50669e+06	S	7.0	38.0	2.37372e+06	S	8.0	36.0	2.41164e+06	S	8.0	43.0	2.79171e+06	S	11.0	44.0	2.73387e+06	S	9.0	44.0	2.52628e+06	S	7.0	59.0	2.78736e+06	S	7.0	48.0	1.7152e+06	S	8.0	40.0	2.16277e+06	S	9.0	40.0	2.43455e+06	S	6.0	40.0	2.19135e+06
15108	Hsd17b10	S	11.0	36.0	5.00019e+06	S	10.0	45.0	5.62773e+06	S	11.0	55.0	6.86602e+06	S	11.0	40.0	5.6676e+06	S	10.0	52.0	7.50641e+06	S	11.0	59.0	7.74104e+06	S	12.0	61.0	6.81924e+06	S	12.0	70.0	8.28618e+06	S	11.0	65.0	7.33612e+06	S	13.0	50.0	6.15393e+06	S	11.0	51.0	7.31526e+06	S	11.0	52.0	5.72995e+06
15109	Hal				8.35373				8.35373				20.6593				8.35373				8.35373				20.6593				8.35373	S	2.0	3.0	1062.89	S	1.0	1.0	1094.39				8.35373				8.35373				8.35373
15111	Hand2				8.17881				8.17881				25.5531				8.17881				8.17881				25.5531				8.17881				8.17881				8.17881				8.17881				8.17881	S	1.0	1.0	122908
15115	Hars	S	17.0	41.0	2.71821e+06	S	11.0	32.0	1.96847e+06	S	17.0	43.0	2.78568e+06	S	18.0	43.0	3.29656e+06	S	16.0	45.0	2.95782e+06	S	17.0	41.0	2.63367e+06	S	19.0	44.0	3.13334e+06	S	18.0	43.0	3.28661e+06	S	15.0	37.0	2.56223e+06	S	17.0	40.0	2.9096e+06	S	19.0	38.0	2.85455e+06	S	14.0	36.0	2.64819e+06
15116	Has1				10.8886				10.8886				10.6182	S	1.0	1.0	90207.9	S	1.0	2.0	105804	S	1.0	1.0	52304.4	S	1.0	2.0	127109	S	1.0	1.0	110350				10.8886	R	1.0	3.0	171948	S	1.0	1.0	83570.8	A	1.0	1.0	10.8886
15122	Hba-a1	S	9.0	171.0	2.32779e+07	S	7.0	63.0	4.39371e+06	S	3.0	6.0	3.98396e+06	S	8.0	158.0	2.21485e+07	S	8.0	116.0	1.38201e+07	S	2.0	3.0	6.72537e+06	S	8.0	42.0	2.80679e+06	S	10.0	129.0	1.32486e+07	S	5.0	14.0	829863	S	9.0	79.0	7.35081e+06	S	9.0	223.0	3.20219e+07	S	8.0	140.0	1.45156e+07
15129	Hbb-b1	A	7.0	116.0	5.19218	A	5.0	31.0	5.19218	A	1.0	1.0	3071.85	A	7.0	161.0	5.19218	A	7.0	110.0	5.19218	A	1.0	3.0	3071.85	S	10.0	39.0	1.31193e+06	S	10.0	95.0	6.44874e+06	S	6.0	13.0	347854	S	10.0	91.0	3.77468e+06	S	10.0	292.0	1.78662e+07	S	9.0	144.0	8.88895e+06
15130	Hbb-b2	A	4.0	13.0	6.10885	A	2.0	6.0	6.10885				534.495	A	4.0	33.0	6.10885	A	4.0	19.0	6.10885				534.495	S	9.0	25.0	675976	S	10.0	54.0	3.85203e+06	S	6.0	9.0	154638	S	10.0	48.0	2.46571e+06	S	10.0	118.0	1.03039e+07	S	9.0	67.0	4.74409e+06
15139	Hc	A	2.0	2.0	2529.75				8.68941				18.4245				8.68941	A	1.0	1.0	2962.49				18.4245				8.68941	S	1.0	1.0	1257.39	A	1.0	1.0	1704.86				8.68941	A	1.0	1.0	8.68941	S	1.0	1.0	1791.85
15159	Hccs	S	7.0	11.0	398632	S	5.0	11.0	216095	S	7.0	12.0	348892	S	2.0	3.0	104621	S	3.0	3.0	84156.3	S	4.0	5.0	148473	S	5.0	12.0	348069	S	7.0	18.0	530543	S	6.0	12.0	300797	S	5.0	8.0	178657	S	6.0	10.0	201578	S	3.0	11.0	232342
15161	Hcfc1	S	28.0	68.0	716365	S	25.0	60.0	575004	S	15.0	34.0	602504	S	29.0	77.0	643397	S	27.0	64.0	604142	S	12.0	27.0	442513	S	29.0	91.0	664571	S	29.0	79.0	642400	S	28.0	89.0	681856	S	30.0	85.0	846344	S	25.0	65.0	653214	S	27.0	72.0	717998
15162	Hck	S	12.0	17.0	557554	S	8.0	14.0	591136	S	19.0	46.0	1.43007e+06	S	19.0	44.0	2.35983e+06	S	22.0	53.0	2.9261e+06	S	21.0	53.0	2.05316e+06	S	15.0	32.0	790492	S	15.0	29.0	944056	S	14.0	22.0	985835	S	17.0	50.0	2.85328e+06	S	21.0	55.0	2.86167e+06	S	13.0	28.0	1.76593e+06
15163	Hcls1	S	33.0	196.0	2.72817e+07	S	25.0	157.0	2.34696e+07	S	30.0	183.0	2.46237e+07	S	34.0	233.0	3.09141e+07	S	33.0	238.0	2.77442e+07	S	32.0	239.0	2.92559e+07	S	30.0	246.0	2.79538e+07	S	31.0	187.0	2.42667e+07	S	30.0	166.0	2.71461e+07	S	32.0	209.0	2.33854e+07	S	32.0	235.0	2.73133e+07	S	31.0	231.0	3.12272e+07
15168	Hcn3				9.78141				9.78141				10.948				9.78141				9.78141				10.948				9.78141				9.78141				9.78141				9.78141	R	1.0	1.0	1645.23				9.78141
15170	Ptpn6	S	24.0	123.0	9.83625e+06	S	21.0	101.0	1.03454e+07	S	28.0	149.0	1.3833e+07	S	27.0	182.0	1.72166e+07	S	27.0	187.0	1.3303e+07	S	29.0	212.0	1.46926e+07	S	30.0	165.0	1.09962e+07	S	28.0	143.0	1.1484e+07	S	26.0	139.0	1.16891e+07	S	28.0	195.0	1.53949e+07	S	27.0	184.0	1.3115e+07	S	25.0	164.0	1.40638e+07
15182	Hdac2	S	5.0	16.0	582273	S	3.0	14.0	509532	S	7.0	19.0	912286	S	4.0	19.0	460010	S	4.0	19.0	438464	S	6.0	24.0	471835	S	7.0	22.0	556195	S	8.0	20.0	868891	S	4.0	13.0	452864	S	8.0	25.0	871596	S	5.0	24.0	437741	S	4.0	17.0	522487
15183	Hdac3	S	1.0	1.0	22117.5	S	1.0	2.0	16062.7	A	1.0	1.0	27.1129	R	1.0	2.0	9.73556	S	1.0	2.0	3981.31	S	3.0	3.0	14755	S	2.0	4.0	21174.6	S	3.0	4.0	31138.5	S	2.0	2.0	16648.3	S	4.0	6.0	24462.1	R	2.0	2.0	5142.04	S	1.0	1.0	16342.5
15184	Hdac5	S	2.0	10.0	25350.6				15.8007	S	1.0	1.0	1635.09	S	3.0	4.0	25247.7	R	2.0	5.0	6643.25	S	1.0	1.0	11312	S	3.0	6.0	9762.9	S	2.0	2.0	11065.9				15.8007	S	2.0	4.0	83575.8	S	3.0	5.0	10644.9	S	2.0	2.0	6525.71
15185	Hdac6	S	10.0	16.0	107079	S	8.0	18.0	160838	S	5.0	9.0	103214	S	9.0	14.0	99961	S	8.0	19.0	87680.4	S	7.0	12.0	113902	S	6.0	13.0	42118.2	S	11.0	18.0	342739	S	9.0	19.0	145294	S	9.0	14.0	72121.9	S	8.0	18.0	100911	S	6.0	10.0	56857.3
15191	Hdgf	S	11.0	60.0	1.29882e+07	S	10.0	60.0	1.57353e+07	S	12.0	47.0	1.22884e+07	S	11.0	52.0	1.27678e+07	S	10.0	48.0	1.03708e+07	S	12.0	40.0	1.1486e+07	S	13.0	78.0	1.4302e+07	S	11.0	59.0	1.52469e+07	S	12.0	51.0	1.22029e+07	S	11.0	60.0	1.2013e+07	S	10.0	52.0	1.40173e+07	S	10.0	70.0	1.53911e+07
15193	Hdgfrp2	S	1.0	1.0	16890	S	2.0	2.0	17450.1	S	6.0	6.0	37122.9	S	1.0	1.0	12026.5	S	1.0	1.0	7708.16	S	4.0	4.0	22190.6	S	5.0	9.0	123594	S	4.0	5.0	22668	S	3.0	4.0	23706.9	S	3.0	4.0	15998.5	S	3.0	3.0	25054.9	S	3.0	3.0	29994.9
15194	Htt	S	26.0	38.0	88283.1	S	19.0	29.0	92433.7	S	29.0	40.0	84391.2	S	18.0	27.0	59626.4	S	19.0	25.0	63711.1	S	24.0	34.0	69777.2	S	23.0	34.0	103738	S	27.0	37.0	143418	S	17.0	22.0	105036	S	18.0	26.0	63498.5	S	14.0	23.0	52738.6	S	11.0	15.0	48174.6
15199	Hebp1	S	4.0	11.0	1.20979e+06	S	4.0	12.0	1.45896e+06	S	5.0	15.0	1.76341e+06	S	4.0	7.0	855778	S	5.0	8.0	1.22014e+06	S	5.0	16.0	1.77868e+06	S	6.0	21.0	3.19675e+06	S	6.0	17.0	1.90586e+06	S	5.0	9.0	1.49432e+06	S	5.0	13.0	1.32757e+06	S	6.0	19.0	2.49623e+06	S	6.0	13.0	2.18553e+06
15201	Hells				13.0896	S	1.0	1.0	4346.42	S	2.0	2.0	621.156	S	1.0	1.0	13.0896				13.0896								13.0896	R	1.0	1.0	13.0896				13.0896	R	1.0	1.0	13.0896				13.0896				13.0896
15204	Herc2	S	5.0	6.0	9784.45	R	4.0	7.0	12527.1	S	3.0	3.0	4555.14	R	2.0	3.0	1369.42	R	5.0	5.0	4321.21	A	3.0	3.0	3951.82	S	3.0	5.0	1031.09	S	5.0	9.0	1550.07	S	5.0	7.0	13377.1	R	2.0	2.0	280.687	R	2.0	2.0	8.34861	R	6.0	9.0	23918.6
15211	Hexa	S	11.0	37.0	3.33961e+06	S	9.0	35.0	4.00693e+06	S	15.0	102.0	4.94417e+06	S	11.0	22.0	2.50717e+06	S	13.0	34.0	3.85107e+06	S	15.0	96.0	4.57436e+06	S	14.0	63.0	5.31869e+06	S	14.0	50.0	4.31079e+06	S	10.0	40.0	2.28079e+06	S	15.0	37.0	3.78176e+06	S	12.0	37.0	3.47649e+06	S	8.0	34.0	2.41051e+06
15212	Hexb	S	16.0	42.0	3.83999e+06	S	12.0	43.0	2.88885e+06	S	24.0	100.0	4.7237e+06	S	17.0	35.0	3.14637e+06	S	18.0	52.0	3.8041e+06	S	24.0	131.0	4.75221e+06	S	19.0	62.0	4.16698e+06	S	20.0	50.0	3.35883e+06	S	16.0	35.0	2.75008e+06	S	18.0	44.0	3.87753e+06	S	18.0	33.0	2.81467e+06	S	14.0	39.0	3.19735e+06
15216	Hfe	R	2.0	2.0	56122.8	S	1.0	1.0	40845	S	2.0	5.0	84588.3				10.315				10.315				14.8298	S	2.0	3.0	36956.2	S	3.0	3.0	63441.8	S	1.0	1.0	10.315	S	1.0	1.0	36683.4				10.315				10.315
15228	Foxg1				8.71588				8.71588				13.3153				8.71588				8.71588				13.3153				8.71588	S	1.0	1.0	11394				8.71588				8.71588				8.71588				8.71588
15239	Hgs	S	9.0	22.0	510208	S	6.0	14.0	401843	S	10.0	23.0	544057	S	8.0	19.0	660943	S	8.0	18.0	681305	S	8.0	20.0	552242	S	11.0	29.0	903004	S	11.0	29.0	821802	S	9.0	26.0	645998	S	8.0	23.0	636416	S	8.0	23.0	691479	S	6.0	15.0	535386
15254	Hint1	S	8.0	55.0	1.78661e+07	S	8.0	47.0	1.02563e+07	S	5.0	60.0	2.76178e+07	S	6.0	54.0	2.84018e+07	S	5.0	54.0	2.91336e+07	S	5.0	48.0	2.71096e+07	S	7.0	74.0	3.93244e+07	S	7.0	65.0	3.61936e+07	S	6.0	38.0	1.56745e+07	S	6.0	45.0	2.97199e+07	S	6.0	55.0	2.88558e+07	S	6.0	45.0	1.21712e+07
15260	Hira				10.7457	S	1.0	2.0	11351.4	S	1.0	2.0	6749.6				10.7457	R	1.0	1.0	557.506				7.3978	S	2.0	2.0	1679.28	R	2.0	2.0	10891.4				10.7457	S	2.0	2.0	6001.19				10.7457				10.7457
15267	Hist2h2aa1	S	5.0	86.0	7.69406e+07	S	5.0	129.0	1.50064e+08	S	6.0	123.0	2.25742e+08	S	6.0	194.0	3.02254e+08	S	6.0	160.0	2.40996e+08	S	6.0	139.0	3.03651e+08	S	6.0	169.0	2.83158e+08	S	6.0	174.0	2.87325e+08	S	5.0	168.0	2.30128e+08	S	6.0	355.0	4.23011e+08	S	6.0	195.0	2.53181e+08	S	6.0	166.0	3.08703e+08
15270	H2afx	S	4.0	20.0	5.20455e+07	S	4.0	41.0	1.09527e+08	A	3.0	34.0	3.05791	S	5.0	112.0	3.44681e+08	S	5.0	80.0	2.51307e+08	S	4.0	77.0	3.46561e+07	S	4.0	57.0	1.59545e+08	A	3.0	56.0	18.2725	S	4.0	43.0	1.66304e+08	S	5.0	246.0	5.5769e+08	S	6.0	103.0	2.9618e+08	A	3.0	54.0	18.2725
15273	Hivep2				14.3332				14.3332	A	1.0	1.0	1178.16	A	1.0	1.0	4783.64	A	1.0	1.0	6632.02								14.3332	S	1.0	1.0	2159.83				14.3332				14.3332				14.3332				14.3332
15275	Hk1	S	24.0	70.0	2.08644e+06	S	21.0	56.0	2.02717e+06	S	27.0	81.0	2.80866e+06	S	30.0	88.0	2.64374e+06	S	29.0	83.0	2.56517e+06	S	32.0	95.0	2.94265e+06	S	32.0	105.0	3.50935e+06	S	32.0	96.0	2.97534e+06	S	26.0	70.0	2.59989e+06	S	34.0	110.0	3.36795e+06	S	31.0	112.0	3.14228e+06	S	23.0	66.0	2.40963e+06
15277	Hk2	S	21.0	49.0	979818	S	17.0	41.0	889830	S	28.0	65.0	1.8409e+06	S	29.0	72.0	1.66002e+06	S	27.0	72.0	1.54367e+06	S	24.0	53.0	1.30907e+06	S	30.0	94.0	1.92224e+06	S	31.0	105.0	2.28212e+06	S	24.0	75.0	2.4322e+06	S	31.0	103.0	2.15043e+06	S	28.0	83.0	2.03338e+06	S	26.0	78.0	1.94095e+06
15288	Hmbs	S	7.0	9.0	236235	S	4.0	8.0	181896	S	4.0	4.0	218451	R	2.0	2.0	57068.8	R	4.0	4.0	33695.6	S	2.0	3.0	40214.7	S	6.0	8.0	415272	S	5.0	5.0	314895	S	4.0	7.0	368317	S	4.0	4.0	172807	R	3.0	3.0	159387	S	2.0	4.0	111233
15289	Hmgb1	S	18.0	116.0	2.61193e+07	S	17.0	151.0	4.42833e+07	S	19.0	136.0	3.94814e+07	S	19.0	149.0	3.27175e+07	S	19.0	136.0	2.88765e+07	S	19.0	125.0	2.84517e+07	S	20.0	198.0	3.56504e+07	S	20.0	143.0	3.77553e+07	S	19.0	135.0	3.33251e+07	S	19.0	175.0	4.07666e+07	S	18.0	161.0	2.9448e+07	S	18.0	154.0	2.8174e+07
15312	Hmgn1	S	3.0	23.0	5.40633e+06	S	6.0	54.0	1.48139e+07	S	2.0	24.0	1.02958e+07	S	5.0	36.0	7.7836e+06	S	5.0	27.0	5.31128e+06	S	5.0	29.0	6.71642e+06	S	5.0	40.0	1.01698e+07	S	5.0	45.0	1.10235e+07	S	5.0	45.0	1.06857e+07	S	5.0	54.0	9.0684e+06	S	6.0	35.0	6.60027e+06	S	4.0	51.0	7.63262e+06
15331	Hmgn2	S	6.0	22.0	4.87967e+06	S	6.0	45.0	1.18746e+07	S	6.0	20.0	1.01578e+07	S	7.0	25.0	8.76603e+06	S	6.0	16.0	6.18777e+06	S	7.0	14.0	6.01251e+06	S	6.0	22.0	9.39901e+06	S	6.0	31.0	8.71143e+06	S	4.0	16.0	5.81185e+06	S	7.0	35.0	1.41047e+07	S	5.0	24.0	8.88092e+06	S	6.0	35.0	1.14844e+07
15354	Hmgb3	S	5.0	9.0	1.46966e+06	S	7.0	17.0	2.68287e+06	S	3.0	4.0	2.05602e+06	S	6.0	12.0	1.32943e+06	S	4.0	6.0	692923	S	2.0	2.0	833741	S	4.0	9.0	584590	S	8.0	12.0	1.73019e+06	S	6.0	12.0	2.30323e+06	S	9.0	21.0	1.89516e+06	S	6.0	7.0	861816	S	5.0	17.0	1.75321e+06
15356	Hmgcl	S	7.0	16.0	1.27843e+06	S	4.0	13.0	770300	S	6.0	20.0	1.30802e+06	S	6.0	10.0	1.54256e+06	S	6.0	12.0	1.16418e+06	S	6.0	19.0	1.76095e+06	S	6.0	28.0	1.05048e+06	S	7.0	26.0	1.56066e+06	S	5.0	16.0	1.4501e+06	S	7.0	16.0	1.67202e+06	S	5.0	11.0	1.38968e+06	S	6.0	20.0	870877
15357	Hmgcr	S	5.0	5.0	25826.5	S	4.0	4.0	11637	R	1.0	1.0	6710.85	S	3.0	3.0	18650.5	S	3.0	3.0	10647.7	R	1.0	1.0	17.6598	S	1.0	2.0	13704.2	S	5.0	5.0	10911.2				10.3065	S	5.0	6.0	33161	S	3.0	3.0	7458.49	S	1.0	1.0	10.3065
15361	Hmga1	A	9.0	41.0	1.98813e+07	S	11.0	74.0	3.74547e+07	S	8.0	63.0	1.34615e+07	S	7.0	66.0	1.58596e+07	S	7.0	47.0	9.63066e+06	S	7.0	62.0	1.49971e+07	S	7.0	54.0	1.04201e+07	S	8.0	66.0	1.55651e+07	A	10.0	59.0	3.25299e+07	S	5.0	67.0	2.03467e+07	S	6.0	57.0	1.23673e+07	S	10.0	66.0	1.67495e+07
15364	Hmga2	S	4.0	28.0	1.13791e+07	S	4.0	32.0	3.73245e+07	S	5.0	35.0	1.60054e+07	S	5.0	47.0	1.95377e+07	S	4.0	26.0	1.22035e+07	S	4.0	24.0	1.17347e+07	S	3.0	29.0	1.08104e+07	S	4.0	28.0	1.53101e+07	S	4.0	28.0	1.49706e+07	S	3.0	42.0	2.07598e+07	S	4.0	35.0	1.30233e+07	S	4.0	29.0	1.51616e+07
15366	Hmmr	S	4.0	5.0	24968.5	S	2.0	6.0	23631.1	S	1.0	3.0	11001.7	S	1.0	3.0	14537.9				10.0421				13.3715				10.0421	A	1.0	1.0	1451.75				10.0421				10.0421	A	1.0	1.0	2715.86				10.0421
15368	Hmox1	S	10.0	126.0	2.84181e+07	S	12.0	108.0	2.25339e+07	S	11.0	84.0	2.28524e+07	S	15.0	256.0	8.43905e+07	S	14.0	226.0	7.25214e+07	S	13.0	126.0	6.10484e+07	S	11.0	145.0	2.2938e+07	S	13.0	129.0	2.64856e+07	S	14.0	174.0	5.67595e+07	S	14.0	256.0	7.9134e+07	S	15.0	279.0	8.34484e+07	S	13.0	203.0	7.30351e+07
15369	Hmox2	S	20.0	91.0	8.26249e+06	S	17.0	91.0	7.81515e+06	S	19.0	102.0	9.15729e+06	S	19.0	84.0	9.31446e+06	S	17.0	85.0	1.03724e+07	S	18.0	112.0	1.11672e+07	S	17.0	83.0	7.88626e+06	S	18.0	98.0	8.84495e+06	S	20.0	97.0	9.49727e+06	S	20.0	100.0	1.13823e+07	S	17.0	89.0	8.47691e+06	S	20.0	106.0	7.87271e+06
15374	Hn1	S	8.0	46.0	1.23087e+07	S	8.0	48.0	8.19172e+06	S	7.0	51.0	8.06716e+06	S	7.0	53.0	1.17004e+07	S	7.0	62.0	1.04509e+07	S	7.0	50.0	9.41025e+06	S	6.0	49.0	9.23269e+06	S	6.0	40.0	7.33524e+06	S	5.0	37.0	7.10037e+06	S	7.0	45.0	7.57684e+06	S	6.0	51.0	7.49732e+06	S	8.0	46.0	9.09061e+06
15381	Hnrnpc	S	18.0	52.0	4.84402e+06	S	16.0	46.0	4.63727e+06	S	18.0	74.0	7.00723e+06	S	17.0	73.0	7.52682e+06	S	17.0	73.0	7.64772e+06	S	18.0	77.0	7.31505e+06	S	18.0	83.0	8.2758e+06	S	19.0	66.0	8.20069e+06	S	19.0	57.0	6.27648e+06	S	19.0	83.0	8.71069e+06	S	18.0	65.0	5.63787e+06	S	18.0	53.0	5.72678e+06
15382	Hnrnpa1	S	21.0	94.0	1.72014e+07	S	21.0	96.0	1.83753e+07	S	20.0	92.0	2.33859e+07	S	20.0	107.0	2.10061e+07	S	19.0	107.0	1.97885e+07	S	19.0	95.0	1.78558e+07	S	20.0	106.0	2.09535e+07	S	19.0	92.0	1.8947e+07	S	18.0	72.0	1.38419e+07	S	19.0	112.0	1.93957e+07	S	18.0	99.0	1.37166e+07	S	18.0	101.0	1.82512e+07
15384	Hnrnpab	S	13.0	55.0	2.16571e+07	S	14.0	39.0	1.7004e+07	S	15.0	54.0	2.03942e+07	S	12.0	79.0	2.07954e+07	S	14.0	81.0	1.76254e+07	S	14.0	59.0	1.69207e+07	S	17.0	88.0	2.05956e+07	S	14.0	63.0	1.8236e+07	S	13.0	36.0	1.5163e+07	S	13.0	72.0	1.67948e+07	S	13.0	74.0	1.58226e+07	S	7.0	39.0	1.59861e+07
15387	Hnrnpk	S	23.0	211.0	2.35316e+07	S	18.0	184.0	2.42802e+07	S	22.0	189.0	2.21884e+07	S	26.0	310.0	2.80843e+07	S	28.0	273.0	2.68363e+07	S	25.0	257.0	2.49676e+07	S	24.0	240.0	2.5086e+07	S	22.0	220.0	2.32811e+07	S	23.0	204.0	2.03837e+07	S	26.0	305.0	2.51091e+07	S	27.0	254.0	2.03152e+07	S	22.0	212.0	2.10131e+07
15388	Hnrnpl	S	21.0	164.0	1.24185e+07	S	19.0	149.0	1.39167e+07	S	22.0	187.0	1.55218e+07	S	20.0	202.0	1.42824e+07	S	20.0	188.0	1.19195e+07	S	19.0	190.0	1.22807e+07	S	24.0	204.0	1.54832e+07	S	22.0	176.0	1.48676e+07	S	21.0	169.0	1.04888e+07	S	20.0	244.0	1.64747e+07	S	19.0	198.0	1.22427e+07	S	17.0	179.0	1.39908e+07
15398	Hoxa13	R	1.0	1.0	3198.21	S	1.0	1.0	5656.55				17.6598				8.48025				8.48025				17.6598				8.48025				8.48025				8.48025				8.48025				8.48025				8.48025
15408	Hoxb13	R	1.0	1.0	40688.6				7.59759				54.9994				7.59759				7.59759				54.9994				7.59759				7.59759	A	1.0	1.0	32438.3				7.59759				7.59759				7.59759
15439	Hp				7.37311				7.37311				76.0107	S	1.0	1.0	3362.81	S	1.0	1.0	1343.08				76.0107				7.37311				7.37311				7.37311	S	1.0	1.0	2339.37	S	1.0	1.0	4871.87	S	2.0	2.0	28504
15441	Hp1bp3	S	25.0	81.0	4.00359e+06	S	23.0	70.0	3.28638e+06	S	22.0	86.0	4.19573e+06	S	22.0	51.0	3.51573e+06	S	20.0	69.0	3.86346e+06	S	22.0	74.0	3.17495e+06	S	26.0	98.0	4.15551e+06	S	31.0	84.0	4.40852e+06	S	20.0	57.0	2.3975e+06	S	24.0	86.0	4.525e+06	S	23.0	66.0	3.43399e+06	S	18.0	71.0	3.45326e+06
15442	Hpse	S	6.0	20.0	665461	S	5.0	13.0	606035	S	10.0	31.0	1.14668e+06	S	8.0	13.0	687778	S	8.0	16.0	869706	S	12.0	43.0	1.27351e+06	S	10.0	24.0	1.06796e+06	S	9.0	27.0	1.51149e+06	S	6.0	15.0	459812	S	9.0	19.0	1.14018e+06	S	9.0	24.0	1.14118e+06	S	7.0	18.0	1.16757e+06
15444	Hpca	S	5.0	12.0	1.23817e+06	A	2.0	9.0	9.97331	A	6.0	15.0	12.2394	A	6.0	14.0	9.97331	S	5.0	12.0	1.38804e+06	A	7.0	21.0	12.2394	A	5.0	15.0	9.97331	A	6.0	18.0	9.97331	A	6.0	17.0	9.97331	A	6.0	17.0	9.97331	A	6.0	16.0	9.97331	S	3.0	14.0	963143
15452	Hprt	S	7.0	13.0	1.5046e+06	S	3.0	5.0	619271	S	7.0	7.0	1.01719e+06	S	5.0	9.0	1.00499e+06	S	5.0	7.0	647955	S	3.0	4.0	634225	S	7.0	14.0	940518	S	7.0	13.0	1.0863e+06	S	5.0	8.0	804265	S	6.0	11.0	700066	S	6.0	11.0	775902	S	3.0	7.0	586222
15461	Hras	R	5.0	10.0	117601	A	3.0	4.0	66313.4	R	6.0	12.0	151596	R	7.0	11.0	99471	S	8.0	26.0	307466	A	5.0	14.0	8.77874	R	6.0	16.0	126265	A	6.0	16.0	12.4988	R	6.0	12.0	107919	A	5.0	22.0	12.4988	S	7.0	17.0	93392.5	A	6.0	12.0	12.4988
15463	Agfg1	S	10.0	31.0	1.23977e+06	S	8.0	33.0	1.0619e+06	S	7.0	16.0	996748	S	9.0	30.0	1.66381e+06	S	10.0	33.0	1.67983e+06	S	8.0	20.0	1.37647e+06	S	11.0	37.0	1.02248e+06	S	11.0	34.0	1.25867e+06	S	9.0	28.0	915369	S	10.0	29.0	1.56346e+06	S	10.0	31.0	1.62443e+06	S	9.0	45.0	1.52651e+06
15465	Hrh1				8.9446	A	1.0	1.0	110923				19.613				8.9446				8.9446	A	1.0	2.0	118806				8.9446				8.9446	R	1.0	1.0	98593.6				8.9446				8.9446	A	1.0	1.0	13150.6
15469	Prmt1	S	14.0	49.0	3.9225e+06	S	10.0	37.0	2.6232e+06	S	14.0	45.0	3.79945e+06	S	14.0	39.0	3.67276e+06	S	15.0	47.0	3.74881e+06	S	14.0	42.0	3.48538e+06	S	12.0	51.0	3.63211e+06	S	15.0	45.0	4.17737e+06	S	14.0	50.0	3.38879e+06	S	14.0	36.0	3.08789e+06	S	14.0	43.0	3.44267e+06	S	12.0	35.0	3.04277e+06
15473	Hrsp12				7.74446	S	1.0	1.0	19593.8				45.1615				7.74446				7.74446				45.1615				7.74446				7.74446	S	1.0	1.0	6262.18				7.74446				7.74446				7.74446
15481	Hspa8	S	46.0	523.0	1.27113e+08	S	39.0	446.0	1.15129e+08	S	42.0	670.0	1.47034e+08	S	45.0	873.0	1.49158e+08	S	42.0	849.0	1.53374e+08	S	41.0	989.0	1.55484e+08	S	45.0	666.0	1.46129e+08	S	43.0	618.0	1.37484e+08	S	42.0	622.0	1.43273e+08	S	45.0	977.0	1.67235e+08	S	41.0	850.0	1.62064e+08	S	41.0	734.0	1.50864e+08
15482	Hspa1l	S	11.0	46.0	129320	S	10.0	33.0	637151	R	13.0	62.0	957921	R	11.0	96.0	71278.4	S	11.0	90.0	1.50905e+07	A	10.0	105.0	1191.61	S	14.0	69.0	67601.9	S	15.0	60.0	67236.2	S	20.0	84.0	1.46163e+06	S	15.0	118.0	121772	S	12.0	102.0	1.66518e+07	S	13.0	50.0	347583
15488	Hsd17b4	S	19.0	52.0	2.58643e+06	S	14.0	37.0	1.78009e+06	S	23.0	68.0	2.77226e+06	S	24.0	73.0	3.99492e+06	S	24.0	86.0	4.05645e+06	S	23.0	83.0	3.84126e+06	S	22.0	81.0	3.23362e+06	S	24.0	72.0	3.44631e+06	S	21.0	66.0	2.80398e+06	S	23.0	87.0	4.6529e+06	S	22.0	77.0	3.61445e+06	S	16.0	56.0	2.68238e+06
15490	Hsd17b7	S	5.0	9.0	282645	S	3.0	5.0	333856	S	4.0	8.0	565991	S	6.0	12.0	703555	S	5.0	7.0	621510	S	3.0	3.0	433993	S	5.0	14.0	599514	S	6.0	16.0	730369	S	6.0	13.0	461495	S	4.0	12.0	562030	S	3.0	6.0	543687	S	4.0	9.0	505044
15502	Dnaja1	S	14.0	36.0	2.33044e+06	S	14.0	48.0	2.16068e+06	S	16.0	48.0	2.51924e+06	S	12.0	34.0	1.9609e+06	S	14.0	40.0	2.21153e+06	S	12.0	43.0	1.85562e+06	S	13.0	38.0	1.54476e+06	S	12.0	39.0	1.64324e+06	S	12.0	42.0	2.35311e+06	S	15.0	39.0	1.91534e+06	S	11.0	33.0	1.57914e+06	S	15.0	37.0	2.10174e+06
15505	Hsph1	S	16.0	27.0	449581	S	14.0	22.0	340594	S	24.0	60.0	606107	S	17.0	24.0	441624	S	16.0	31.0	900194	S	18.0	34.0	397285	S	16.0	34.0	404527	S	18.0	33.0	402720	S	22.0	44.0	993050	S	12.0	19.0	200747	S	12.0	17.0	241828	S	18.0	27.0	406849
15510	Hspd1	S	38.0	206.0	1.46235e+07	S	38.0	193.0	1.45089e+07	S	41.0	343.0	1.86414e+07	S	40.0	256.0	1.65888e+07	S	43.0	288.0	1.77109e+07	S	42.0	358.0	1.65696e+07	S	38.0	283.0	2.02438e+07	S	39.0	277.0	2.08696e+07	S	37.0	185.0	1.34011e+07	S	42.0	267.0	1.62062e+07	S	43.0	305.0	1.79459e+07	S	33.0	228.0	1.3575e+07
15511	Hspa1b	S	12.0	70.0	1.07408e+07	S	12.0	53.0	8.29828e+06	S	16.0	103.0	1.41626e+07	S	16.0	151.0	1.38431e+07	A	16.0	152.0	2.9779e+07	S	17.0	179.0	1.50567e+07	S	16.0	109.0	1.46415e+07	S	20.0	103.0	1.338e+07	S	29.0	193.0	1.64767e+07	S	23.0	185.0	1.59936e+07	S	19.0	144.0	1.48038e+07	S	18.0	114.0	1.3499e+07
15512	Hspa2	S	19.0	107.0	86181.5	S	18.0	69.0	90889.2	S	19.0	140.0	168119	S	21.0	237.0	102989	S	21.0	212.0	1.48477e+07	S	21.0	248.0	212723	S	20.0	159.0	85378.9	S	20.0	140.0	146398	S	21.0	140.0	191552	S	22.0	256.0	60761.4	S	24.0	240.0	1.61665e+07	S	19.0	131.0	141483
15516	Hsp90ab1	S	40.0	423.0	6.462e+07	S	37.0	378.0	5.73071e+07	S	43.0	480.0	6.28798e+07	S	44.0	556.0	7.06861e+07	S	47.0	588.0	7.09939e+07	S	45.0	618.0	6.6123e+07	S	43.0	487.0	6.59789e+07	S	42.0	406.0	6.07222e+07	S	42.0	375.0	6.05845e+07	S	46.0	520.0	6.31165e+07	S	48.0	525.0	6.30149e+07	S	41.0	427.0	6.10323e+07
15519	Hsp90aa1	S	40.0	360.0	3.29451e+07	S	37.0	325.0	2.8404e+07	S	45.0	436.0	3.31891e+07	S	46.0	398.0	3.41124e+07	S	48.0	413.0	3.33733e+07	S	48.0	496.0	2.94342e+07	S	44.0	401.0	3.05371e+07	S	43.0	336.0	2.73445e+07	S	41.0	286.0	3.11381e+07	S	47.0	382.0	2.74882e+07	S	45.0	353.0	2.84586e+07	S	38.0	342.0	2.86929e+07
15525	Hspa4	S	41.0	221.0	9.67332e+06	S	38.0	203.0	8.99119e+06	S	50.0	250.0	1.04833e+07	S	45.0	239.0	1.0164e+07	S	41.0	238.0	9.34221e+06	S	43.0	248.0	9.68007e+06	S	44.0	252.0	1.03514e+07	S	45.0	251.0	1.01537e+07	S	39.0	226.0	9.56275e+06	S	41.0	229.0	8.42756e+06	S	42.0	216.0	8.94163e+06	S	41.0	236.0	8.47828e+06
15526	Hspa9	S	36.0	219.0	1.58121e+07	S	30.0	188.0	1.53666e+07	S	38.0	216.0	1.77044e+07	S	41.0	265.0	1.96609e+07	S	37.0	247.0	1.78676e+07	S	39.0	267.0	1.70205e+07	S	38.0	303.0	1.81781e+07	S	40.0	266.0	1.86834e+07	S	36.0	233.0	1.5304e+07	S	39.0	272.0	1.68571e+07	S	39.0	301.0	1.76461e+07	S	37.0	226.0	1.50061e+07
15528	Hspe1	S	10.0	33.0	1.74817e+07	S	7.0	22.0	1.32152e+07	S	11.0	54.0	2.07542e+07	S	8.0	34.0	2.05318e+07	S	8.0	35.0	1.85036e+07	S	10.0	70.0	2.56579e+07	S	11.0	50.0	3.28192e+07	S	13.0	45.0	2.3912e+07	S	10.0	30.0	1.36706e+07	S	9.0	40.0	2.45786e+07	S	8.0	34.0	2.2425e+07	S	11.0	30.0	1.21877e+07
15530	Hspg2				8.24774	A	1.0	1.0	380.564				23.5343				8.24774				8.24774				23.5343	A	1.0	1.0	8.24774	R	1.0	1.0	8.24774				8.24774	S	1.0	1.0	7821.83				8.24774				8.24774
15547	Trmt2a	S	2.0	2.0	81556.8	S	2.0	7.0	71951.8	S	4.0	6.0	37136.2	S	5.0	7.0	162930	S	4.0	5.0	112352	S	5.0	6.0	57340.9	S	3.0	4.0	69207.9	S	5.0	6.0	79590.9	S	2.0	2.0	65989.3	S	7.0	9.0	139851	S	2.0	2.0	43123	R	2.0	3.0	78655.9
15568	Elavl1	S	13.0	42.0	5.64027e+06	S	8.0	34.0	5.25718e+06	S	14.0	60.0	6.78663e+06	S	13.0	47.0	6.67204e+06	S	13.0	52.0	6.837e+06	S	13.0	48.0	5.98521e+06	S	14.0	74.0	6.68397e+06	S	14.0	67.0	6.55613e+06	S	11.0	41.0	4.13718e+06	S	14.0	71.0	8.57493e+06	S	13.0	47.0	6.59076e+06	S	11.0	48.0	5.90706e+06
15569	Elavl2				12.1858	A	1.0	1.0	12.1858								12.1858				12.1858	R	2.0	2.0	328.427				12.1858	S	1.0	1.0	12.1858				12.1858	A	1.0	1.0	12.1858				12.1858				12.1858
15571	Elavl3	S	1.0	1.0	36180				13.241	R	2.0	2.0	11187.1				13.241				13.241	A	1.0	1.0	3.31811				13.241				13.241	S	1.0	1.0	69983.3				13.241				13.241	S	1.0	2.0	165906
15574	Hus1	S	1.0	2.0	11821.4	A	1.0	1.0	11.4822					S	1.0	1.0	14018.3	A	1.0	1.0	11.4822								11.4822	R	1.0	1.0	6130.84	R	1.0	1.0	17347.2				11.4822				11.4822				11.4822
15586	Hyal1				13.8606				13.8606	S	1.0	5.0	4700.7				13.8606				13.8606	S	1.0	2.0	1787.35				13.8606				13.8606				13.8606				13.8606	A	1.0	1.0	13.8606	A	1.0	1.0	119938
15587	Hyal2	R	1.0	3.0	51493.9	S	1.0	1.0	10.9229	A	1.0	1.0	39000.3	A	1.0	1.0	8363.91				10.9229				9.45916	R	1.0	1.0	7313.89				10.9229	A	1.0	1.0	26455				10.9229				10.9229	A	1.0	1.0	25192.9
15894	Icam1	S	3.0	5.0	309654	S	5.0	7.0	560742	S	6.0	10.0	476115	S	8.0	25.0	2.7002e+06	S	8.0	24.0	2.35732e+06	S	7.0	19.0	2.0928e+06	S	5.0	10.0	518479	S	5.0	9.0	488772	S	6.0	12.0	874605	S	8.0	23.0	2.23171e+06	S	8.0	26.0	2.36645e+06	S	7.0	23.0	2.7465e+06
15900	Irf8	S	2.0	2.0	33423.9	S	3.0	3.0	57767.9	S	2.0	2.0	59056.5	R	1.0	1.0	12457.5	R	1.0	1.0	8660.31	R	1.0	1.0	20522.1	S	1.0	3.0	10385.5	S	3.0	3.0	32910.8	S	3.0	4.0	66591.7	A	1.0	1.0	8799.3	R	1.0	1.0	8311.25	S	3.0	3.0	51128.7
15925	Ide	S	20.0	38.0	781944	S	19.0	30.0	642368	S	26.0	48.0	975724	S	21.0	41.0	758199	S	25.0	51.0	894574	S	24.0	43.0	871788	S	19.0	41.0	874175	S	30.0	54.0	1.11956e+06	S	18.0	32.0	693688	S	19.0	42.0	707339	S	23.0	40.0	743864	S	21.0	35.0	713551
15926	Idh1	S	24.0	156.0	2.01716e+07	S	22.0	164.0	2.23417e+07	S	28.0	211.0	2.70945e+07	S	26.0	176.0	1.93602e+07	S	27.0	225.0	2.60563e+07	S	28.0	260.0	2.80406e+07	S	28.0	281.0	4.02078e+07	S	30.0	246.0	4.19967e+07	S	27.0	235.0	3.89294e+07	S	27.0	268.0	2.99207e+07	S	28.0	302.0	3.41989e+07	S	24.0	210.0	2.72726e+07
15929	Idh3g	S	6.0	25.0	1.53606e+06	S	7.0	27.0	1.82792e+06	S	8.0	31.0	2.08164e+06	S	7.0	15.0	1.19528e+06	S	6.0	25.0	1.34529e+06	S	5.0	24.0	1.3836e+06	S	9.0	44.0	1.69732e+06	S	8.0	34.0	1.93869e+06	S	4.0	28.0	1.30502e+06	S	4.0	16.0	1.03901e+06	S	5.0	21.0	1.12756e+06	S	5.0	37.0	1.43313e+06
15932	Idua	A	1.0	1.0	51364.6	S	1.0	1.0	22282.3	S	5.0	5.0	27184.3	A	1.0	1.0	41903.4	S	1.0	1.0	20373.3	A	1.0	1.0	703.784	S	1.0	1.0	19160.7	R	2.0	2.0	119147	A	1.0	1.0	71780.3				20.9778				20.9778	A	1.0	1.0	61668.1
15944	Irgm1	S	4.0	7.0	189942	S	4.0	7.0	271115	S	9.0	16.0	561326	S	8.0	13.0	880733	S	10.0	20.0	1.74348e+06	S	10.0	28.0	977884	S	10.0	21.0	469831	S	6.0	10.0	272980	S	11.0	26.0	1.79772e+06	S	9.0	27.0	2.00182e+06	S	9.0	20.0	1.4291e+06	S	7.0	23.0	1.38282e+06
15950	Ifi203	A	1.0	1.0	10.6709				10.6709	A	2.0	4.0	7.72027	S	3.0	3.0	71598.8	A	5.0	9.0	10.6709	A	3.0	6.0	7.72027	A	1.0	1.0	10.6709				10.6709	S	6.0	13.0	32100.5	R	8.0	15.0	320253	A	5.0	13.0	10.6709	A	4.0	7.0	10.6709
15951	Ifi204	S	9.0	19.0	132330	S	13.0	37.0	317349	S	31.0	147.0	1.3444e+06	S	22.0	74.0	1.24313e+06	S	30.0	139.0	3.96561e+06	S	32.0	170.0	2.12931e+06	S	18.0	51.0	612984	S	12.0	29.0	312306	S	28.0	176.0	5.77301e+06	S	33.0	213.0	6.28468e+06	S	30.0	163.0	4.05811e+06	S	26.0	187.0	4.65161e+06
15953	Ifi47	S	5.0	6.0	79035.9	S	2.0	3.0	31158.2	S	10.0	14.0	293921	S	16.0	23.0	1.04766e+06	S	19.0	49.0	2.6135e+06	S	13.0	24.0	1.10546e+06	S	8.0	11.0	184125	S	8.0	12.0	134818	S	18.0	55.0	3.20444e+06	S	18.0	47.0	2.64303e+06	S	18.0	50.0	2.3503e+06	S	15.0	35.0	1.94981e+06
15957	Ifit1				26.8617	S	3.0	5.0	54591.2	S	19.0	40.0	330950	S	14.0	21.0	1.26128e+06	S	19.0	73.0	7.56709e+06	S	22.0	77.0	1.71496e+06	S	3.0	7.0	100058	S	2.0	4.0	20700.6	S	20.0	75.0	6.83268e+06	S	22.0	69.0	7.10009e+06	S	20.0	52.0	5.20235e+06	S	18.0	74.0	4.7057e+06
15958	Ifit2				34.5648				34.5648	S	19.0	48.0	59588.6	S	7.0	10.0	343149	S	18.0	41.0	4.01963e+06	S	21.0	91.0	257476	S	2.0	2.0	27749.8	S	1.0	1.0	11672.8	S	14.0	48.0	5.24174e+06	S	15.0	31.0	3.17117e+06	S	11.0	19.0	1.87821e+06	S	13.0	27.0	2.44555e+06
15959	Ifit3				30.403	S	2.0	4.0	41217.1	S	16.0	40.0	219535	S	5.0	11.0	429654	S	17.0	42.0	3.65591e+06	S	18.0	85.0	927118	S	3.0	9.0	105668	S	3.0	4.0	14280.7	S	17.0	61.0	6.04154e+06	S	16.0	32.0	2.8085e+06	S	16.0	34.0	2.09233e+06	S	15.0	35.0	2.67211e+06
15965	Ifna2	R	1.0	1.0	42894.4				7.27031				87.2269	A	1.0	1.0	37876.6	A	1.0	1.0	13713.7				87.2269				7.27031				7.27031				7.27031				7.27031				7.27031	S	1.0	1.0	35783.3
15976	Ifnar2	S	1.0	1.0	11.3876	R	2.0	2.0	5789.01	S	2.0	2.0	7428.74				11.3876	S	1.0	1.0	11.3876								11.3876	R	1.0	1.0	6509.45				11.3876	A	1.0	1.0	8004.73	R	1.0	1.0	4867.81	S	1.0	2.0	21342.2
15979	Ifngr1	S	1.0	1.0	11871	S	1.0	2.0	37178.8	S	1.0	1.0	1941.78	S	1.0	1.0	7038.61	S	1.0	1.0	7972.99					S	1.0	1.0	13.5125	S	1.0	1.0	11559.9	S	1.0	1.0	7843.39				13.5125				13.5125	S	1.0	1.0	5308.1
15982	Ifrd1	S	1.0	1.0	12089	S	1.0	1.0	9917.28	S	1.0	1.0	17872	S	3.0	4.0	43328.2	S	1.0	1.0	13664.6	S	1.0	1.0	13471.1				10.6191				10.6191	R	2.0	2.0	247444	S	1.0	1.0	12621.8	S	1.0	1.0	7084.37	S	1.0	1.0	1158.11
15983	Ifrd2	S	1.0	1.0	42954.4				8.65444				14.3052				8.65444				8.65444				14.3052				8.65444				8.65444				8.65444				8.65444				8.65444				8.65444
16000	Igf1				8.63373				8.63373				14.657				8.63373				8.63373				14.657	S	1.0	2.0	67337.1				8.63373				8.63373				8.63373				8.63373				8.63373
16004	Igf2r	S	20.0	40.0	226189	S	17.0	36.0	231110	S	19.0	37.0	261626	S	20.0	36.0	267141	S	13.0	34.0	168207	S	14.0	26.0	125850	S	15.0	29.0	142605	S	18.0	36.0	179111	S	15.0	27.0	92775.7	S	10.0	21.0	65650.3	S	11.0	22.0	76805.5	S	10.0	22.0	132763
16011	Igfbp5	S	1.0	1.0	1640.35				8.80638				11.9912				8.80638				8.80638				11.9912				8.80638				8.80638				8.80638				8.80638				8.80638				8.80638
16145	Igtp	S	5.0	6.0	56355.9	S	5.0	9.0	208758	S	7.0	16.0	238672	S	3.0	11.0	158663	S	5.0	20.0	763298	S	10.0	29.0	752237	S	4.0	6.0	214075	S	3.0	7.0	105659	S	7.0	28.0	1.48761e+06	S	9.0	24.0	1.13326e+06	S	6.0	24.0	806896	S	6.0	25.0	1.22742e+06
16149	Cd74				31.8205				31.8205	S	2.0	2.0	904.358				31.8205				31.8205	S	2.0	2.0	213.196				31.8205				31.8205				31.8205	S	1.0	1.0	35903.8				31.8205				31.8205
16150	Ikbkb	S	12.0	21.0	554487	S	10.0	16.0	359259	S	13.0	19.0	327342	S	14.0	24.0	412123	S	12.0	20.0	375273	S	15.0	18.0	272529	S	18.0	30.0	397211	S	14.0	20.0	370124	S	13.0	21.0	301376	S	14.0	16.0	253365	S	16.0	22.0	374994	S	11.0	18.0	294475
16151	Ikbkg	S	7.0	15.0	909712	S	6.0	19.0	987054	S	9.0	17.0	888599	S	9.0	13.0	478868	S	9.0	18.0	3.74879e+06	S	6.0	12.0	372052	S	6.0	12.0	4.14795e+06	S	11.0	22.0	793333	S	7.0	13.0	466906	S	4.0	7.0	284094	S	5.0	12.0	762414	S	4.0	7.0	621477
16155	Il10rb				13.062				13.062	R	1.0	1.0	2.88361				13.062	A	1.0	1.0	13.062	R	1.0	1.0	464.248				13.062				13.062	A	1.0	1.0	26154.8				13.062				13.062				13.062
16160	Il12b	S	1.0	1.0	130205				10.691				11.6243	R	2.0	2.0	120400	R	2.0	2.0	117393				11.6243				10.691	R	2.0	2.0	154589	S	1.0	1.0	155301				10.691	R	1.0	1.0	65180.7				10.691
16161	Il12rb1				8.3069				8.3069				21.8045				8.3069				8.3069	A	1.0	1.0	21.8045	S	1.0	1.0	8.3069				8.3069				8.3069				8.3069				8.3069	A	1.0	1.0	37206.6
16170	Il16	S	6.0	9.0	85073.1	S	7.0	10.0	55928.2	S	8.0	13.0	81028.5	S	9.0	10.0	91850.3	S	4.0	4.0	38645.8	S	7.0	8.0	133091	S	8.0	11.0	73417.5	S	12.0	19.0	124253	S	9.0	13.0	97196.2	S	8.0	9.0	125393	S	10.0	10.0	107770	S	10.0	14.0	109473
16173	Il18				9.63124	S	1.0	2.0	9.63124	S	2.0	2.0	14417.2				9.63124				9.63124				10.4543	S	1.0	3.0	23099.3	A	1.0	1.0	2128.14	S	1.0	4.0	32096.3	S	1.0	1.0	9.63124				9.63124	S	1.0	1.0	2128.95
16176	Il1b												466.644	S	2.0	2.0	18126.4	S	1.0	2.0	48782.5	R	1.0	1.0	466.644	A	1.0	1.0	9604.79									S	2.0	5.0	210444	S	2.0	4.0	195424	S	2.0	3.0	176936
16179	Irak1	S	1.0	1.0	61598.9	S	1.0	1.0	55450.9	S	1.0	1.0	29162.9				13.5976	S	1.0	1.0	54414.2					A	1.0	3.0	13.5976	A	1.0	1.0	13.5976	S	1.0	1.0	84468	S	1.0	1.0	72621	S	1.0	1.0	62234.1	S	1.0	1.0	70419.8
16181	Il1rn	S	3.0	7.0	1.02292e+06	S	4.0	8.0	1.26956e+06	S	4.0	14.0	1.55152e+06	S	3.0	7.0	1.47493e+06	S	3.0	14.0	2.38813e+06	S	5.0	22.0	2.07958e+06	S	3.0	5.0	809063	S	4.0	8.0	961432	S	3.0	11.0	1.75312e+06	S	3.0	11.0	1.49689e+06	S	3.0	14.0	1.35054e+06	S	4.0	10.0	2.01875e+06
16186	Il2rg	R	1.0	1.0	6882.17				9.08954				15.6231	S	1.0	1.0	11971.1	S	1.0	1.0	6231.45	S	2.0	2.0	25828.1				9.08954				9.08954	A	1.0	1.0	59288.4	R	1.0	2.0	9.08954				9.08954				9.08954
16190	Il4ra				16.7694				16.7694	A	2.0	2.0	17164.8				16.7694	A	2.0	2.0	39842.1	S	1.0	1.0	4893.96				16.7694				16.7694				16.7694				16.7694				16.7694				16.7694
16193	Il6	S	1.0	3.0	601707	R	1.0	3.0	787847	S	1.0	2.0	127598	R	1.0	2.0	236452	S	1.0	2.0	201052	S	1.0	1.0	28044.3				20.4122	S	1.0	2.0	114241	S	1.0	3.0	591999				20.4122	S	1.0	1.0	100452	S	1.0	2.0	704889
16197	Il7r				12.2249	S	1.0	2.0	17079.9								12.2249				12.2249								12.2249				12.2249	R	1.0	1.0	26242.9				12.2249				12.2249				12.2249
16201	Ilf3	S	28.0	78.0	1.46561e+06	S	22.0	56.0	1.64176e+06	S	32.0	71.0	1.40827e+06	S	24.0	57.0	1.06967e+06	S	24.0	69.0	989379	S	20.0	48.0	811254	S	28.0	96.0	972358	S	26.0	69.0	1.05964e+06	S	24.0	71.0	918363	S	23.0	72.0	1.0667e+06	S	23.0	67.0	814495	S	20.0	62.0	912392
16202	Ilk	S	10.0	27.0	1.33994e+06	S	7.0	18.0	1.11304e+06	S	14.0	35.0	1.92635e+06	S	14.0	36.0	1.89421e+06	S	14.0	44.0	1.85108e+06	S	14.0	39.0	1.41071e+06	S	18.0	46.0	1.89711e+06	S	17.0	46.0	2.18099e+06	S	13.0	32.0	1.51222e+06	S	17.0	51.0	1.9982e+06	S	15.0	38.0	1.86526e+06	S	11.0	23.0	1.31002e+06
16210	Impact	S	6.0	9.0	570567	S	7.0	11.0	974928	S	7.0	18.0	407956	S	5.0	8.0	597380	S	7.0	11.0	791260	S	8.0	16.0	595027	S	3.0	13.0	324692	S	3.0	10.0	382040	S	5.0	10.0	375113	S	6.0	9.0	279315	S	5.0	7.0	309895	S	4.0	8.0	430500
16211	Kpnb1	S	25.0	126.0	5.70614e+06	S	20.0	92.0	3.86745e+06	S	25.0	139.0	7.23978e+06	S	25.0	109.0	7.19016e+06	S	23.0	109.0	6.32766e+06	S	23.0	124.0	5.55614e+06	S	25.0	163.0	7.41177e+06	S	23.0	126.0	6.5739e+06	S	23.0	123.0	5.32093e+06	S	24.0	115.0	6.49862e+06	S	23.0	122.0	5.88339e+06	S	23.0	114.0	4.98712e+06
16319	Incenp	S	3.0	6.0	58456.4	S	6.0	8.0	71987.8	S	2.0	2.0	29221.7	S	1.0	1.0	13.5246	S	2.0	2.0	10234.1	S	1.0	1.0	1409.32				13.5246	S	1.0	1.0	13.5246	R	2.0	2.0	23322.6				13.5246				13.5246	A	1.0	1.0	85607.1
16328	Cep250	S	2.0	4.0	6035.68	S	2.0	2.0	3023.67	S	4.0	4.0	28736.2	S	3.0	3.0	9715.82	R	2.0	3.0	18953	R	1.0	1.0	72.0582	S	2.0	2.0	602.45	S	1.0	3.0	1552.2	A	2.0	2.0	2997.36	R	2.0	5.0	418.926	A	1.0	1.0	12319.1	S	2.0	2.0	6.34482
16329	Inpp1	S	3.0	3.0	71459.1	S	3.0	3.0	57207.3	S	5.0	11.0	204951	S	3.0	6.0	136136	S	3.0	6.0	118717	S	2.0	6.0	103797	S	2.0	5.0	137552	S	4.0	6.0	87570.8	S	4.0	8.0	203356	S	4.0	8.0	140224	S	3.0	5.0	112228	S	3.0	6.0	204596
16330	Inpp5b	S	3.0	3.0	22853.3	S	2.0	2.0	23211.6	S	7.0	9.0	27325.2	S	5.0	8.0	535761	S	7.0	10.0	13763.3	S	8.0	9.0	18185.9	S	4.0	4.0	19540	S	5.0	6.0	35921.7	S	6.0	7.0	45208.3	S	5.0	8.0	39344	S	3.0	3.0	25026.6	S	4.0	5.0	35073.8
16331	Inpp5d	S	43.0	103.0	1.63466e+06	S	27.0	72.0	1.20535e+06	S	41.0	100.0	1.62362e+06	S	39.0	84.0	1.58259e+06	S	38.0	90.0	1.75923e+06	S	41.0	84.0	1.69595e+06	S	46.0	123.0	2.2303e+06	S	47.0	112.0	2.43612e+06	S	36.0	92.0	1.69146e+06	S	41.0	97.0	1.93721e+06	S	41.0	104.0	1.99211e+06	S	33.0	94.0	1.82081e+06
16332	Inppl1	S	23.0	50.0	393178	S	19.0	41.0	1.15533e+06	S	31.0	85.0	695341	S	24.0	48.0	389598	S	23.0	47.0	307686	S	28.0	70.0	518092	S	30.0	78.0	644095	S	31.0	72.0	675369	S	25.0	62.0	905045	S	30.0	68.0	679606	S	26.0	57.0	530838	S	26.0	54.0	685601
16341	Eif3e	S	18.0	71.0	3.86219e+06	S	17.0	49.0	2.94186e+06	S	20.0	76.0	3.68557e+06	S	19.0	68.0	4.03358e+06	S	20.0	72.0	3.67829e+06	S	21.0	54.0	3.0854e+06	S	21.0	83.0	3.49141e+06	S	21.0	84.0	3.40739e+06	S	20.0	63.0	3.3845e+06	S	22.0	69.0	3.36027e+06	S	20.0	81.0	3.30825e+06	S	19.0	76.0	3.39082e+06
16365	Irg1	R	2.0	2.0	43717.7	S	4.0	4.0	170573	S	5.0	5.0	269607	S	23.0	225.0	3.34395e+07	S	20.0	232.0	3.36324e+07	S	19.0	117.0	3.83846e+07	S	13.0	26.0	913808	S	10.0	16.0	484038	S	19.0	118.0	9.02387e+06	S	21.0	254.0	4.09411e+07	S	22.0	237.0	3.59349e+07	S	19.0	227.0	2.76931e+07
16391	Irf9	S	1.0	1.0	27305.2	S	1.0	1.0	30813.6	S	2.0	2.0	51624.2	S	2.0	2.0	101422	S	2.0	3.0	104576	S	1.0	2.0	76719.3	S	3.0	5.0	94337.3	S	4.0	7.0	75152.3	S	3.0	4.0	93770.5	S	3.0	4.0	189640	S	3.0	5.0	146869	S	1.0	1.0	66950.5
16396	Itch	S	11.0	16.0	177036	S	8.0	11.0	90636.9	S	13.0	20.0	7.26028e+06	S	9.0	12.0	109214	S	8.0	13.0	1.54491e+06	S	8.0	10.0	68114.2	S	9.0	13.0	102872	S	15.0	25.0	297142	S	8.0	12.0	1.89842e+06	S	8.0	13.0	449596	S	10.0	15.0	1.63669e+06	S	8.0	14.0	191400
16401	Itga4	S	5.0	11.0	25673.9	S	4.0	10.0	52987.1	S	5.0	7.0	101655	S	6.0	8.0	38411.5	S	3.0	7.0	24771.3				654.505	S	5.0	11.0	117468	S	7.0	12.0	71807.6	S	6.0	14.0	153422	S	5.0	10.0	49993.2	S	3.0	8.0	27457.3	S	5.0	17.0	170504
16402	Itga5	S	8.0	19.0	349743	S	8.0	14.0	278781	S	15.0	32.0	523779	S	17.0	29.0	741568	S	14.0	27.0	751167	S	15.0	24.0	405357	S	12.0	27.0	438024	S	15.0	28.0	590461	S	12.0	27.0	679072	S	15.0	22.0	574499	S	14.0	22.0	548476	S	6.0	16.0	465121
16403	Itga6	S	17.0	39.0	479748	S	15.0	31.0	437578	S	21.0	38.0	496883	S	12.0	24.0	212796	S	12.0	23.0	151028	S	15.0	24.0	160315	S	23.0	55.0	405545	S	22.0	48.0	453980	S	14.0	31.0	226795	S	13.0	24.0	136629	S	12.0	24.0	170440	S	8.0	20.0	176422
16408	Itgal	S	9.0	11.0	59338.8	S	8.0	10.0	39020.3	S	5.0	8.0	42051.8	S	12.0	20.0	111102	S	12.0	18.0	138697	S	10.0	13.0	172227	S	15.0	19.0	151628	S	16.0	29.0	235786	S	13.0	23.0	173280	S	15.0	23.0	242444	S	14.0	24.0	219219	S	12.0	25.0	287694
16409	Itgam	S	36.0	203.0	9.77432e+06	S	32.0	188.0	8.60124e+06	S	39.0	225.0	1.06171e+07	S	38.0	247.0	1.12055e+07	S	39.0	257.0	1.1369e+07	S	36.0	249.0	1.02151e+07	S	38.0	249.0	1.23214e+07	S	43.0	277.0	1.18163e+07	S	34.0	193.0	5.68604e+06	S	37.0	241.0	9.77991e+06	S	36.0	259.0	9.61621e+06	S	32.0	260.0	7.47825e+06
16410	Itgav	S	10.0	29.0	341460	S	7.0	24.0	265921	S	16.0	41.0	472885	S	12.0	22.0	230895	S	16.0	32.0	295991	S	11.0	24.0	215603	S	18.0	45.0	389939	S	16.0	35.0	456134	S	12.0	26.0	213662	S	14.0	27.0	252854	S	13.0	27.0	273730	S	7.0	23.0	198351
16411	Itgax	S	2.0	2.0	5399.07	R	1.0	1.0	14347.9	S	17.0	30.0	33939.8				24.9736	S	2.0	2.0	64084	S	17.0	26.0	32806.7	S	12.0	15.0	177025	S	15.0	29.0	1.20334e+06	S	7.0	15.0	62673.5	S	15.0	23.0	294352	S	18.0	27.0	417177	S	8.0	20.0	199574
16412	Itgb1	S	12.0	23.0	1.58468e+06	S	9.0	17.0	1.00121e+06	S	11.0	31.0	1.81272e+06	S	11.0	38.0	2.41345e+06	S	12.0	42.0	2.1121e+06	S	14.0	32.0	1.67692e+06	S	10.0	36.0	1.58092e+06	S	13.0	40.0	1.66857e+06	S	10.0	26.0	1.6008e+06	S	12.0	39.0	1.90621e+06	S	12.0	40.0	1.80393e+06	S	10.0	31.0	1.51586e+06
16413	Itgb1bp1				11.7168				11.7168								11.7168				11.7168					S	1.0	1.0	30977.4				11.7168				11.7168				11.7168				11.7168				11.7168
16414	Itgb2	S	21.0	87.0	9.01942e+06	S	18.0	67.0	5.94495e+06	S	18.0	97.0	9.37406e+06	S	19.0	127.0	1.09013e+07	S	18.0	118.0	1.06049e+07	S	17.0	125.0	9.39308e+06	S	19.0	105.0	8.76532e+06	S	21.0	107.0	1.12917e+07	S	18.0	76.0	7.83103e+06	S	19.0	134.0	9.68266e+06	S	18.0	116.0	9.21886e+06	S	18.0	110.0	9.45532e+06
16416	Itgb3	S	2.0	4.0	35798.3	S	2.0	3.0	17940.7	S	2.0	3.0	19674.8	S	1.0	1.0	12078.4	S	1.0	1.0	10522.7	S	2.0	2.0	149071	S	1.0	2.0	6838.64	S	1.0	2.0	19057.9	S	2.0	3.0	273852	S	1.0	1.0	5266.97	S	2.0	3.0	279865	S	1.0	2.0	11713.8
16418	Eif6	S	4.0	14.0	2.90427e+06	S	3.0	12.0	1.84391e+06	S	4.0	17.0	3.71884e+06	S	4.0	22.0	4.95547e+06	S	5.0	25.0	4.96306e+06	S	4.0	18.0	4.27316e+06	S	3.0	22.0	3.30656e+06	S	3.0	15.0	3.44307e+06	S	4.0	17.0	3.02801e+06	S	5.0	24.0	4.94504e+06	S	4.0	19.0	4.16936e+06	S	4.0	19.0	2.54431e+06
16419	Itgb5	S	3.0	6.0	331876	S	4.0	5.0	178427	S	3.0	3.0	324542	S	2.0	3.0	67486.3	S	3.0	5.0	421502	S	3.0	4.0	306346	S	1.0	2.0	355662	S	3.0	7.0	470474	S	1.0	1.0	322604	S	2.0	4.0	434937	S	2.0	4.0	396664	S	2.0	4.0	374271
16423	Cd47	S	2.0	14.0	1.82818e+06	S	2.0	9.0	1.81216e+06	S	2.0	16.0	2.34182e+06	S	2.0	19.0	2.70528e+06	S	2.0	18.0	3.15493e+06	S	2.0	19.0	3.24687e+06	S	2.0	10.0	2.42772e+06	S	2.0	11.0	2.75989e+06	S	2.0	14.0	2.83029e+06	S	2.0	13.0	3.60929e+06	S	2.0	13.0	2.84137e+06	S	2.0	14.0	2.92941e+06
16426	Itih3				7.97041				7.97041				33.5943				7.97041				7.97041				33.5943	S	1.0	2.0	3685.8	R	1.0	1.0	2196.28	R	1.0	1.0	2569.9				7.97041				7.97041				7.97041
16430	Stt3a	S	11.0	26.0	1.12429e+06	S	10.0	20.0	969395	S	13.0	34.0	1.87134e+06	S	11.0	20.0	1.17784e+06	S	10.0	27.0	1.29651e+06	S	12.0	29.0	1.3647e+06	S	13.0	33.0	1.63696e+06	S	13.0	36.0	1.95495e+06	S	12.0	24.0	1.47484e+06	S	12.0	38.0	2.04594e+06	S	10.0	25.0	1.46894e+06	S	11.0	33.0	1.29089e+06
16432	Itm2b	S	5.0	10.0	2.40237e+06	S	2.0	7.0	434952	S	4.0	7.0	445811	S	4.0	6.0	1.8603e+06	S	4.0	5.0	2.00668e+06	S	3.0	7.0	1.46406e+06	S	4.0	8.0	872347	S	3.0	7.0	621888	S	3.0	10.0	610860	S	4.0	8.0	526287	S	4.0	6.0	1.3012e+06	S	3.0	6.0	511462
16434	Itpa	S	3.0	9.0	1.54919e+06	S	3.0	5.0	1.30423e+06	S	4.0	16.0	2.04766e+06	S	5.0	11.0	1.75365e+06	S	5.0	13.0	1.68379e+06	S	5.0	13.0	1.32087e+06	S	3.0	13.0	2.04002e+06	S	3.0	8.0	1.83758e+06	S	5.0	10.0	1.4165e+06	S	6.0	14.0	1.53448e+06	S	5.0	15.0	1.68505e+06	S	2.0	5.0	685334
16438	Itpr1	A	3.0	4.0	15910.3	R	6.0	7.0	5585.26	A	1.0	1.0	554.964	S	3.0	3.0	32449.3				11.5749	A	1.0	1.0	898.317	S	2.0	2.0	5359.86	A	1.0	1.0	11.5749	S	4.0	5.0	459.082	A	2.0	2.0	11.5749	S	2.0	2.0	11061.3	R	5.0	5.0	8036.11
16439	Itpr2	R	2.0	2.0	48089.8	R	7.0	11.0	49814.5	S	3.0	3.0	31091.7	S	3.0	3.0	518.275	S	3.0	4.0	83051.9	A	1.0	1.0	137672	S	6.0	9.0	11435.7	S	4.0	5.0	55029.8	S	7.0	8.0	2914.99	S	4.0	5.0	475.325	S	2.0	3.0	92064.6	S	5.0	5.0	76506.8
16440	Itpr3	S	4.0	7.0	6071.01	S	8.0	11.0	8887.42	S	5.0	5.0	3689.72	S	6.0	7.0	11598.1	S	5.0	5.0	11244.3	S	1.0	3.0	6666.98	S	5.0	6.0	5892.84	S	11.0	13.0	14175.3	S	14.0	17.0	28965.1	S	8.0	11.0	18184.9	S	9.0	12.0	9280.08	S	10.0	13.0	14464
16443	Itsn1	S	28.0	53.0	527603	S	25.0	64.0	625883	S	37.0	87.0	662171	S	30.0	45.0	533754	S	27.0	47.0	360287	S	33.0	66.0	569752	S	32.0	62.0	587947	S	30.0	58.0	550038	S	28.0	48.0	433228	S	32.0	65.0	648850	S	25.0	50.0	481580	S	27.0	50.0	788852
16449	Jag1				8.83499				8.83499				11.6033				8.83499				8.83499				11.6033				8.83499				8.83499				8.83499				8.83499				8.83499				8.83499
16450	Jag2				14.5291				14.5291	S	1.0	1.0	745.579				14.5291				14.5291					S	2.0	2.0	5330.08	R	1.0	1.0	215792				14.5291				14.5291				14.5291	S	1.0	1.0	2929.49
16451	Jak1	S	9.0	10.0	68283.4	S	8.0	10.0	73664.3	S	13.0	18.0	112352	S	7.0	10.0	72286.2	S	8.0	8.0	65789.9	S	7.0	8.0	36189.6	S	10.0	14.0	89383.6	S	9.0	13.0	66226.1	S	5.0	8.0	27672	S	7.0	10.0	60641.5	S	7.0	9.0	65864.5	S	13.0	15.0	61909.5
16452	Jak2				9.62569				9.62569				9.99327				9.62569				9.62569				9.99327				9.62569	A	1.0	1.0	9.62569				9.62569	R	2.0	3.0	113964	S	2.0	3.0	118732	A	1.0	1.0	9.62569
16453	Jak3				9.95665				9.95665				9.24985				9.95665	R	1.0	1.0	4058.5	S	1.0	1.0	9.24985				9.95665				9.95665				9.95665				9.95665	R	1.0	1.0	5063.41				9.95665
16468	Jarid2				9.23767	S	1.0	1.0	1484.94				14.7903				9.23767	A	1.0	1.0	9.23767				14.7903				9.23767	A	1.0	1.0	9.23767				9.23767	A	1.0	2.0	69376.1	A	1.0	1.0	9.23767	S	1.0	1.0	2934.33
16476	Jun	S	1.0	1.0	185759	S	3.0	4.0	245988	S	1.0	1.0	185039	S	1.0	1.0	18134.7	S	1.0	1.0	50318.1	S	1.0	1.0	92012.3	S	1.0	2.0	32534	S	2.0	2.0	41882	S	2.0	4.0	40807.1	S	2.0	2.0	35025.3	S	2.0	2.0	46671.7	S	1.0	2.0	40575.6
16477	Junb	S	2.0	4.0	83164.4	S	4.0	7.0	183395	S	3.0	5.0	295582	S	5.0	10.0	285595	S	4.0	8.0	254443	S	2.0	4.0	85041.2	S	4.0	6.0	99712.2	S	3.0	5.0	101960	S	4.0	4.0	143363	S	4.0	10.0	325640	S	4.0	14.0	315515	S	5.0	14.0	397951
16478	Jund	S	2.0	3.0	103318	S	2.0	3.0	117393	S	3.0	3.0	85409.9	S	2.0	3.0	80287.7	S	2.0	2.0	56558.7	S	2.0	3.0	24438.1	S	2.0	2.0	59933.4	S	3.0	3.0	99888.2	S	2.0	2.0	133041	S	2.0	2.0	58066.8	S	2.0	2.0	52904.4	S	3.0	4.0	201833
16480	Jup				9.42903	A	1.0	1.0	9.42903	A	1.0	1.0	2653.04	A	1.0	1.0	6194.82				9.42903				10.2307				9.42903	S	4.0	5.0	12184.1				9.42903				9.42903				9.42903				9.42903
16497	Kcnab1	A	2.0	2.0	12.97	A	2.0	2.0	12.97	A	3.0	3.0	3.53062	A	1.0	1.0	12.97	A	1.0	1.0	12.97	S	3.0	4.0	14848.8	A	1.0	2.0	12.97	S	4.0	5.0	75649	A	2.0	2.0	12.97	S	2.0	2.0	19448.7	A	1.0	1.0	12.97				12.97
16498	Kcnab2	S	18.0	47.0	2.01029e+06	S	15.0	32.0	1.60343e+06	S	15.0	33.0	1.65943e+06	S	14.0	34.0	1.37665e+06	S	13.0	26.0	887601	S	13.0	26.0	1.28625e+06	S	15.0	39.0	1.46485e+06	S	20.0	44.0	1.81809e+06	S	19.0	45.0	1.80269e+06	S	12.0	26.0	858502	S	12.0	22.0	562094	S	12.0	22.0	864994
16512	Kcnh3				7.78539				7.78539				42.7793				7.78539				7.78539				42.7793	A	1.0	1.0	12156.3				7.78539	S	1.0	1.0	18193				7.78539				7.78539				7.78539
16534	Kcnn4	S	1.0	1.0	8835.45				11.6428	S	1.0	1.0	2352.89	S	1.0	1.0	11.6428				11.6428								11.6428				11.6428	S	1.0	1.0	13649.4				11.6428				11.6428				11.6428
16536	Kcnq2				9.50232				9.50232				8.92187	S	1.0	1.0	123585	A	1.0	1.0	9.50232				8.92187				9.50232				9.50232				9.50232				9.50232				9.50232				9.50232
16541	Napsa	S	2.0	2.0	131339	S	1.0	1.0	86580.6	S	1.0	1.0	963.263	S	1.0	1.0	99066.9	S	1.0	1.0	101971	S	1.0	2.0	345491	S	2.0	3.0	351345	S	1.0	1.0	283939	S	1.0	1.0	79172.6	S	1.0	2.0	362751	S	1.0	1.0	122469	S	1.0	2.0	131646
16542	Kdr				8.73643				8.73643	A	1.0	1.0	13.0011				8.73643	S	1.0	1.0	7324.14				13.0011	A	1.0	1.0	8.73643				8.73643				8.73643				8.73643				8.73643				8.73643
16549	Khsrp	S	33.0	194.0	8.17463e+06	S	26.0	141.0	5.44893e+06	S	36.0	183.0	6.94056e+06	S	35.0	183.0	6.65473e+06	S	35.0	166.0	6.56824e+06	S	35.0	156.0	6.86015e+06	S	36.0	241.0	8.45739e+06	S	37.0	181.0	6.77168e+06	S	36.0	176.0	7.52164e+06	S	34.0	188.0	6.86183e+06	S	35.0	195.0	6.44852e+06	S	35.0	196.0	7.18765e+06
16551	Kif11	S	5.0	7.0	26733.9	S	6.0	10.0	108649	S	5.0	5.0	59962.8	S	1.0	1.0	1786.03	A	1.0	1.0	9.87129				18.2147				9.87129				9.87129	R	2.0	2.0	12309.2	A	1.0	2.0	9.87129	A	1.0	1.0	902.502	S	1.0	4.0	31132.1
16552	Kif12				8.19766	R	2.0	2.0	45671.7				33.6447				8.19766	A	1.0	1.0	14085.9	S	1.0	1.0	22420.3	A	1.0	1.0	1159.24				8.19766				8.19766				8.19766	R	1.0	1.0	1303.31	R	1.0	1.0	6162.8
16553	Kif13a	R	6.0	9.0	2593.16	S	5.0	10.0	16016.2	R	5.0	9.0	23002.5	S	2.0	3.0	2311	R	3.0	4.0	1635.46	A	1.0	3.0	10.9752	A	3.0	7.0	10.6192	S	5.0	9.0	46497.5	R	4.0	6.0	37243.6	A	2.0	5.0	10.6192	A	2.0	2.0	10.6192	A	2.0	2.0	10.6192
16554	Kif13b	S	43.0	115.0	788189	S	33.0	96.0	812224	S	44.0	88.0	832874	S	35.0	80.0	520804	S	36.0	86.0	567535	S	32.0	72.0	684819	S	45.0	114.0	1.02261e+06	S	50.0	146.0	1.12781e+06	S	39.0	106.0	766911	S	38.0	83.0	612699	S	35.0	86.0	648358	S	35.0	85.0	647123
16558	Kif16b	S	12.0	17.0	22415.9	S	11.0	16.0	35019.5	S	12.0	18.0	82747.2	S	6.0	7.0	9421.93	R	2.0	2.0	3939.09	S	2.0	2.0	4179	S	7.0	9.0	10569.8	S	10.0	14.0	34569.4	S	5.0	6.0	26909	S	2.0	2.0	8145.47	R	2.0	2.0	22353.6	S	10.0	11.0	97675.6
16561	Kif1b	S	18.0	30.0	97859.1	S	19.0	33.0	308239	S	20.0	34.0	179720	S	14.0	25.0	102014	S	18.0	34.0	126295	S	15.0	24.0	84707	S	18.0	33.0	103734	S	23.0	40.0	167694	S	14.0	26.0	81855.3	S	12.0	19.0	83467.3	S	17.0	29.0	86526.4	S	19.0	29.0	143365
16562	Kif1c	S	11.0	15.0	59398.4	S	7.0	13.0	36173.1	S	8.0	17.0	35380.7	S	6.0	10.0	20515.9	S	6.0	12.0	5923.77	S	7.0	12.0	38032.1	S	7.0	16.0	108277	S	8.0	13.0	83812.1	S	8.0	11.0	70372.7	S	6.0	11.0	47854.2	S	5.0	8.0	92020.8	S	8.0	10.0	35498.3
16563	Kif2a	S	10.0	17.0	179204	S	7.0	12.0	140619	S	8.0	12.0	145454	S	14.0	20.0	215843	S	9.0	13.0	166093	S	9.0	15.0	189110	S	12.0	26.0	272601	S	14.0	21.0	290357	S	13.0	20.0	255841	S	10.0	18.0	261085	S	9.0	13.0	168198	S	8.0	13.0	188166
16565	Kif21b	S	5.0	7.0	272016	S	3.0	3.0	3251.92	S	5.0	5.0	73096.3	S	4.0	5.0	9568.03	A	2.0	2.0	55093.5				9.76303	S	3.0	3.0	58354.8	S	1.0	1.0	2394.43	S	4.0	5.0	76497.5	R	1.0	1.0	54460.2				11.6267	R	2.0	2.0	11.6267
16568	Kif3a	S	10.0	12.0	190406	S	6.0	9.0	150780	S	11.0	13.0	134904	S	9.0	10.0	134473	S	10.0	12.0	196771	S	12.0	14.0	133407	S	8.0	12.0	141981	S	11.0	20.0	241255	S	5.0	8.0	107524	S	8.0	9.0	129841	S	10.0	14.0	202765	S	8.0	10.0	104984
16569	Kif3b	S	9.0	12.0	138005	S	12.0	20.0	450219	S	15.0	23.0	223024	S	10.0	14.0	77148.4	S	12.0	18.0	161378	S	15.0	24.0	273461	S	12.0	20.0	297359	S	10.0	15.0	306347	S	9.0	12.0	336106	S	14.0	23.0	221919	S	13.0	17.0	216960	S	13.0	24.0	264381
16570	Kif3c				13.7261				13.7261	A	3.0	3.0	877.046				13.7261	A	2.0	3.0	13.7261	A	4.0	5.0	2.4873	A	3.0	7.0	13.7261	A	2.0	3.0	13.7261	S	3.0	4.0	233384	A	3.0	4.0	13.7261	A	2.0	2.0	13.7261	R	3.0	3.0	38038.7
16571	Kif4	S	2.0	2.0	76860.7	S	1.0	2.0	8346.11	S	3.0	4.0	3678.78	S	4.0	4.0	17079.6	A	1.0	1.0	1790.06	A	2.0	2.0	9531.84				22.6139	A	2.0	4.0	320087	S	1.0	1.0	22.6139	A	1.0	1.0	22.6139				22.6139	R	1.0	2.0	191379
16572	Kif5a	R	7.0	23.0	13066.4	A	7.0	18.0	7830.64	R	8.0	25.0	3016.67	A	8.0	27.0	17.8398	A	11.0	28.0	948514	A	9.0	31.0	0.737443	A	9.0	28.0	17.8398	A	11.0	22.0	13160	A	8.0	23.0	17.8398	A	7.0	26.0	17.8398	A	8.0	20.0	17.8398	A	8.0	16.0	17.8398
16573	Kif5b	S	37.0	131.0	2.87727e+06	S	36.0	97.0	2.9306e+06	S	40.0	132.0	3.45302e+06	S	42.0	130.0	3.21745e+06	S	44.0	141.0	3.28438e+06	S	43.0	138.0	2.91826e+06	S	44.0	141.0	3.11511e+06	S	49.0	149.0	3.58253e+06	S	43.0	142.0	2.93402e+06	S	41.0	137.0	2.84727e+06	S	40.0	137.0	2.92627e+06	S	41.0	119.0	2.87551e+06
16574	Kif5c	S	8.0	33.0	81658.8	S	8.0	28.0	153983	A	8.0	33.0	492.769	A	9.0	34.0	17127.9	A	12.0	37.0	318369	A	10.0	37.0	492.769	A	10.0	35.0	5.08168	R	13.0	30.0	7511.59	S	10.0	35.0	36583.8	R	10.0	34.0	278801	A	8.0	27.0	5.08168	R	11.0	22.0	6619.58
16578	Kif9				10.3371				10.3371	A	1.0	1.0	6.72087				10.3371	A	1.0	2.0	10.3371	S	1.0	1.0	2361.34	A	1.0	4.0	10.3371	A	2.0	3.0	3867.72				10.3371	A	1.0	2.0	10.3371	A	2.0	2.0	5869.78	A	1.0	1.0	10.3371
16579	Kifap3	S	7.0	8.0	97537.6	S	5.0	6.0	126376	S	8.0	9.0	90138.1	S	5.0	5.0	91664.5	S	5.0	8.0	90083.4	S	7.0	8.0	111846	S	3.0	5.0	49353.8	S	6.0	6.0	84069.6	S	6.0	7.0	77746.8	S	5.0	5.0	101821	S	5.0	8.0	89114.1	S	5.0	6.0	82261.6
16580	Kifc5b	R	2.0	2.0	5026.34	S	3.0	3.0	9480.89	S	1.0	1.0	2803.25	S	1.0	1.0	1731.89				12.0264	R	1.0	1.0	5.39874	R	1.0	1.0	1527.2				12.0264	R	1.0	1.0	12.0264				12.0264	S	2.0	2.0	29131.6				12.0264
16588	Kin	S	1.0	1.0	8880.22	S	3.0	3.0	18963.5	S	1.0	1.0	53.3378	R	1.0	1.0	5153.55				7.52871				53.3378	S	1.0	1.0	3846.73	S	1.0	1.0	2459.13	S	2.0	2.0	12205.1				7.52871	R	1.0	1.0	7.52871	S	1.0	2.0	4305.7
16592	Fabp5	S	10.0	91.0	1.59582e+08	S	11.0	75.0	1.23728e+08	S	11.0	118.0	1.96244e+08	S	9.0	145.0	1.52057e+08	S	12.0	177.0	2.29633e+08	S	9.0	206.0	2.46779e+08	S	11.0	143.0	2.49976e+08	S	11.0	117.0	2.50318e+08	S	10.0	112.0	2.09092e+08	S	10.0	163.0	1.91092e+08	S	12.0	183.0	2.42848e+08	S	10.0	136.0	1.91531e+08
16593	Klc1	S	21.0	36.0	917726	S	17.0	35.0	1.15423e+06	S	18.0	39.0	1.04162e+06	S	16.0	27.0	1.17008e+06	S	17.0	33.0	1.03867e+06	S	13.0	31.0	1.154e+06	S	23.0	48.0	1.26445e+06	S	21.0	43.0	1.10756e+06	S	17.0	31.0	996600	S	17.0	33.0	714900	S	17.0	34.0	1.04503e+06	S	16.0	26.0	944452
16594	Klc2	S	7.0	18.0	98654.4	S	9.0	21.0	145103	S	6.0	15.0	200382	S	8.0	10.0	41506.6	S	6.0	14.0	109093	S	6.0	12.0	52130.1	S	8.0	18.0	37111.6	S	8.0	17.0	91134.6	S	6.0	11.0	84481.5	S	7.0	12.0	65150.3	S	8.0	13.0	66592.8	S	5.0	9.0	90059.7
16597	Klf12	S	1.0	1.0	1.22453e+06	A	1.0	2.0	1.55832e+06	S	2.0	4.0	329324	R	1.0	1.0	622810	S	1.0	3.0	825233	R	1.0	1.0	35206.9				23.7627	S	1.0	1.0	358920	R	1.0	2.0	1.34638e+06	A	1.0	1.0	9336.34	S	1.0	2.0	728393	S	1.0	2.0	1.43482e+06
16646	Kpna1	S	8.0	25.0	750223	S	6.0	14.0	715426	S	6.0	18.0	924318	S	6.0	20.0	662687	S	6.0	18.0	507283	S	5.0	12.0	439476	S	7.0	22.0	564204	S	9.0	25.0	724814	S	7.0	19.0	774260	S	6.0	17.0	283682	S	7.0	17.0	543655	S	5.0	13.0	478456
16647	Kpna2	S	9.0	25.0	582116	S	9.0	23.0	928304	S	9.0	21.0	612051	S	7.0	20.0	598000	S	9.0	18.0	298614	S	6.0	10.0	157751	S	7.0	15.0	191702	S	6.0	16.0	209671	S	6.0	19.0	302762	S	5.0	15.0	159270	S	5.0	12.0	114496	S	5.0	14.0	448239
16648	Kpna3	S	10.0	27.0	2.19411e+06	S	9.0	20.0	1.47364e+06	S	11.0	29.0	2.5181e+06	S	10.0	32.0	2.70388e+06	S	13.0	31.0	2.40839e+06	S	12.0	32.0	2.08092e+06	S	11.0	26.0	2.34742e+06	S	11.0	30.0	2.35218e+06	S	9.0	25.0	2.04528e+06	S	9.0	34.0	2.01932e+06	S	10.0	26.0	2.13152e+06	S	8.0	27.0	2.2334e+06
16649	Kpna4	S	7.0	16.0	1.21011e+06	S	7.0	19.0	1.01625e+06	S	8.0	25.0	1.48171e+06	S	8.0	32.0	1.42532e+06	S	10.0	28.0	1.68281e+06	S	8.0	24.0	1.25217e+06	S	8.0	20.0	1.2351e+06	S	9.0	21.0	1.34918e+06	S	7.0	30.0	1.01026e+06	S	6.0	24.0	867041	S	8.0	22.0	1.04127e+06	S	7.0	18.0	1.21448e+06
16650	Kpna6	S	8.0	18.0	371186	S	7.0	14.0	446305	S	8.0	20.0	410357	S	6.0	15.0	297697	S	6.0	12.0	232021	S	6.0	14.0	211339	S	7.0	22.0	312437	S	8.0	20.0	425596	S	7.0	14.0	263059	S	7.0	16.0	362207	S	6.0	12.0	139722	S	5.0	14.0	300341
16653	Kras	S	5.0	8.0	649953	S	6.0	8.0	1.47419e+06	S	7.0	14.0	1.91692e+06	S	6.0	11.0	1.46024e+06	S	5.0	21.0	1.61187e+06	S	5.0	13.0	1.14298e+06	S	7.0	15.0	2.09024e+06	S	7.0	16.0	1.05866e+06	S	7.0	11.0	1.02405e+06	S	6.0	21.0	1.25592e+06	S	6.0	15.0	1.26581e+06	S	6.0	12.0	1.14307e+06
16656	Hivep3	A	1.0	1.0	71548				11.5244	A	1.0	2.0	65621.2	A	1.0	1.0	28542.9	S	1.0	1.0	25469.9	A	1.0	1.0	39377.8	A	1.0	1.0	48739.3				11.5244	A	1.0	1.0	3330.48				11.5244	A	1.0	1.0	1151.56	A	2.0	2.0	29254.5
16658	Mafb	S	2.0	2.0	54204.4	S	1.0	1.0	18447.6	S	2.0	2.0	5620.21				23.4522				23.4522	A	1.0	1.0	240.922				23.4522	S	1.0	1.0	36106.6	S	1.0	1.0	17522.5				23.4522				23.4522				23.4522
16660	Krt31	S	2.0	3.0	81014	A	1.0	1.0	15098.3					A	1.0	2.0	14.1869	A	1.0	1.0	14.1869	A	1.0	1.0	3886.17				14.1869	A	1.0	2.0	14.1869	A	1.0	1.0	14.1869	A	1.0	1.0	14.1869				14.1869	A	1.0	1.0	14.1869
16661	Krt10	S	7.0	22.0	244611	S	4.0	5.0	70684.7				14035.4	S	11.0	43.0	624181	S	7.0	13.0	157098				14035.4	S	5.0	8.0	88590	S	9.0	36.0	914571	S	6.0	13.0	141245	S	7.0	11.0	138357	S	3.0	4.0	37551	S	8.0	16.0	246784
16663	Krt13	A	3.0	9.0	6.93117								142.754	A	5.0	16.0	6.93117	S	3.0	5.0	94770.4				142.754	S	2.0	3.0	40644.2	S	6.0	19.0	812221	S	3.0	7.0	101683	A	3.0	6.0	6.93117	A	1.0	2.0	6.93117	A	4.0	5.0	6.93117
16664	Krt14	A	4.0	8.0	7.02332	A	1.0	1.0	7.02332	A	1.0	1.0	124.595	S	5.0	16.0	434810	A	2.0	6.0	7.02332				124.595	S	2.0	4.0	62201.9	S	12.0	35.0	306735	S	3.0	5.0	96615.2	A	2.0	6.0	7.02332	A	1.0	2.0	7.02332	A	5.0	7.0	7.02332
16665	Krt15	A	3.0	7.0	12.6544				12.6544					A	4.0	17.0	12.6544	S	3.0	9.0	310070					S	2.0	5.0	182677	A	5.0	17.0	12.6544	S	3.0	5.0	210237	A	3.0	10.0	12.6544	S	2.0	4.0	46723.1	A	3.0	4.0	12.6544
16666	Krt16	S	5.0	16.0	169682	S	3.0	8.0	82149.8	S	3.0	4.0	84613.2	S	5.0	17.0	123244	S	3.0	10.0	129494	S	1.0	4.0	169089	S	4.0	14.0	170050	S	8.0	26.0	831232	S	6.0	14.0	335219	S	3.0	9.0	99539.1	S	3.0	5.0	68563.4	S	7.0	13.0	75361.5
16667	Krt17	A	4.0	5.0	35042.8	S	3.0	3.0	39252.6				157.063	S	4.0	9.0	426002	A	2.0	4.0	6.92717				157.063	S	2.0	3.0	32136.6	S	12.0	23.0	677753	S	3.0	3.0	51769.8	A	2.0	5.0	6.92717	A	1.0	2.0	6.92717	A	4.0	5.0	24573.7
16669	Krt19	A	2.0	3.0	6.98957								130.843	R	5.0	9.0	199975	A	2.0	4.0	6.98957				130.843	A	1.0	2.0	6.98957	S	5.0	10.0	602396	A	2.0	2.0	6.98957	A	3.0	6.0	83772.5	A	1.0	2.0	6.98957	A	2.0	2.0	6.98957
16671	Krt33b	S	2.0	3.0	58355.3	A	1.0	1.0	10992.7					A	1.0	2.0	10.7986	A	1.0	1.0	10.7986	A	1.0	1.0	12035				10.7986	A	1.0	2.0	10.7986	A	1.0	1.0	10.7986	A	1.0	1.0	10.7986				10.7986	A	1.0	1.0	10.7986
16678	Krt1	S	4.0	18.0	297109	S	4.0	11.0	148557				18590.4	S	5.0	36.0	606780	S	4.0	19.0	158999	A	1.0	1.0	18590.4	S	3.0	10.0	92017.7	S	5.0	25.0	421778	S	4.0	16.0	209106	S	5.0	19.0	147936	S	3.0	7.0	43623	S	5.0	13.0	245044
16681	Krt2	S	5.0	9.0	65146.9	S	2.0	4.0	60084.5				3418.65	S	6.0	9.0	101507	S	3.0	4.0	18656.3				3418.65	S	4.0	10.0	21102.1	S	6.0	16.0	206605	S	5.0	9.0	65119.9	S	3.0	4.0	22591.3	A	1.0	1.0	5.3619	S	6.0	10.0	77061.7
16682	Krt4	A	2.0	8.0	6.00898	A	2.0	5.0	2.80855e+06	A	1.0	5.0	643.861	A	2.0	28.0	6.00898	A	2.0	23.0	6.00898	A	1.0	23.0	643.861	R	3.0	7.0	10989.4	A	5.0	15.0	172757	A	2.0	5.0	6.00898	A	2.0	26.0	6.00898	A	2.0	21.0	6.00898	A	3.0	9.0	3.87995e+06
16687	Krt6a	S	5.0	14.0	1.15263e+07	A	2.0	6.0	8.54379	A	1.0	5.0	39.0572	S	4.0	35.0	1.07006e+07	A	3.0	25.0	8.54379	S	2.0	24.0	3.65176e+07	A	3.0	9.0	8.54379	S	15.0	33.0	1.21197e+06	A	3.0	9.0	8.54379	S	3.0	27.0	2.29889e+06	A	2.0	21.0	8.54379	A	5.0	14.0	8.54379
16688	Krt6b	A	4.0	13.0	10.8081	A	3.0	7.0	8.63846e+06	A	1.0	5.0	7.81774	A	3.0	34.0	10.8081	A	3.0	25.0	10.8081	S	2.0	24.0	3.35e+06	A	3.0	9.0	10.8081	A	13.0	30.0	10.8081	A	3.0	9.0	10.8081	S	3.0	27.0	3.26827e+06	A	2.0	21.0	10.8081	A	5.0	14.0	10.8081
16691	Krt8	R	6.0	26.0	1.92715e+07	A	4.0	18.0	7.14505	A	4.0	20.0	3.30223e+07	S	8.0	87.0	1.75778e+07	S	6.0	68.0	1.96962e+06	R	4.0	59.0	3.25586e+07	R	6.0	19.0	1.43743e+06	A	8.0	36.0	373709	R	7.0	25.0	988609	R	5.0	66.0	1.37179e+07	R	5.0	61.0	1.42696e+06	R	6.0	31.0	1.4773e+07
16706	Ksr1	A	1.0	1.0	8.17209				8.17209				25.8813	A	1.0	1.0	4336.39				8.17209				25.8813	S	1.0	1.0	8.17209	A	1.0	2.0	8.17209				8.17209	R	2.0	2.0	9406.36				8.17209	A	2.0	2.0	4153.33
16709	Ktn1	S	23.0	31.0	368553	S	24.0	34.0	491920	S	15.0	22.0	189858	S	21.0	27.0	170826	S	14.0	14.0	76196.4	S	13.0	16.0	104666	S	20.0	29.0	97588.2	S	25.0	34.0	263402	S	20.0	27.0	127311	S	19.0	24.0	139654	S	15.0	21.0	234875	S	13.0	19.0	128431
16728	L1cam				8.58425				8.58425				15.5912				8.58425				8.58425				15.5912				8.58425				8.58425				8.58425				8.58425	A	1.0	1.0	3380.06				8.58425
16764	Aff3	S	1.0	1.0	32272.9				11.973					R	1.0	1.0	7994.52				11.973								11.973				11.973				11.973				11.973				11.973	S	2.0	2.0	35559.3
16765	Stmn1	S	10.0	46.0	1.8544e+07	S	8.0	31.0	1.28075e+07	S	9.0	41.0	1.64445e+07	S	13.0	62.0	1.89721e+07	S	8.0	46.0	1.65106e+07	S	7.0	41.0	1.1282e+07	S	9.0	52.0	1.92209e+07	S	9.0	42.0	1.11741e+07	S	9.0	35.0	1.40521e+07	S	9.0	51.0	1.43176e+07	S	9.0	48.0	1.28994e+07	S	9.0	43.0	1.13107e+07
16769	Dsg4				8.4213	R	1.0	1.0	19029.3				18.9614				8.4213				8.4213				18.9614				8.4213				8.4213				8.4213				8.4213				8.4213				8.4213
16772	Lama1	R	2.0	8.0	245773	R	1.0	3.0	235708	A	1.0	1.0	2.29268e+06	R	1.0	6.0	442776	A	1.0	1.0	4.30823	A	2.0	2.0	753.305	S	2.0	8.0	217396	R	2.0	6.0	423876	R	3.0	6.0	274493	A	1.0	2.0	120488	R	2.0	3.0	18297.6	A	1.0	2.0	204223
16773	Lama2				8.47173	R	1.0	1.0	130.843				17.8575				8.47173				8.47173				17.8575				8.47173				8.47173				8.47173	A	2.0	5.0	8.47173				8.47173	R	2.0	2.0	8.47173
16774	Lama3	A	1.0	1.0	57182.7	A	1.0	2.0	8789.75	S	1.0	1.0	19295.8	R	2.0	2.0	92671.6	S	4.0	4.0	96216.2	S	2.0	2.0	129005	A	1.0	1.0	10.3445	R	2.0	2.0	3671.85				10.3445	S	1.0	2.0	96736.2	S	2.0	2.0	60278.8	S	2.0	4.0	41363.3
16777	Lamb1				10.2713	A	2.0	2.0	6409.69				7.74475	A	1.0	1.0	20178				10.2713				7.74475				10.2713				10.2713	A	1.0	1.0	10.2713	A	1.0	1.0	16304.9				10.2713	A	1.0	1.0	10.2713
16783	Lamp1	S	4.0	29.0	1.844e+07	S	4.0	20.0	1.6559e+07	S	5.0	46.0	2.163e+07	S	6.0	53.0	1.91899e+07	S	5.0	53.0	1.90665e+07	S	5.0	93.0	2.23485e+07	S	5.0	34.0	2.18581e+07	S	5.0	37.0	2.42405e+07	S	6.0	30.0	1.92888e+07	S	5.0	53.0	2.10109e+07	S	5.0	59.0	2.20508e+07	S	4.0	38.0	1.75048e+07
16784	Lamp2	S	7.0	33.0	6.40921e+06	S	6.0	28.0	5.49207e+06	S	7.0	43.0	8.12461e+06	S	7.0	38.0	6.35903e+06	S	7.0	39.0	6.44402e+06	S	7.0	78.0	9.41373e+06	S	7.0	39.0	9.58344e+06	S	7.0	45.0	9.65044e+06	S	7.0	34.0	7.59325e+06	S	7.0	51.0	7.80479e+06	S	7.0	51.0	7.57637e+06	S	7.0	38.0	7.06081e+06
16785	Rpsa	S	15.0	114.0	1.72059e+07	S	12.0	94.0	1.18626e+07	S	13.0	119.0	1.95315e+07	S	14.0	182.0	2.38162e+07	S	15.0	152.0	2.41658e+07	S	14.0	123.0	2.19633e+07	S	15.0	121.0	1.84452e+07	S	15.0	99.0	1.8711e+07	S	14.0	104.0	1.92096e+07	S	15.0	170.0	2.10399e+07	S	15.0	145.0	1.88635e+07	S	13.0	92.0	1.3036e+07
16790	Anpep	S	35.0	203.0	1.83189e+07	S	33.0	170.0	1.34121e+07	S	39.0	403.0	2.32039e+07	S	39.0	311.0	2.20278e+07	S	41.0	326.0	2.26969e+07	S	41.0	600.0	2.83229e+07	S	36.0	341.0	2.34265e+07	S	39.0	262.0	2.18121e+07	S	32.0	224.0	1.94181e+07	S	37.0	331.0	2.3834e+07	S	38.0	358.0	2.40365e+07	S	37.0	279.0	2.14687e+07
16792	Laptm5	R	1.0	1.0	7806.68				8.2487				23.5145				8.2487				8.2487				23.5145				8.2487				8.2487	S	1.0	1.0	4769.9				8.2487				8.2487				8.2487
16796	Lasp1	S	18.0	123.0	5.49662e+07	S	14.0	84.0	4.66291e+07	S	16.0	63.0	3.44924e+07	S	16.0	163.0	4.0312e+07	S	15.0	133.0	3.67135e+07	S	17.0	106.0	3.72893e+07	S	19.0	128.0	5.08427e+07	S	18.0	114.0	4.88589e+07	S	17.0	119.0	3.50906e+07	S	16.0	131.0	3.28959e+07	S	18.0	122.0	3.40895e+07	S	17.0	117.0	3.91028e+07
16798	Lats1				8.7392	A	1.0	2.0	8.7392				12.9593	S	1.0	1.0	8.7392				8.7392				12.9593	A	1.0	1.0	8.7392				8.7392				8.7392				8.7392				8.7392				8.7392
16800	Arhgef2	S	28.0	63.0	1.3156e+06	S	23.0	50.0	1.10362e+06	S	31.0	62.0	1.52318e+06	S	32.0	68.0	1.69455e+06	S	30.0	72.0	1.57682e+06	S	24.0	54.0	1.25614e+06	S	28.0	67.0	1.64451e+06	S	29.0	67.0	1.6583e+06	S	28.0	65.0	1.07205e+06	S	28.0	59.0	1.60571e+06	S	25.0	54.0	1.32296e+06	S	28.0	61.0	1.19684e+06
16801	Arhgef1	S	34.0	86.0	1.54413e+06	S	31.0	96.0	1.9852e+06	S	31.0	85.0	2.01129e+06	S	35.0	77.0	1.79686e+06	S	38.0	81.0	1.76143e+06	S	32.0	69.0	1.51065e+06	S	34.0	103.0	1.50256e+06	S	31.0	103.0	1.69831e+06	S	31.0	93.0	1.77054e+06	S	36.0	79.0	1.86276e+06	S	33.0	78.0	1.78858e+06	S	29.0	79.0	1.65992e+06
16818	Lck	A	2.0	2.0	22.6931	A	1.0	1.0	22.6931	S	3.0	7.0	8584.55	A	2.0	5.0	22.6931	A	2.0	6.0	22.6931	S	3.0	7.0	3422.58	A	2.0	6.0	22.6931	A	2.0	4.0	22.6931	A	1.0	2.0	22.6931	A	3.0	7.0	1.35307e+06	A	2.0	9.0	22.6931	A	2.0	2.0	22.6931
16822	Lcp2	S	5.0	10.0	95915.7	S	4.0	9.0	284675	S	5.0	8.0	486027	S	12.0	19.0	335491	S	10.0	15.0	443194	S	6.0	6.0	268854	S	9.0	10.0	293994	S	7.0	8.0	101821	S	8.0	20.0	382058	S	17.0	26.0	1.08745e+06	S	17.0	30.0	813791	S	13.0	37.0	864590
16828	Ldha	S	22.0	232.0	1.74684e+08	S	20.0	185.0	1.40206e+08	S	19.0	237.0	1.78325e+08	S	23.0	416.0	1.96459e+08	S	21.0	394.0	1.98391e+08	S	21.0	323.0	1.71314e+08	S	21.0	285.0	1.8738e+08	S	21.0	266.0	1.76947e+08	S	21.0	248.0	1.88402e+08	S	23.0	426.0	1.77365e+08	S	22.0	385.0	1.7397e+08	S	22.0	292.0	1.89344e+08
16832	Ldhb	S	5.0	5.0	98270.5	S	2.0	2.0	69562.5	S	3.0	3.0	107984	S	2.0	5.0	72910	S	5.0	9.0	91592	S	3.0	4.0	90320.9	S	5.0	6.0	172555	S	6.0	7.0	220768	S	3.0	3.0	88064.4	S	4.0	9.0	120160	S	3.0	6.0	76564.4	S	3.0	6.0	80003.6
16834	Cog1	S	14.0	18.0	123644	S	10.0	17.0	138017	S	19.0	29.0	195798	S	7.0	10.0	77501.4	S	9.0	11.0	91617.1	S	13.0	19.0	103625	S	11.0	17.0	168072	S	18.0	23.0	174672	S	10.0	21.0	167373	S	11.0	13.0	88289.6	S	7.0	10.0	95254.8	S	6.0	7.0	69475.9
16835	Ldlr	S	1.0	2.0	12190	S	2.0	3.0	17200	S	1.0	1.0	3999.73	S	3.0	6.0	31653.2	S	4.0	4.0	31984.4	S	1.0	2.0	4704.11	A	1.0	1.0	13.1804	S	1.0	1.0	9312.73	S	2.0	2.0	15122	S	3.0	4.0	23482.3	S	1.0	2.0	8815.02	S	2.0	2.0	15330.1
16852	Lgals1	S	8.0	291.0	2.56615e+08	S	7.0	225.0	1.64317e+08	S	8.0	295.0	2.51715e+08	S	7.0	376.0	2.36956e+08	S	7.0	360.0	2.25452e+08	S	6.0	367.0	2.29993e+08	S	8.0	309.0	2.80281e+08	S	7.0	290.0	2.67387e+08	S	9.0	252.0	3.21169e+08	S	7.0	366.0	2.40672e+08	S	7.0	394.0	2.27185e+08	S	8.0	321.0	2.31602e+08
16854	Lgals3	S	9.0	630.0	4.47773e+08	S	8.0	537.0	1.64237e+08	S	9.0	881.0	5.59338e+08	S	9.0	1011.0	6.5248e+08	S	8.0	1054.0	7.05524e+08	S	9.0	1228.0	6.64014e+08	S	9.0	824.0	7.64348e+08	S	10.0	739.0	7.1091e+08	S	9.0	579.0	4.83806e+08	S	10.0	956.0	5.97508e+08	S	10.0	950.0	6.33662e+08	S	9.0	807.0	2.9314e+08
16859	Lgals9	S	5.0	11.0	688852	S	4.0	9.0	685873	S	7.0	30.0	1.24324e+06	S	5.0	15.0	1.53056e+06	S	4.0	27.0	2.11814e+06	S	6.0	35.0	2.08865e+06	S	4.0	15.0	1.09037e+06	S	7.0	19.0	1.00309e+06	S	5.0	25.0	2.30915e+06	S	6.0	32.0	2.96056e+06	S	6.0	22.0	1.81993e+06	S	5.0	21.0	1.83594e+06
16865	Eif2d	S	4.0	4.0	56680.3	S	3.0	4.0	45544.7	S	4.0	6.0	51706.2	S	4.0	4.0	48420	S	3.0	3.0	13332	S	4.0	5.0	48382.6	S	3.0	6.0	69732	S	6.0	13.0	103006	S	4.0	8.0	32531.3	S	4.0	5.0	22651.5	S	3.0	5.0	18061.8	S	5.0	7.0	45701.3
16876	Lhx9				37.1338				37.1338	R	1.0	2.0	488.116				37.1338				37.1338	A	1.0	3.0	533.707				37.1338				37.1338				37.1338				37.1338				37.1338				37.1338
16881	Lig1	S	21.0	39.0	448250	S	14.0	26.0	376522	S	13.0	26.0	389082	S	20.0	32.0	454591	S	13.0	18.0	198533	S	5.0	7.0	97687.8	S	17.0	27.0	187685	S	8.0	13.0	82962.1	S	13.0	18.0	152642	S	12.0	16.0	150961	S	4.0	5.0	234260	S	8.0	12.0	111694
16882	Lig3	S	4.0	4.0	11374.6	S	4.0	5.0	17656.8				830.969	S	4.0	4.0	8213.4	S	4.0	4.0	11488.2	S	1.0	1.0	66233.2	S	3.0	3.0	613.122	S	6.0	6.0	20886.2	S	6.0	7.0	39590.1	S	4.0	7.0	18231.3	S	4.0	4.0	12164.3	S	7.0	7.0	11855
16889	Lipa	S	9.0	37.0	5.66673e+06	S	5.0	17.0	3.21753e+06	S	9.0	52.0	5.80985e+06	S	8.0	29.0	3.50667e+06	S	8.0	31.0	4.3573e+06	S	9.0	45.0	5.40009e+06	S	9.0	56.0	7.14563e+06	S	9.0	34.0	4.45478e+06	S	8.0	34.0	3.88866e+06	S	7.0	32.0	4.02462e+06	S	7.0	20.0	2.15859e+06	S	7.0	25.0	2.88155e+06
16890	Lipe	S	3.0	6.0	22878.2	S	3.0	8.0	35003.5	S	1.0	2.0	18544.2	S	4.0	7.0	14910.6	R	2.0	6.0	12540.1	S	4.0	5.0	43807.3	S	4.0	6.0	30234.9	S	8.0	12.0	46549.3	S	4.0	11.0	33138.2	S	6.0	9.0	42472.9	S	4.0	9.0	27442.1	S	5.0	11.0	50520.3
16897	Llgl1	S	1.0	3.0	7673.18	S	4.0	9.0	36780.7	S	2.0	2.0	13151.9	S	1.0	2.0	8354.68	S	3.0	4.0	23406.9	R	2.0	2.0	2117.64	S	4.0	8.0	6232.71	S	1.0	1.0	12275.6	S	3.0	4.0	34464.1	S	3.0	6.0	24782.3	S	3.0	3.0	14.7786	A	1.0	1.0	3853.86
16898	Rps2	S	11.0	45.0	1.92565e+07	S	10.0	33.0	1.84607e+07	S	12.0	46.0	2.24293e+07	S	12.0	73.0	2.91622e+07	S	15.0	73.0	2.3377e+07	S	13.0	58.0	2.52844e+07	S	10.0	59.0	2.28599e+07	S	11.0	53.0	2.16569e+07	S	10.0	46.0	1.96899e+07	S	13.0	93.0	3.00813e+07	S	12.0	75.0	2.49916e+07	S	11.0	43.0	1.95073e+07
16905	Lmna	S	49.0	315.0	4.99528e+07	S	48.0	388.0	8.61411e+07	S	50.0	292.0	6.76515e+07	S	55.0	571.0	7.53094e+07	S	54.0	572.0	7.3443e+07	S	52.0	410.0	6.93134e+07	S	52.0	442.0	7.04236e+07	S	54.0	435.0	8.79872e+07	S	56.0	394.0	7.75749e+07	S	60.0	725.0	1.04835e+08	S	58.0	621.0	8.29137e+07	S	47.0	413.0	7.2671e+07
16906	Lmnb1	S	32.0	97.0	4.71572e+06	S	27.0	102.0	5.79946e+06	S	36.0	126.0	7.19586e+06	S	39.0	143.0	6.95111e+06	S	44.0	134.0	6.68828e+06	S	36.0	130.0	5.87794e+06	S	41.0	169.0	7.99902e+06	S	41.0	167.0	7.50956e+06	S	32.0	107.0	5.4202e+06	S	44.0	187.0	1.01295e+07	S	42.0	157.0	6.84533e+06	S	32.0	129.0	6.76483e+06
16907	Lmnb2	S	23.0	44.0	1.20123e+06	S	24.0	59.0	1.73749e+06	S	29.0	76.0	1.87738e+06	S	23.0	55.0	1.48852e+06	S	27.0	69.0	1.91094e+06	S	26.0	65.0	1.80338e+06	S	29.0	69.0	1.8846e+06	S	29.0	68.0	1.64365e+06	S	27.0	62.0	3.353e+06	S	33.0	87.0	2.31375e+06	S	27.0	58.0	1.69206e+06	S	22.0	51.0	1.33019e+06
16912	Psmb9	S	4.0	6.0	499369	S	2.0	3.0	249275	S	5.0	13.0	1.05552e+06	S	4.0	8.0	892185	S	4.0	8.0	2.4693e+06	S	4.0	17.0	1.41913e+06	S	4.0	7.0	1.15823e+06	S	4.0	8.0	1.08258e+06	S	4.0	8.0	928725	S	4.0	11.0	1.70571e+06	S	4.0	10.0	1.16924e+06	S	4.0	7.0	1.01113e+06
16913	Psmb8	S	13.0	48.0	4.71144e+06	S	12.0	40.0	4.85994e+06	S	16.0	91.0	6.13626e+06	S	14.0	51.0	5.20404e+06	S	16.0	67.0	5.85e+06	S	15.0	81.0	6.3915e+06	S	17.0	85.0	6.29152e+06	S	17.0	70.0	5.37256e+06	S	14.0	50.0	4.93344e+06	S	16.0	86.0	6.08996e+06	S	17.0	70.0	5.02943e+06	S	17.0	49.0	4.60143e+06
16922	Phyh	S	1.0	1.0	17579.9	S	1.0	1.0	10144.5				263.29	S	1.0	1.0	13551.6	A	1.0	1.0	11211.6				263.29	S	1.0	1.0	7952.72	R	1.0	1.0	6647.38	S	1.0	2.0	15494.9	S	1.0	1.0	19304.8	S	2.0	2.0	10246.7
16949	Loxl1				7.81431				7.81431				41.1594				7.81431	R	1.0	1.0	2624.99				41.1594				7.81431				7.81431				7.81431	S	1.0	1.0	51054.6	A	1.0	1.0	9006				7.81431
16952	Anxa1	S	27.0	274.0	1.47959e+08	S	26.0	228.0	1.58251e+08	S	26.0	327.0	1.49915e+08	S	28.0	446.0	1.77839e+08	S	30.0	461.0	2.08144e+08	S	28.0	548.0	1.80121e+08	S	28.0	292.0	1.31861e+08	S	28.0	287.0	1.46591e+08	S	26.0	270.0	1.20461e+08	S	28.0	383.0	1.28382e+08	S	29.0	402.0	1.48307e+08	S	25.0	276.0	1.33832e+08
16956	Lpl	S	4.0	6.0	292077	S	3.0	7.0	240293	S	10.0	19.0	351201	S	6.0	15.0	495343	S	6.0	14.0	465697	S	6.0	19.0	240407	S	2.0	4.0	126765	S	4.0	7.0	244471	S	3.0	7.0	146744	S	3.0	10.0	182021	S	3.0	8.0	150672	S	3.0	5.0	204365
16969	Zbtb7a	S	4.0	11.0	167094	S	5.0	14.0	193217	S	2.0	6.0	121100	S	2.0	11.0	163118	S	3.0	10.0	149305	S	5.0	13.0	207732	S	4.0	10.0	111671	S	4.0	6.0	82746.1	S	4.0	14.0	229148	S	5.0	13.0	205162	S	3.0	9.0	130292	S	3.0	10.0	196524
16970	Lrmp	S	6.0	7.0	168913	S	7.0	13.0	106632	S	8.0	14.0	239099	S	5.0	11.0	149842	S	3.0	6.0	75455.9	S	3.0	5.0	75488.7	S	6.0	16.0	244189	S	5.0	9.0	167412	S	7.0	11.0	71437.7	S	7.0	12.0	247559	S	5.0	9.0	143329	S	7.0	14.0	155395
16971	Lrp1	S	61.0	206.0	1.22166e+06	S	46.0	146.0	807184	S	60.0	146.0	897896	S	47.0	116.0	667386	S	43.0	117.0	514441	S	28.0	55.0	267225	S	60.0	157.0	612135	S	70.0	185.0	883148	S	51.0	133.0	659114	S	24.0	63.0	284342	S	22.0	57.0	223510	S	22.0	47.0	262724
16973	Lrp5				17.1108				17.1108					A	1.0	1.0	17.1108	A	1.0	1.0	4365.06	A	1.0	1.0	651.849	A	1.0	2.0	17.1108	A	1.0	1.0	17.1108	S	1.0	1.0	3233.91				17.1108				17.1108	S	1.0	1.0	17.1108
16974	Lrp6				8.40358				8.40358				19.4308	A	1.0	1.0	8.40358	R	1.0	1.0	359.113				19.4308	S	2.0	4.0	675.633	A	1.0	1.0	8.40358				8.40358				8.40358				8.40358				8.40358
16976	Lrpap1	S	20.0	68.0	7.8546e+06	S	17.0	59.0	7.04675e+06	S	18.0	62.0	7.05876e+06	S	21.0	69.0	7.36402e+06	S	20.0	72.0	8.05968e+06	S	21.0	80.0	7.42592e+06	S	21.0	74.0	8.52294e+06	S	23.0	72.0	7.0896e+06	S	21.0	62.0	6.53405e+06	S	20.0	68.0	5.89144e+06	S	21.0	68.0	5.89643e+06	S	17.0	70.0	6.11437e+06
16978	Lrrfip1	S	28.0	130.0	5.31548e+06	S	27.0	111.0	4.36609e+06	S	22.0	97.0	4.30077e+06	S	23.0	134.0	4.01504e+06	S	25.0	117.0	3.92255e+06	S	23.0	99.0	3.11347e+06	S	27.0	134.0	4.34857e+06	S	27.0	117.0	3.69505e+06	S	27.0	119.0	4.36961e+06	S	23.0	94.0	2.48435e+06	S	21.0	112.0	3.06692e+06	S	25.0	101.0	3.13775e+06
16985	Lsp1	S	16.0	97.0	2.97348e+07	S	14.0	69.0	2.5786e+07	S	14.0	64.0	2.52426e+07	S	15.0	102.0	2.32581e+07	S	17.0	108.0	2.05137e+07	S	14.0	73.0	1.94424e+07	S	15.0	102.0	2.44275e+07	S	16.0	79.0	2.50505e+07	S	15.0	69.0	2.03733e+07	S	15.0	94.0	1.60435e+07	S	16.0	116.0	2.30212e+07	S	14.0	86.0	2.59234e+07
16987	Lss	S	15.0	29.0	806014	S	12.0	21.0	731381	S	11.0	24.0	1.00851e+06	S	12.0	25.0	718442	S	15.0	37.0	913180	S	11.0	20.0	730354	S	15.0	38.0	797525	S	16.0	35.0	1.10851e+06	S	14.0	34.0	1.13e+06	S	14.0	36.0	1.14048e+06	S	13.0	31.0	1.04606e+06	S	12.0	29.0	803863
16993	Lta4h	S	25.0	78.0	3.64702e+06	S	24.0	69.0	3.45526e+06	S	30.0	106.0	4.77301e+06	S	28.0	79.0	3.73272e+06	S	29.0	90.0	3.87925e+06	S	27.0	95.0	4.1176e+06	S	30.0	114.0	4.78468e+06	S	29.0	102.0	5.04404e+06	S	26.0	87.0	4.15089e+06	S	26.0	82.0	3.55769e+06	S	28.0	74.0	3.92489e+06	S	21.0	78.0	3.63858e+06
17025	Alad	S	2.0	4.0	123172	S	2.0	3.0	96953.4	S	5.0	9.0	111974	S	2.0	2.0	102614	S	2.0	2.0	68128.2	S	3.0	3.0	57360.2	S	2.0	4.0	160798	S	2.0	3.0	94332.8	S	4.0	6.0	169817	S	1.0	1.0	44150.8	S	2.0	3.0	69626.4	S	1.0	1.0	21.1913
17035	Lxn	S	4.0	9.0	787375	S	2.0	3.0	282413	S	5.0	10.0	1.52021e+06	S	5.0	11.0	1.81654e+06	S	4.0	8.0	1.85544e+06	S	4.0	6.0	1.20865e+06	S	6.0	16.0	1.85749e+06	S	4.0	16.0	1.40397e+06	S	3.0	11.0	933410	S	5.0	12.0	2.13359e+06	S	5.0	12.0	2.10609e+06	S	4.0	10.0	1.1398e+06
17060	Blnk	S	1.0	4.0	147250	S	2.0	3.0	162310	S	5.0	13.0	45775.8	S	2.0	2.0	159198	S	2.0	6.0	186081	S	6.0	10.0	69642.5	S	1.0	3.0	67103.5	S	1.0	2.0	48782.6	S	1.0	2.0	49109.9	S	1.0	2.0	25.6187	S	1.0	2.0	25.6187	S	2.0	4.0	94881.6
17064	Cd93	S	2.0	2.0	15823.9	S	1.0	2.0	38324.8	S	1.0	2.0	330286	S	2.0	3.0	43933.8	S	1.0	2.0	19860.5				347.156	S	2.0	7.0	29386	S	1.0	2.0	2981.53					R	1.0	1.0	8320.22					S	1.0	3.0	10345.8
17076	Ly75				8.65576				8.65576	A	1.0	1.0	14.2832	S	1.0	2.0	41746.2				8.65576				14.2832				8.65576				8.65576	A	1.0	1.0	8.65576				8.65576	A	1.0	1.0	8.65576				8.65576
17079	Cd180	S	4.0	10.0	487400	S	2.0	6.0	458609	S	10.0	63.0	1.03212e+06	S	5.0	12.0	498165	S	6.0	9.0	584561	S	13.0	57.0	867190	S	6.0	15.0	521805	S	5.0	14.0	732635	S	5.0	18.0	746946	S	6.0	12.0	952152	S	4.0	7.0	404647	S	4.0	12.0	635374
17083	Tmed1					S	1.0	2.0	23054.9	S	1.0	1.0	617.051												617.051	S	2.0	2.0	31009	S	1.0	2.0	23385.8	S	1.0	2.0	40146.2	R	1.0	1.0	13852.8	S	1.0	1.0	25996.6	S	2.0	2.0	29843.9
17084	Ly86	S	1.0	1.0	133772				29.1194	S	2.0	8.0	64247.3	S	1.0	5.0	4.73112e+06	S	1.0	4.0	345328	S	1.0	3.0	299448	S	1.0	1.0	119335	S	1.0	1.0	233833	S	1.0	1.0	223195	S	1.0	3.0	577106	S	1.0	2.0	354380	R	1.0	1.0	39014.9
17085	Ly9	S	7.0	12.0	396298	S	5.0	11.0	424993	S	4.0	6.0	413737	S	5.0	11.0	332153	S	4.0	8.0	367490	S	4.0	7.0	312031	S	5.0	13.0	309493	S	5.0	14.0	369283	S	6.0	14.0	474449	S	4.0	10.0	205105	S	6.0	11.0	302230	S	4.0	8.0	212353
17089	Lyar	S	4.0	6.0	56596.8	S	5.0	6.0	126251	S	4.0	7.0	153501	S	3.0	6.0	137010	S	3.0	3.0	28193.4	R	1.0	1.0	3976.62	S	3.0	4.0	280817	S	3.0	4.0	25528.2	S	2.0	4.0	17923.2	S	4.0	6.0	88066.3	S	1.0	1.0	38791.8	S	1.0	2.0	14.3876
17096	Lyn	S	13.0	23.0	559705	S	11.0	18.0	622041	S	13.0	28.0	1.05312e+06	S	15.0	30.0	1.18772e+06	S	16.0	36.0	1.55535e+06	S	17.0	41.0	1.02382e+06	S	18.0	35.0	765458	S	14.0	28.0	706966	S	12.0	26.0	837664	S	16.0	33.0	1.79717e+06	S	14.0	35.0	1.16806e+06	S	14.0	32.0	1.33321e+06
17101	Lyst	S	15.0	18.0	24967.9	S	12.0	15.0	74613.4	S	11.0	14.0	6720.69	S	3.0	3.0	4369.78	S	8.0	11.0	16428.6	R	3.0	3.0	44175	S	10.0	11.0	28694.2	S	11.0	14.0	20752.3	S	10.0	16.0	19094.3	S	3.0	3.0	3439.09	S	3.0	4.0	4908.5	S	8.0	10.0	22725.7
17105	Lyz2	S	5.0	68.0	1.29211e+08	S	5.0	54.0	1.38903e+08	S	6.0	75.0	2.07969e+08	S	4.0	139.0	1.55794e+08	S	4.0	150.0	2.13494e+08	S	4.0	130.0	2.04704e+08	S	5.0	104.0	2.8326e+08	S	5.0	108.0	3.47169e+08	S	5.0	82.0	2.27077e+08	S	5.0	178.0	2.5226e+08	S	5.0	203.0	2.93708e+08	S	5.0	97.0	2.0367e+08
17110	Lyz1	S	3.0	10.0	54654.4	S	3.0	11.0	221757	A	3.0	12.0	258.32	A	2.0	39.0	6.63965	A	3.0	36.0	1.67446e+07	A	2.0	23.0	258.32	A	2.0	16.0	6.63965	S	3.0	16.0	96046.5	S	3.0	9.0	1.68266e+07	A	3.0	41.0	6.63965	A	3.0	49.0	6.63965	S	4.0	9.0	60423
17113	M6pr	S	4.0	23.0	2.8102e+06	S	5.0	22.0	5.38365e+06	S	6.0	20.0	3.62113e+06	S	6.0	22.0	4.96621e+06	S	5.0	26.0	4.69809e+06	S	5.0	33.0	5.35237e+06	S	5.0	35.0	6.15649e+06	S	6.0	26.0	4.38259e+06	S	5.0	20.0	5.50036e+06	S	6.0	27.0	5.40393e+06	S	6.0	25.0	5.79521e+06	S	6.0	27.0	6.14068e+06
17116	Mab21l1				8.59388				8.59388				15.361				8.59388				8.59388				15.361				8.59388				8.59388				8.59388	S	2.0	2.0	160416				8.59388				8.59388
17118	Marcks	S	13.0	54.0	1.05037e+07	S	12.0	61.0	1.08306e+07	S	16.0	75.0	1.16224e+07	S	11.0	70.0	1.25574e+07	S	11.0	62.0	1.25219e+07	S	12.0	112.0	1.34327e+07	S	14.0	68.0	1.42143e+07	S	13.0	65.0	1.0904e+07	S	12.0	50.0	9.00672e+06	S	12.0	83.0	1.70964e+07	S	12.0	85.0	1.57197e+07	S	13.0	81.0	1.76283e+07
17120	Mad1l1	S	3.0	4.0	2477.92	S	4.0	5.0	35677.8	S	7.0	8.0	69149.7	S	5.0	5.0	28481.3	S	4.0	5.0	18031.3	S	2.0	3.0	303.318	S	7.0	10.0	99922.9	S	11.0	15.0	97365.5	S	5.0	5.0	13014.4	S	5.0	6.0	9035.06	S	6.0	9.0	18342.2	S	3.0	4.0	45837.6
17125	Smad1	R	1.0	1.0	16720.3	S	2.0	2.0	82116.3	R	1.0	1.0	6575.26	S	1.0	1.0	15292.2				13.0084	S	1.0	1.0	8954.9				13.0084				13.0084				13.0084	S	2.0	2.0	20312.9				13.0084				13.0084
17126	Smad2	S	4.0	7.0	133024	S	3.0	4.0	109114	S	3.0	5.0	89641.7	S	3.0	6.0	120994	S	3.0	5.0	427265	S	2.0	3.0	268023	S	3.0	6.0	118195	S	4.0	8.0	122322	S	4.0	5.0	159548	S	3.0	6.0	469195	A	2.0	4.0	123876	S	4.0	8.0	144526
17128	Smad4				13.9467				13.9467	S	1.0	1.0	588.92	S	1.0	1.0	13.9467				13.9467	R	1.0	1.0	464.24				13.9467				13.9467				13.9467				13.9467				13.9467	A	1.0	1.0	8257.92
17132	Maf				14.0768				14.0768	S	1.0	1.0	636.476				14.0768				14.0768	S	1.0	1.0	807.016				14.0768				14.0768				14.0768	S	1.0	1.0	27526.4	S	1.0	1.0	14.0768				14.0768
17134	Mafg	A	1.0	1.0	14759.5	R	1.0	1.0	28617.9				716.56	S	5.0	5.0	127446	S	2.0	2.0	40321.8	R	1.0	1.0	66497.8	S	2.0	2.0	20580.5	S	3.0	3.0	64188.5	S	3.0	5.0	82964.5	S	3.0	4.0	168748	S	1.0	1.0	41337.5	S	2.0	2.0	61669.9
17145	Mageb1				8.60994				8.60994				15.0728				8.60994				8.60994				15.0728				8.60994				8.60994				8.60994				8.60994				8.60994	S	1.0	1.0	112992
17146	Mageb2				8.60572				8.60572				15.148				8.60572				8.60572				15.148				8.60572				8.60572				8.60572				8.60572				8.60572	S	1.0	1.0	123891
17147	Mageb3				8.60344				8.60344				15.1888				8.60344				8.60344				15.1888				8.60344				8.60344				8.60344				8.60344				8.60344	S	1.0	1.0	130210
17149	Magoh	S	5.0	14.0	2.68525e+06	S	7.0	16.0	2.86629e+06	R	6.0	21.0	3.47738e+06	S	6.0	14.0	1.27938e+06	S	5.0	17.0	1.37518e+06	S	4.0	15.0	1.21841e+06	S	6.0	19.0	3.23239e+06	S	5.0	16.0	1.50714e+06	S	5.0	13.0	2.34964e+06	S	6.0	16.0	1.49832e+06	S	4.0	12.0	1.12157e+06	S	6.0	12.0	3.32261e+06
17151	Ccndbp1				9.4035				9.4035				23.7269	S	1.0	1.0	27208.1	S	1.0	1.0	23430.4				23.7269	S	1.0	1.0	20788.5				9.4035	S	3.0	3.0	78811.1	S	2.0	2.0	33110.1	S	2.0	2.0	10305.2	R	1.0	1.0	56194.7
17155	Man1a	S	1.0	3.0	26414.4	S	4.0	7.0	80130.4	S	4.0	5.0	120272	S	3.0	4.0	37343.5	S	5.0	9.0	87223.8				379.298	S	2.0	2.0	9986.36	S	5.0	7.0	71137.2	S	2.0	5.0	39387.3	S	2.0	3.0	11427.9	S	1.0	2.0	1738.58	S	5.0	10.0	84153.5
17156	Man1a2				11.3412	R	1.0	1.0	2680.43	R	1.0	1.0	1081.24				11.3412				11.3412					S	1.0	1.0	4232.53	R	1.0	1.0	3965.07	A	1.0	1.0	5303.88				11.3412				11.3412				11.3412
17158	Man2a1	S	14.0	21.0	247027	S	14.0	24.0	174336	S	22.0	45.0	392766	S	18.0	29.0	327444	S	21.0	32.0	448416	S	17.0	26.0	276287	S	18.0	34.0	367131	S	21.0	35.0	338729	S	17.0	23.0	165806	S	19.0	30.0	312955	S	17.0	29.0	344815	S	15.0	24.0	255940
17159	Man2b1	S	25.0	91.0	4.22468e+06	S	20.0	78.0	4.58193e+06	S	31.0	158.0	1.14311e+07	S	21.0	89.0	3.63268e+06	S	27.0	117.0	5.90301e+06	S	28.0	144.0	4.93889e+06	S	30.0	154.0	7.40555e+06	S	29.0	155.0	8.96747e+06	S	23.0	115.0	7.09089e+06	S	26.0	110.0	4.67315e+06	S	23.0	125.0	6.09202e+06	S	21.0	111.0	4.88369e+06
17160	Man2b2	S	16.0	50.0	1.61389e+06	S	10.0	32.0	1.33921e+06	S	20.0	84.0	2.13188e+06	S	15.0	39.0	1.06733e+06	S	21.0	59.0	2.02623e+06	S	22.0	72.0	1.62752e+06	S	18.0	55.0	2.08268e+06	S	18.0	54.0	2.62738e+06	S	11.0	25.0	732343	S	17.0	45.0	1.34007e+06	S	18.0	54.0	1.65272e+06	S	12.0	32.0	567705
17161	Maoa	S	9.0	15.0	616967	S	9.0	16.0	737041	S	6.0	14.0	549624	S	10.0	18.0	425712	S	11.0	28.0	811965	S	12.0	23.0	689566	S	9.0	25.0	801369	S	16.0	32.0	1.52052e+06	S	10.0	15.0	828439	S	10.0	27.0	618537	S	12.0	26.0	986134	S	6.0	13.0	671323
17164	Mapkapk2	S	15.0	34.0	1.49289e+06	S	14.0	29.0	1.19951e+06	S	13.0	35.0	1.88105e+06	S	14.0	54.0	2.7887e+06	S	15.0	54.0	2.72899e+06	S	12.0	45.0	2.44042e+06	S	13.0	43.0	1.68701e+06	S	12.0	35.0	1.77742e+06	S	13.0	35.0	2.04657e+06	S	16.0	59.0	3.16568e+06	S	16.0	57.0	2.81614e+06	S	15.0	42.0	2.52886e+06
17167	Marco												419.1	S	5.0	9.0	73910.3	S	7.0	12.0	140533				419.1													S	8.0	19.0	195797	S	12.0	31.0	468559	S	15.0	30.0	439646
17168	Nprl3				10.0839	A	1.0	1.0	211236	S	2.0	3.0	8134.31				10.0839				10.0839								10.0839				10.0839				10.0839				10.0839				10.0839				10.0839
17169	Mark3	S	5.0	6.0	7652.58	S	4.0	5.0	17104	S	7.0	8.0	23797.7	S	4.0	5.0	25987.1	S	4.0	5.0	19538.4	A	2.0	2.0	288.06	S	4.0	4.0	5522.39	S	5.0	6.0	7361.3	S	6.0	6.0	8276.32	S	4.0	4.0	7398.72	S	1.0	2.0	11367.7	S	4.0	6.0	12767.3
17179	Matk	S	1.0	2.0	13093.1	S	1.0	2.0	28443.4	S	2.0	4.0	18792.9				20.1305	S	1.0	2.0	10286.6	S	2.0	2.0	6316.15	S	2.0	3.0	14985.9	S	2.0	2.0	21779.6	S	2.0	2.0	53803.3	S	2.0	3.0	3524.38	S	1.0	2.0	7570.17	S	1.0	1.0	14265.6
17180	Matn1				8.68923				8.68923				13.7351				8.68923				8.68923				13.7351	S	1.0	1.0	20236.8				8.68923				8.68923				8.68923				8.68923				8.68923
17184	Matr3	S	26.0	73.0	2.89618e+06	S	18.0	55.0	2.18532e+06	S	25.0	68.0	3.19677e+06	S	23.0	69.0	3.81865e+06	S	21.0	65.0	2.88732e+06	S	22.0	51.0	2.42416e+06	S	23.0	80.0	3.00935e+06	S	23.0	75.0	2.68282e+06	S	22.0	75.0	2.68747e+06	S	25.0	82.0	3.55681e+06	S	20.0	63.0	2.4384e+06	S	23.0	75.0	2.84126e+06
17187	Max	S	3.0	6.0	247047	S	1.0	3.0	134301	S	2.0	4.0	257666	S	1.0	1.0	94150	S	2.0	4.0	49004.1	S	2.0	4.0	181405	S	2.0	9.0	249339	S	2.0	7.0	211452	S	3.0	8.0	320352	S	2.0	4.0	146682	S	1.0	2.0	55647.9	S	3.0	8.0	207779
17188	Maz	A	1.0	1.0	13.132				13.132	S	1.0	1.0	116.856				13.132				13.132								13.132				13.132	A	1.0	1.0	13.132				13.132				13.132				13.132
17190	Mbd1				8.36034	S	2.0	3.0	15585.4				27.3778	R	1.0	1.0	3500.64	R	1.0	1.0	5223.29	R	1.0	1.0	26839.3	R	1.0	3.0	8.36034				8.36034				8.36034	S	1.0	1.0	9597.34	S	1.0	1.0	2686.75				8.36034
17191	Mbd2	S	5.0	5.0	221881	S	7.0	7.0	420857	S	5.0	8.0	126466	S	5.0	5.0	434493	S	5.0	5.0	644179	S	3.0	4.0	216891	S	3.0	3.0	71344.5	S	4.0	4.0	166821	S	6.0	6.0	434790	S	7.0	9.0	558259	S	2.0	2.0	237580	S	6.0	7.0	260566
17192	Mbd3	A	1.0	1.0	7.98935				7.98935	A	1.0	1.0	32.7848				7.98935				7.98935				32.7848	S	1.0	1.0	2606.31	S	1.0	1.0	2374.41				7.98935				7.98935				7.98935				7.98935
17196	Mbp	S	3.0	15.0	854996	S	3.0	10.0	667392	S	2.0	6.0	845455	S	2.0	13.0	573185	S	3.0	13.0	517703	S	1.0	7.0	418783	S	3.0	11.0	925097	S	3.0	14.0	906411	S	2.0	19.0	681630	S	2.0	12.0	292284	S	2.0	12.0	341252	S	3.0	9.0	807683
17199	Mc1r				8.27612				8.27612				22.6468				8.27612				8.27612				22.6468				8.27612				8.27612				8.27612	A	1.0	1.0	36919.7	S	1.0	1.0	47824.4				8.27612
17207	Mcf2l				9.70107	A	1.0	1.0	9.70107	A	1.0	1.0	28012.9	S	1.0	1.0	32533.2				9.70107				10.5428				9.70107	R	1.0	1.0	3945.84	A	1.0	1.0	7497.63				9.70107	A	1.0	1.0	9.70107				9.70107
17210	Mcl1	S	8.0	17.0	1.09653e+06	S	6.0	15.0	1.1753e+06	S	5.0	12.0	807616	S	10.0	30.0	2.65991e+06	S	10.0	36.0	2.89236e+06	S	7.0	12.0	1.96436e+06	S	8.0	16.0	901690	S	8.0	15.0	827967	S	10.0	24.0	1.85466e+06	S	10.0	25.0	2.06418e+06	S	10.0	27.0	2.12782e+06	S	9.0	23.0	2.33474e+06
17215	Mcm3	S	29.0	84.0	1.42486e+06	S	26.0	71.0	1.24705e+06	S	26.0	69.0	1.23085e+06	S	22.0	56.0	1.06042e+06	S	24.0	59.0	1.01879e+06	S	19.0	45.0	498709	S	26.0	67.0	875403	S	24.0	62.0	738886	S	21.0	56.0	706276	S	22.0	54.0	734082	S	19.0	38.0	391852	S	20.0	47.0	745228
17216	Mcm2	S	23.0	89.0	1.53398e+06	S	19.0	74.0	1.16488e+06	S	29.0	76.0	1.50164e+06	S	24.0	63.0	1.17421e+06	S	27.0	72.0	965556	S	15.0	40.0	615644	S	26.0	77.0	694749	S	25.0	69.0	856661	S	20.0	57.0	864586	S	25.0	64.0	807855	S	19.0	38.0	550309	S	18.0	56.0	785382
17217	Mcm4	S	20.0	44.0	908855	S	17.0	43.0	667069	S	17.0	34.0	869619	S	23.0	49.0	1.02603e+06	S	19.0	40.0	759658	S	15.0	23.0	423905	S	19.0	39.0	577756	S	16.0	29.0	487616	S	16.0	30.0	532274	S	21.0	38.0	619959	S	18.0	29.0	420838	S	14.0	31.0	447700
17218	Mcm5	S	24.0	56.0	1.50208e+06	S	20.0	44.0	1.24385e+06	S	26.0	48.0	1.44702e+06	S	24.0	49.0	1.43907e+06	S	21.0	45.0	966646	S	16.0	29.0	499662	S	20.0	46.0	619152	S	20.0	42.0	778658	S	19.0	41.0	764108	S	17.0	34.0	702104	S	19.0	30.0	406159	S	16.0	26.0	354112
17219	Mcm6	S	26.0	72.0	1.65263e+06	S	19.0	54.0	1.14655e+06	S	29.0	62.0	1.36116e+06	S	27.0	72.0	1.56882e+06	S	26.0	60.0	1.25322e+06	S	23.0	46.0	696338	S	22.0	55.0	919969	S	21.0	53.0	743627	S	21.0	50.0	906716	S	23.0	57.0	945538	S	23.0	45.0	699758	S	21.0	45.0	683927
17220	Mcm7	S	23.0	59.0	1.91667e+06	S	20.0	45.0	1.3731e+06	S	26.0	60.0	1.88553e+06	S	26.0	53.0	1.65225e+06	S	27.0	53.0	1.37147e+06	S	19.0	31.0	818824	S	25.0	60.0	1.26582e+06	S	24.0	50.0	1.06762e+06	S	22.0	44.0	1.0134e+06	S	25.0	47.0	1.16082e+06	S	16.0	27.0	571065	S	16.0	29.0	814602
17222	Anapc1	S	9.0	11.0	43039.1	S	4.0	4.0	17204.3	S	3.0	3.0	42040.1	S	6.0	6.0	28813.4	S	8.0	9.0	23217.2	S	2.0	3.0	11487.3	S	8.0	10.0	13131.2	S	7.0	7.0	30148.6	S	2.0	2.0	13513.6	S	7.0	8.0	15454.5	S	4.0	4.0	10826.2	S	3.0	4.0	11303.2
17237	Mgrn1	S	2.0	2.0	12501.9	S	1.0	1.0	10165.6	S	2.0	2.0	49169.3				7.90531				7.90531				52.8696	S	2.0	2.0	9203.04	S	2.0	2.0	9906.41	S	1.0	1.0	3661.67				7.90531	A	1.0	1.0	13301.6	S	2.0	2.0	10708.8
17250	Abcc1	S	17.0	36.0	195871	S	16.0	33.0	213681	S	18.0	36.0	231676	S	14.0	24.0	267336	S	24.0	37.0	273521	S	13.0	19.0	178449	S	12.0	21.0	161715	S	19.0	39.0	241323	S	16.0	30.0	147942	S	12.0	22.0	154851	S	17.0	28.0	207388	S	16.0	33.0	244263
17252	Rdh11	S	7.0	16.0	1.40631e+06	S	4.0	9.0	1.36985e+06	S	7.0	15.0	1.58907e+06	S	6.0	17.0	1.63621e+06	S	7.0	18.0	1.55605e+06	S	7.0	22.0	1.83647e+06	S	7.0	18.0	1.37348e+06	S	7.0	22.0	1.6828e+06	S	6.0	14.0	1.4694e+06	S	7.0	17.0	1.85304e+06	S	5.0	13.0	1.16909e+06	S	5.0	13.0	937945
17254	Slc3a2	S	16.0	62.0	4.89157e+06	S	17.0	70.0	4.41454e+06	S	16.0	59.0	5.70652e+06	S	23.0	75.0	6.80857e+06	S	22.0	75.0	6.32094e+06	S	19.0	58.0	5.61024e+06	S	19.0	65.0	6.02526e+06	S	18.0	68.0	5.74652e+06	S	18.0	65.0	5.37449e+06	S	21.0	70.0	6.29616e+06	S	19.0	57.0	5.98101e+06	S	16.0	79.0	7.21224e+06
17256	Mea1	S	2.0	3.0	281174	S	2.0	2.0	150760				882.843	S	1.0	1.0	137406	S	2.0	3.0	188639	S	1.0	2.0	346934	S	3.0	4.0	223849	S	2.0	2.0	108212	S	1.0	1.0	113968	S	1.0	1.0	34885.7	S	1.0	1.0	82967.4	S	1.0	1.0	139188
17257	Mecp2	S	4.0	6.0	28284.9	S	11.0	19.0	382307	S	6.0	9.0	84075.1	S	4.0	7.0	81379.7	S	6.0	8.0	86294.2	S	5.0	6.0	144496	S	8.0	12.0	1.39888e+06	S	10.0	14.0	308170	S	8.0	13.0	175420	S	8.0	17.0	241360	S	7.0	13.0	131957	S	8.0	12.0	151741
17258	Mef2a	S	7.0	18.0	456906	S	4.0	11.0	160098	S	4.0	5.0	158323	S	6.0	9.0	97080.7	S	5.0	9.0	117726	S	3.0	4.0	113533	S	8.0	11.0	186261	S	6.0	24.0	309507	S	7.0	13.0	142150	S	5.0	15.0	146003	S	6.0	10.0	92797	S	6.0	20.0	111180
17260	Mef2c	A	3.0	3.0	64353.8	A	3.0	3.0	24273	A	3.0	4.0	8.32436	A	4.0	4.0	30812.8	A	3.0	3.0	10.0817	S	3.0	4.0	25058.7	A	4.0	6.0	10.0817	A	3.0	4.0	10.0817	A	3.0	4.0	10.0817	A	2.0	2.0	10.0817	A	3.0	3.0	10.0817	A	2.0	2.0	10.0817
17261	Mef2d	A	1.0	1.0	7.48295	S	2.0	2.0	5981.31	A	2.0	3.0	64.7696	S	3.0	3.0	12599.7	A	2.0	2.0	7.48295	A	2.0	2.0	64.7696	A	2.0	3.0	7.48295	S	3.0	4.0	20078.3	A	2.0	3.0	7.48295	A	1.0	1.0	7.48295	A	3.0	3.0	13972.6				7.48295
17274	Rab8a	S	11.0	36.0	2.52912e+06	S	9.0	24.0	2.24105e+06	S	12.0	50.0	3.87697e+06	S	12.0	49.0	3.97011e+06	S	15.0	59.0	5.10908e+06	S	14.0	67.0	5.08696e+06	S	13.0	61.0	5.83596e+06	S	15.0	58.0	6.08944e+06	S	12.0	46.0	2.6247e+06	S	14.0	65.0	7.38721e+06	S	15.0	66.0	5.46324e+06	S	11.0	41.0	2.91689e+06
17281	Fyco1	S	10.0	11.0	38901.6	S	10.0	14.0	41758.1	S	10.0	14.0	57053.5	S	8.0	11.0	38334.1	S	8.0	11.0	39578.4	S	7.0	8.0	46715.3	S	8.0	10.0	23160.3	S	14.0	18.0	73492.2	S	9.0	10.0	43162.3	S	6.0	9.0	21481.5	S	11.0	15.0	77549.3	S	11.0	11.0	62482.2
17283	Men1	A	2.0	2.0	3039.16				15.9192	S	2.0	2.0	10903.3				15.9192	S	1.0	1.0	6271.91	S	1.0	1.0	549.097	R	1.0	1.0	45827.8				15.9192				15.9192	S	1.0	1.0	7268.84	S	2.0	2.0	14814.6				15.9192
17289	Mertk				17.4013	A	1.0	1.0	2093.31	S	1.0	1.0	2191.18				17.4013	S	2.0	2.0	3224.26	R	1.0	1.0	257.781	S	2.0	6.0	8670.76	S	2.0	4.0	25947	S	2.0	2.0	17.4013	S	2.0	3.0	8693.38	S	1.0	2.0	17.4013	S	2.0	4.0	6241.17
17299	Mettl1	S	1.0	1.0	13156.2				13.4136	S	1.0	2.0	6606.72	S	2.0	2.0	101033	S	2.0	2.0	73512.5	S	2.0	2.0	19002.3	R	1.0	1.0	7948.72	R	1.0	1.0	13592.9	R	1.0	1.0	2698.72	A	1.0	1.0	42582.5				13.4136				13.4136
17304	Mfge8	S	10.0	13.0	366581	S	4.0	6.0	128206	S	8.0	17.0	62044.2	S	6.0	10.0	285556	S	7.0	11.0	272311	S	7.0	10.0	23424.1				24.2153	S	5.0	6.0	66386.8	S	3.0	4.0	69808.9	S	3.0	4.0	13858	S	3.0	3.0	29093.7				24.2153
17305	Mfng				19.4723				19.4723	S	1.0	1.0	390.994				19.4723				19.4723	S	1.0	2.0	1194.63	S	2.0	2.0	29765.5				19.4723				19.4723	S	1.0	1.0	33322.1	R	1.0	1.0	22497.4				19.4723
17308	Mgat1	S	2.0	2.0	82394.7	S	2.0	2.0	90020.4	S	5.0	6.0	125152	S	4.0	6.0	135843	S	4.0	5.0	152353	S	3.0	4.0	71764.2	S	3.0	7.0	96110.4	S	4.0	6.0	98781.2	S	3.0	5.0	120220	S	3.0	5.0	116541	S	2.0	2.0	86839.6	S	4.0	4.0	164759
17312	Clec10a				15.3823				15.3823	S	1.0	2.0	3603.06	A	1.0	1.0	722.843	S	1.0	1.0	8285.29					S	4.0	6.0	123731	S	3.0	4.0	204260				15.3823				15.3823	R	4.0	4.0	76721.5	R	1.0	1.0	27565.8
17314	Mgmt	S	2.0	2.0	1736.56	R	1.0	1.0	15464.6	A	1.0	1.0	459251	S	1.0	1.0	7719.58	A	1.0	1.0	107787				158.155	S	2.0	2.0	5947.48	S	2.0	3.0	3806.01					S	1.0	3.0	11869.9	S	2.0	2.0	72957.5	R	1.0	1.0	497502
17318	Mid1	R	1.0	1.0	613215	A	1.0	2.0	577168	R	1.0	1.0	371216				13.649				13.649								13.649				13.649	R	2.0	3.0	837840	R	2.0	2.0	105365	R	1.0	1.0	293338	A	1.0	1.0	395923
17319	Mif	S	3.0	42.0	3.23383e+07	S	2.0	24.0	2.46999e+07	S	3.0	45.0	3.51509e+07	S	3.0	62.0	3.44315e+07	S	3.0	67.0	3.56143e+07	S	3.0	60.0	3.04873e+07	S	3.0	66.0	4.11308e+07	S	3.0	53.0	3.4262e+07	S	2.0	29.0	2.71135e+07	S	3.0	55.0	3.24964e+07	S	4.0	56.0	3.00721e+07	S	2.0	43.0	3.04281e+07
17330	Minpp1				7.28259	S	1.0	1.0	877.858				86.2309				7.28259	A	1.0	1.0	1199.09				86.2309	R	1.0	1.0	7.28259	A	1.0	1.0	7.28259				7.28259	S	2.0	2.0	38969.4	A	1.0	1.0	45837.3	R	1.0	1.0	7.28259
17342	Mitf	A	2.0	4.0	10.7578	S	3.0	4.0	23641	A	3.0	4.0	43840.9	R	3.0	4.0	9337.79	R	4.0	5.0	21996.4	S	4.0	5.0	70606.8	A	5.0	7.0	19720.9	A	3.0	5.0	15039.7	R	3.0	5.0	38713.2	R	6.0	9.0	112057	R	4.0	5.0	7328.86	R	3.0	5.0	217836
17344	Pias2	S	1.0	1.0	12.8486				12.8486					A	1.0	1.0	12.8486	S	1.0	1.0	2878.84	A	2.0	2.0	4370.31	S	1.0	1.0	7159.89	S	1.0	2.0	10652.5	S	1.0	1.0	3935.19	S	1.0	1.0	3087.47	S	1.0	1.0	12.8486	S	2.0	2.0	42059
17345	Mki67	S	41.0	79.0	264401	S	70.0	164.0	1.12276e+06	S	36.0	54.0	293438	S	35.0	58.0	142377	S	21.0	37.0	46081.9	S	6.0	9.0	64703.5	S	19.0	33.0	63752.6	S	15.0	27.0	39457.1	S	30.0	47.0	136839	S	19.0	32.0	93134	S	13.0	17.0	48754.2	S	22.0	43.0	199910
17346	Mknk1	S	1.0	1.0	18306	S	1.0	1.0	12496.8	S	5.0	6.0	151464	S	2.0	3.0	43986.7				8.05629	S	2.0	2.0	57259	S	5.0	5.0	163184	S	3.0	5.0	123383	S	1.0	1.0	13999.7	S	2.0	2.0	23438.6	S	1.0	1.0	10601.5	S	3.0	3.0	89809.9
17350	Mlh1				8.34369	A	1.0	1.0	26937.1	A	1.0	1.0	33.158	A	1.0	1.0	83231.4				8.34369	R	1.0	1.0	369150	S	1.0	1.0	8.34369				8.34369	A	1.0	1.0	1.20128e+06				8.34369	R	1.0	1.0	53224.6				8.34369
17354	Mllt10	R	2.0	2.0	8.54577	S	1.0	2.0	8.54577				16.3246				8.54577				8.54577				16.3246				8.54577	R	1.0	1.0	1144.53				8.54577				8.54577				8.54577				8.54577
17355	Aff1	S	1.0	1.0	8.59233	S	1.0	1.0	303.654				15.4386				8.59233				8.59233				15.4386	A	1.0	1.0	5008.5				8.59233				8.59233				8.59233				8.59233	S	1.0	1.0	8.59233
17356	Mllt4	S	28.0	48.0	210330	S	21.0	45.0	171328	S	14.0	17.0	189808	S	23.0	30.0	159274	S	23.0	32.0	376854	S	10.0	16.0	106451	S	20.0	33.0	130005	S	29.0	49.0	217795	S	26.0	40.0	188402	S	17.0	26.0	125148	S	22.0	30.0	140367	S	18.0	26.0	111527
17357	Marcksl1	S	8.0	25.0	6.22464e+06	S	7.0	34.0	7.61993e+06	S	5.0	26.0	8.58859e+06	S	7.0	85.0	1.73283e+07	S	8.0	80.0	1.747e+07	S	5.0	52.0	1.79075e+07	S	8.0	44.0	1.04288e+07	S	7.0	34.0	8.30479e+06	S	8.0	41.0	1.3028e+07	S	8.0	107.0	2.44248e+07	S	8.0	89.0	2.28794e+07	S	10.0	81.0	3.07978e+07
17380	Mme				8.03469				8.03469				30.7952				8.03469				8.03469				30.7952	S	1.0	1.0	10322.5				8.03469	R	1.0	1.0	18049.6				8.03469				8.03469				8.03469
17381	Mmp12	R	1.0	1.0	19863.8	R	2.0	2.0	13284.8	S	12.0	17.0	6779.5				29.2695				29.2695	S	5.0	5.0	318.485				29.2695				29.2695				29.2695				29.2695				29.2695				29.2695
17387	Mmp14				11.4776				11.4776					S	1.0	1.0	45933	S	2.0	2.0	54758.7	S	3.0	3.0	37218.2				11.4776				11.4776				11.4776	S	6.0	6.0	165300	S	4.0	4.0	100612	S	1.0	2.0	45176.7
17389	Mmp16				15.0291				15.0291	S	1.0	1.0	2616.22				15.0291				15.0291	S	1.0	1.0	763.771				15.0291				15.0291				15.0291				15.0291				15.0291				15.0291
17391	Mmp24				8.68178				8.68178				13.855				8.68178				8.68178				13.855				8.68178				8.68178				8.68178	S	1.0	1.0	23770.2				8.68178				8.68178
17420	Mnat1				10.8196				10.8196				9.22754	R	1.0	1.0	34450.7	A	2.0	2.0	144233	A	2.0	2.0	15584.6	S	1.0	1.0	2476.33				10.8196				10.8196	A	1.0	1.0	10.8196				10.8196	R	2.0	2.0	13506.3
17425	Foxk1	S	3.0	6.0	28174.1	S	2.0	9.0	23281.7	R	2.0	2.0	30697.1	R	1.0	1.0	9.5398	S	1.0	2.0	634.689				27.7163	S	2.0	7.0	3752.37	S	2.0	4.0	20756.9	R	2.0	6.0	26391.4	S	2.0	2.0	11667	S	4.0	4.0	94270.3	S	1.0	4.0	9.5398
17427	Mns1				10.6918				10.6918	R	1.0	1.0	8593.25	S	1.0	1.0	20489.2				10.6918								10.6918				10.6918				10.6918				10.6918				10.6918	A	1.0	1.0	16911.3
17428	Mnt	R	1.0	4.0	763816	S	2.0	2.0	256716	S	2.0	4.0	626930				8.69885	A	2.0	2.0	1.69186e+06	R	1.0	1.0	815912	S	2.0	3.0	344358	S	2.0	3.0	357255	S	2.0	4.0	377058	S	2.0	2.0	267768	A	1.0	1.0	1871.98	R	1.0	1.0	18477.8
17434	Mocs2	S	4.0	4.0	248396	S	2.0	2.0	171339				149.819	S	3.0	3.0	65447.1	S	3.0	3.0	228478	S	2.0	2.0	501380	R	2.0	2.0	90848.6	R	2.0	2.0	130957	S	3.0	3.0	218365	S	3.0	3.0	213139	S	1.0	1.0	142109	S	2.0	2.0	7.0035
17436	Me1	S	3.0	3.0	14906.9	S	3.0	3.0	211811	S	1.0	1.0	107144	S	3.0	3.0	16511.1	S	3.0	3.0	17613.5				1215.18	S	3.0	3.0	56522	S	6.0	6.0	72624.7	S	5.0	7.0	46152.5	S	4.0	6.0	54873.4	S	5.0	9.0	56472.1	S	3.0	4.0	23462.5
17448	Mdh2	S	13.0	104.0	2.16895e+07	S	11.0	46.0	1.08272e+07	S	13.0	129.0	2.96689e+07	S	14.0	143.0	3.06467e+07	S	13.0	159.0	3.83476e+07	S	15.0	170.0	3.07277e+07	S	13.0	156.0	3.83728e+07	S	13.0	148.0	4.24048e+07	S	14.0	134.0	2.44689e+07	S	13.0	155.0	3.62393e+07	S	15.0	164.0	4.06112e+07	S	14.0	112.0	2.30034e+07
17449	Mdh1	S	11.0	66.0	2.53058e+07	S	10.0	66.0	2.45782e+07	S	12.0	78.0	3.03365e+07	S	13.0	75.0	2.6397e+07	S	14.0	80.0	2.78976e+07	S	13.0	98.0	2.76828e+07	S	14.0	82.0	3.00266e+07	S	12.0	79.0	3.05397e+07	S	11.0	70.0	2.29996e+07	S	13.0	82.0	2.43419e+07	S	13.0	85.0	2.62805e+07	S	11.0	89.0	2.41486e+07
17450	Morc1				8.41537				8.41537				19.0944				8.41537	R	1.0	1.0	8.41537				19.0944				8.41537				8.41537				8.41537	S	1.0	1.0	36495.6				8.41537				8.41537
17454	Mov10				26.2545	S	2.0	2.0	3115.27	S	10.0	13.0	4205.31	S	1.0	1.0	26.2545	S	4.0	6.0	35984.4	S	6.0	7.0	2653.96	S	1.0	1.0	4744.79	S	2.0	2.0	4237.09	S	4.0	4.0	44550.7	S	6.0	7.0	67911.5	S	3.0	3.0	22510.8	S	3.0	3.0	20730.4
17463	Psmd7	S	9.0	36.0	4.6483e+06	S	7.0	29.0	3.62611e+06	S	11.0	40.0	4.27927e+06	S	11.0	36.0	4.82074e+06	S	11.0	38.0	5.46745e+06	S	9.0	32.0	5.00915e+06	S	11.0	49.0	4.84596e+06	S	11.0	42.0	4.83983e+06	S	8.0	32.0	4.01046e+06	S	11.0	31.0	3.18465e+06	S	11.0	36.0	3.77763e+06	S	8.0	26.0	4.28536e+06
17475	Mpdz				8.42253	A	1.0	1.0	2748.87				18.9879	A	1.0	1.0	284.021				8.42253	A	1.0	1.0	18.9879				8.42253	S	1.0	1.0	744.08	A	1.0	1.0	8.42253				8.42253				8.42253				8.42253
17476	Mpeg1	S	9.0	27.0	985968	S	9.0	32.0	1.02137e+06	S	12.0	37.0	1.33439e+06	S	9.0	27.0	1.48013e+06	S	9.0	31.0	1.59341e+06	S	10.0	36.0	1.63999e+06	S	11.0	48.0	1.61986e+06	S	11.0	34.0	1.13565e+06	S	13.0	44.0	1.74564e+06	S	9.0	34.0	1.59805e+06	S	7.0	21.0	1.02377e+06	S	8.0	31.0	1.21948e+06
17523	Mpo	S	3.0	10.0	26142.5	S	3.0	7.0	107519	S	5.0	6.0	114872	S	2.0	4.0	16528.8	S	9.0	20.0	147248				293.776	S	3.0	7.0	24491.6	S	2.0	8.0	211340	S	2.0	4.0	2705.39	S	4.0	12.0	21984.7	S	3.0	7.0	11894.3	S	3.0	11.0	213268
17524	Mpp1	S	23.0	121.0	6.95368e+06	S	20.0	116.0	6.45983e+06	S	21.0	95.0	7.84633e+06	S	23.0	120.0	8.20651e+06	S	23.0	139.0	9.61836e+06	S	23.0	101.0	8.3795e+06	S	27.0	147.0	8.14165e+06	S	24.0	131.0	8.41017e+06	S	22.0	116.0	7.21698e+06	S	23.0	125.0	8.28395e+06	S	22.0	130.0	8.42047e+06	S	20.0	126.0	7.46162e+06
17527	Mpv17				17.0278	S	1.0	2.0	153567	S	2.0	4.0	24775.3				17.0278				17.0278					R	2.0	3.0	163325	S	1.0	1.0	113146	R	1.0	1.0	73507.9				17.0278				17.0278				17.0278
17533	Mrc1	S	31.0	77.0	4.37403e+06	S	22.0	52.0	846066	S	31.0	70.0	1.59247e+06	S	22.0	49.0	972134	S	28.0	75.0	1.35939e+06	S	15.0	21.0	357884	S	34.0	98.0	1.99869e+06	S	33.0	98.0	3.31427e+06	S	22.0	48.0	731397	S	23.0	37.0	628087	S	17.0	30.0	598565	S	18.0	29.0	654316
17535	Mre11a	S	2.0	3.0	14658.8	S	3.0	4.0	30972.1	S	6.0	7.0	24810	S	3.0	3.0	25609.8				18.9644	S	3.0	3.0	10852.2	S	2.0	5.0	10224.2	S	5.0	7.0	21026.8	S	3.0	6.0	62161.1	S	6.0	8.0	126322	S	3.0	4.0	36377.8	S	3.0	3.0	13551.5
17685	Msh2	S	7.0	16.0	115412	S	8.0	12.0	98270.9	S	7.0	11.0	76154.3	S	8.0	12.0	86635.9	S	9.0	11.0	70017.3	S	3.0	5.0	39226.1	S	8.0	14.0	139961	S	4.0	8.0	8086.33	S	10.0	13.0	76969.1	S	8.0	16.0	53842	S	5.0	7.0	32929.2	S	6.0	7.0	34986.3
17686	Msh3	S	1.0	1.0	9.86531				9.86531	R	2.0	2.0	18580.3				9.86531				9.86531				9.5811	R	2.0	2.0	5964.52	A	1.0	1.0	19043.2				9.86531	A	1.0	1.0	4982.28				9.86531				9.86531
17688	Msh6	S	9.0	12.0	71739.5	S	9.0	13.0	104376	S	6.0	9.0	68901.9	S	12.0	15.0	85639.1	S	8.0	11.0	45241.7	S	3.0	3.0	73485.5	S	9.0	15.0	55097.8	S	9.0	13.0	66494.5	S	10.0	13.0	144435	S	8.0	11.0	44389.1	S	5.0	8.0	26859.8	S	5.0	5.0	37546.2
17698	Msn	S	53.0	465.0	7.61712e+07	S	46.0	401.0	7.89205e+07	S	51.0	511.0	8.97898e+07	S	57.0	811.0	1.0964e+08	S	57.0	776.0	1.07858e+08	S	56.0	798.0	1.03705e+08	S	57.0	627.0	1.01768e+08	S	59.0	559.0	9.76775e+07	S	57.0	485.0	9.53487e+07	S	63.0	846.0	1.12709e+08	S	62.0	799.0	1.05859e+08	S	55.0	575.0	9.04996e+07
17700	Mstn				10.0954				10.0954	R	1.0	1.0	18604.7	S	1.0	1.0	21117.9	A	1.0	1.0	10.0954				8.1936				10.0954				10.0954	R	1.0	1.0	29647.3				10.0954				10.0954				10.0954
17705	ATP6	S	1.0	2.0	55383.5				27.7817	S	2.0	5.0	5954.64	A	1.0	1.0	66310.2	A	1.0	1.0	79147.9	R	1.0	1.0	1566.58	R	1.0	1.0	128938	S	1.0	1.0	50939.1				27.7817				27.7817				27.7817				27.7817
17706	ATP8	S	2.0	6.0	3.74109e+06	S	1.0	2.0	460004	S	3.0	8.0	8.40944e+06	S	3.0	7.0	1.12008e+07	S	3.0	9.0	1.24742e+07	S	3.0	14.0	1.25819e+07	S	3.0	10.0	1.54619e+07	S	3.0	11.0	1.73305e+07	S	2.0	6.0	6.3536e+06	S	3.0	17.0	2.17666e+07	S	3.0	13.0	1.6556e+07	S	2.0	5.0	2.6956e+06
17708	COX1				15.0088				15.0088	R	1.0	2.0	61037.5	S	1.0	1.0	27718	S	1.0	1.0	24680	S	2.0	2.0	49390.6	S	2.0	4.0	184929	A	1.0	1.0	131154	A	1.0	1.0	88504.2	S	2.0	2.0	159070	S	1.0	1.0	18332.6	R	1.0	1.0	80651.2
17709	COX2	S	7.0	32.0	6.46651e+06	S	4.0	12.0	1.3932e+06	S	7.0	58.0	1.08436e+07	S	7.0	40.0	1.09016e+07	S	7.0	41.0	1.03238e+07	S	7.0	73.0	1.22863e+07	S	7.0	70.0	1.66864e+07	S	7.0	59.0	1.61659e+07	S	7.0	47.0	9.03721e+06	S	7.0	56.0	1.53183e+07	S	7.0	56.0	1.34744e+07	S	6.0	38.0	6.31087e+06
17710	COX3	S	1.0	5.0	1.55562e+06	S	1.0	6.0	3.12692e+06	S	1.0	4.0	2.03604e+06	S	1.0	3.0	1.40078e+06	S	1.0	4.0	1.63549e+06	S	1.0	6.0	2.58866e+06	S	1.0	3.0	2.50715e+06	S	1.0	2.0	1.98725e+06	S	1.0	5.0	2.31595e+06	S	1.0	3.0	1.56146e+06	S	1.0	1.0	423367	S	1.0	4.0	1.76842e+06
17711	CYTB	R	1.0	1.0	153572	S	1.0	1.0	128178	R	1.0	1.0	327289	S	1.0	1.0	61056.4	S	1.0	1.0	68961				100.506	R	1.0	2.0	126984	R	1.0	1.0	138780	A	1.0	1.0	162323	S	1.0	1.0	89326.8	S	1.0	1.0	95617.4	A	1.0	1.0	19887.3
17713	Grpel1	S	9.0	29.0	4.31613e+06	S	10.0	25.0	3.32556e+06	S	10.0	31.0	4.62842e+06	S	8.0	19.0	3.29119e+06	S	10.0	29.0	3.99015e+06	S	9.0	30.0	3.81835e+06	S	9.0	31.0	4.61221e+06	S	11.0	31.0	4.68899e+06	S	9.0	28.0	3.7363e+06	S	11.0	28.0	3.58022e+06	S	9.0	25.0	3.48838e+06	S	9.0	34.0	3.70379e+06
17714	Grpel2	S	1.0	1.0	4104.84				9.7049				8.82547				9.7049				9.7049				8.82547				9.7049				9.7049				9.7049				9.7049	S	1.0	1.0	4486.16				9.7049
17716	ND1	S	1.0	3.0	142837	S	1.0	4.0	106254	S	2.0	6.0	83664.8	A	2.0	2.0	52026.8	S	3.0	3.0	94160.9	S	3.0	6.0	155525	S	3.0	5.0	235098	S	3.0	5.0	156933	S	1.0	3.0	147000	S	4.0	5.0	285035	S	2.0	4.0	89176.9	S	1.0	4.0	230523
17719	ND4				14.2949				14.2949	S	1.0	3.0	4741.77				14.2949				14.2949					S	1.0	3.0	146040	S	1.0	2.0	38528.3				14.2949				14.2949				14.2949				14.2949
17721	ND5	S	2.0	2.0	54772.1	S	2.0	2.0	60914.8	S	2.0	3.0	2525.88	A	1.0	1.0	85404.7				24.5289	S	3.0	4.0	2427.92				24.5289	S	2.0	2.0	59268.8	S	2.0	4.0	63258.5				24.5289	S	1.0	2.0	7008.37	R	1.0	1.0	24.5289
17749	Polr2k				8.39883				8.39883				28.3505	S	1.0	1.0	1688.77	S	1.0	1.0	20117.8				28.3505	A	1.0	1.0	1729.57	S	1.0	1.0	6089.75				8.39883	S	1.0	1.0	47370.4	S	1.0	1.0	21361.5				8.39883
17755	Map1b	A	1.0	1.0	7348.77	S	3.0	3.0	402233				41.5273	A	2.0	2.0	310255	R	1.0	2.0	273126	A	1.0	1.0	30781.5	R	1.0	1.0	281843				8.70512				8.70512				8.70512	R	2.0	2.0	6896.52	S	1.0	1.0	373353
17758	Map4	S	41.0	178.0	5.9168e+06	S	40.0	207.0	9.30173e+06	S	44.0	166.0	6.16025e+06	S	46.0	217.0	7.83875e+06	S	44.0	191.0	5.85018e+06	S	42.0	176.0	6.77667e+06	S	41.0	197.0	5.18567e+06	S	44.0	185.0	5.98527e+06	S	41.0	176.0	6.85111e+06	S	45.0	224.0	7.68797e+06	S	46.0	198.0	5.72706e+06	S	41.0	228.0	7.79197e+06
17760	Map6	S	1.0	1.0	6165.63	S	3.0	5.0	33576.8	S	2.0	2.0	5109.45				18.157				18.157	R	1.0	1.0	8173.92				18.157	R	1.0	1.0	224269	S	2.0	2.0	87605.3				18.157				18.157	R	1.0	1.0	1865.13
17761	Map7				7.74474				7.74474				45.1406				7.74474				7.74474				45.1406				7.74474				7.74474				7.74474				7.74474				7.74474	R	1.0	1.0	30255.3
17768	Mthfd2	S	8.0	11.0	183319	S	4.0	8.0	154164	S	5.0	7.0	524057	S	6.0	14.0	111325	S	6.0	17.0	318064	S	1.0	1.0	1145.11	S	5.0	17.0	103420	S	7.0	17.0	236464	S	3.0	6.0	119817	S	4.0	7.0	265057	S	3.0	4.0	22033.5	S	5.0	11.0	57331.8
17769	Mthfr				24.2206	S	2.0	2.0	25926.2	S	9.0	13.0	12371.3	A	1.0	1.0	24.2206	R	1.0	1.0	9519.01	S	11.0	18.0	61070.9	S	3.0	3.0	29158.7	S	4.0	4.0	30896.7	R	4.0	5.0	54533.8	S	2.0	2.0	37619.6	R	2.0	2.0	17278	S	3.0	5.0	95862.8
17772	Mtm1	S	13.0	33.0	1.07793e+07	S	11.0	22.0	532473	S	12.0	20.0	849211	S	10.0	32.0	545344	S	11.0	24.0	450081	S	6.0	12.0	461736	S	15.0	29.0	8.63315e+06	S	13.0	31.0	9.88366e+06	S	9.0	27.0	665673	S	11.0	24.0	567818	S	9.0	22.0	561275	S	12.0	29.0	1.03836e+07
17775	Laptm4a	R	1.0	2.0	4465.13				8.70787				20.4633				8.70787				8.70787				20.4633	A	1.0	1.0	7683.99				8.70787				8.70787				8.70787	A	1.0	1.0	21802.2	R	1.0	3.0	29087.1
17777	Mttp	A	1.0	1.0	12921.9				11.7674								11.7674	A	1.0	1.0	5021.41								11.7674				11.7674				11.7674				11.7674	A	1.0	1.0	10216.2				11.7674
17826	Fam89b				9.91382				9.91382				7.40176	A	1.0	1.0	12206				9.91382				7.40176				9.91382				9.91382				9.91382				9.91382	S	1.0	1.0	24916.1				9.91382
17827	Mtx1	S	9.0	14.0	530387	S	5.0	7.0	331417	S	8.0	12.0	387784	S	6.0	9.0	323866	S	7.0	12.0	389674	S	8.0	13.0	443142	S	8.0	15.0	608052	S	8.0	14.0	612867	S	10.0	13.0	468257	S	6.0	13.0	432080	S	7.0	11.0	454612	S	6.0	9.0	271437
17828	Bloc1s5	S	4.0	6.0	197601	S	2.0	4.0	78815.4	S	4.0	5.0	176838	S	2.0	2.0	131575	S	3.0	4.0	96299.1	S	3.0	3.0	84938.4	S	4.0	5.0	225390	S	3.0	4.0	208952	S	4.0	4.0	196485	S	3.0	9.0	176198	S	3.0	3.0	186322				21.1323
17833	Muc5ac				9.11701	A	1.0	1.0	5986.84	A	1.0	1.0	29913.5	R	1.0	1.0	7841.65	A	1.0	2.0	9.11701				23.5407	A	1.0	1.0	10282.1	A	1.0	2.0	5934.08	R	1.0	1.0	10405				9.11701				9.11701	R	2.0	2.0	6645.08
17836	Mug1	S	1.0	2.0	14499.4				9.33603	S	1.0	1.0	52043.1	S	1.0	1.0	31411.8	S	1.0	1.0	26109.5				24.5724	S	1.0	2.0	44246.1	S	1.0	2.0	41073.2	S	2.0	2.0	34332.2	S	1.0	1.0	39483.5	R	1.0	1.0	18425.3				9.33603
17846	Commd1	S	3.0	4.0	515091	S	3.0	4.0	345933	S	4.0	7.0	719059	S	4.0	5.0	425151	S	3.0	5.0	449822	S	4.0	7.0	460381	S	5.0	7.0	1.01923e+06	S	5.0	7.0	911328	S	3.0	4.0	606528	S	3.0	6.0	301714	S	4.0	5.0	421019	S	3.0	4.0	394888
17847	Usp34	A	2.0	2.0	8.89123	A	1.0	1.0	167.347	R	1.0	1.0	16.7059	R	2.0	2.0	1029.29	R	2.0	2.0	275.337				16.7059	R	1.0	1.0	675.697				8.89123				8.89123				8.89123	A	4.0	4.0	24867.9				8.89123
17850	Mut	S	16.0	31.0	460467	S	14.0	28.0	493790	S	17.0	30.0	466316	S	16.0	23.0	466944	S	14.0	19.0	346886	S	14.0	22.0	450101	S	15.0	22.0	390847	S	16.0	28.0	431738	S	10.0	14.0	314698	S	10.0	15.0	222616	S	12.0	19.0	382714	S	11.0	15.0	319660
17855	Mvk	S	5.0	7.0	53111.2	S	2.0	2.0	40639.3	S	1.0	1.0	52216	S	3.0	4.0	45985.3	S	2.0	7.0	9232.96				735.484	S	2.0	2.0	66786.6	S	4.0	6.0	91309.5	S	3.0	4.0	31730.2	S	3.0	4.0	46680.7	S	4.0	9.0	103512	S	3.0	5.0	56386.7
17857	Mx1	A	1.0	1.0	56549.3	A	1.0	1.0	3119.71	S	2.0	2.0	21611.4	A	1.0	1.0	49954.4				12.2225								12.2225				12.2225				12.2225	S	1.0	1.0	986.583	S	1.0	1.0	1270.38	A	1.0	1.0	26674.6
17858	Mx2				8.65744				8.65744	A	1.0	1.0	14.2993				8.65744				8.65744				14.2993				8.65744				8.65744				8.65744	S	1.0	1.0	540.226	S	1.0	1.0	686.34				8.65744
17868	Mybpc3				12.6316				12.6316								12.6316				12.6316	S	1.0	1.0	2274.45	A	1.0	1.0	12.6316				12.6316				12.6316	S	1.0	1.0	31834.5	S	1.0	1.0	20768.8				12.6316
17874	Myd88	A	1.0	1.0	17255.7	S	1.0	1.0	28807.5	S	4.0	4.0	54948.4	S	3.0	3.0	146752	S	4.0	5.0	194013	S	3.0	4.0	59538.8	R	1.0	1.0	20.0604	S	1.0	1.0	66740.9	S	2.0	2.0	103226	S	4.0	5.0	235546	S	4.0	4.0	245217	S	3.0	4.0	142952
17876	Myef2	S	10.0	20.0	413202	S	7.0	16.0	392140	S	10.0	16.0	477824	S	9.0	10.0	383763	S	8.0	11.0	365194	S	3.0	8.0	212872	S	9.0	16.0	346465	S	11.0	18.0	468825	S	9.0	18.0	345830	S	7.0	13.0	426932	S	4.0	8.0	252162	S	4.0	6.0	266741
17880	Myh11	R	13.0	89.0	2.49195e+06	A	14.0	95.0	24.1208	R	14.0	86.0	18886.9	A	14.0	139.0	24.1208	R	14.0	134.0	191612	S	16.0	131.0	7731.62	A	12.0	121.0	24.1208	S	14.0	93.0	73980.7	A	12.0	86.0	24.1208	A	15.0	134.0	4910.6	A	15.0	136.0	2.48172e+06	A	14.0	77.0	4.76573e+06
17885	Myh8	A	3.0	3.0	2500.6					A	1.0	2.0	150.38	S	1.0	1.0	1013.45					A	1.0	2.0	150.38	R	2.0	2.0	1433.16	S	2.0	2.0	15011.5					A	1.0	1.0	2990.49	A	1.0	2.0	637.693	R	2.0	2.0	26300.3
17886	Myh9	S	121.0	1056.0	4.07732e+07	S	120.0	1051.0	4.15399e+07	S	130.0	985.0	4.20042e+07	S	137.0	1449.0	5.09655e+07	S	140.0	1380.0	4.5192e+07	S	131.0	1286.0	4.20188e+07	S	133.0	1218.0	4.08292e+07	S	133.0	1097.0	4.22415e+07	S	127.0	1001.0	4.08382e+07	S	136.0	1447.0	4.17474e+07	S	140.0	1377.0	4.1667e+07	S	120.0	1186.0	3.96821e+07
17897	Myl3	S	2.0	23.0	1.24269e+07	S	2.0	19.0	1.16251e+07	S	2.0	21.0	1.06195e+07	S	2.0	34.0	1.09274e+07	S	2.0	29.0	9.82899e+06	S	2.0	37.0	1.07988e+07	S	2.0	38.0	1.04492e+07	S	2.0	29.0	9.36474e+06	S	2.0	21.0	9.0757e+06	S	2.0	30.0	7.73317e+06	S	2.0	28.0	9.70142e+06	S	2.0	33.0	1.08434e+07
17901	Myl1	S	2.0	23.0	1.47515e+07	S	2.0	19.0	1.38001e+07	S	2.0	21.0	5.62423e+06	S	2.0	34.0	1.2972e+07	S	2.0	29.0	1.16686e+07	S	2.0	37.0	5.72076e+06	S	2.0	38.0	1.24046e+07	S	2.0	29.0	1.11177e+07	S	2.0	21.0	1.07746e+07	S	2.0	30.0	9.18132e+06	S	2.0	28.0	1.15172e+07	S	2.0	33.0	1.28724e+07
17904	Myl6	A	9.0	102.0	1.31786e+08	S	8.0	75.0	5.56437e+07	S	8.0	87.0	6.61501e+07	R	9.0	163.0	1.36385e+08	S	8.0	162.0	6.483e+07	S	8.0	148.0	6.97953e+07	S	8.0	120.0	6.5065e+07	S	8.0	100.0	6.03946e+07	S	8.0	94.0	6.27732e+07	S	8.0	156.0	4.95214e+07	S	8.0	168.0	5.98996e+07	S	9.0	121.0	6.19525e+07
17909	Myo10				15.4648	S	2.0	2.0	1601.2	S	6.0	7.0	25622.8	S	6.0	8.0	31254.3	S	5.0	6.0	15734.2	S	2.0	3.0	3443.81	S	1.0	2.0	2543.12	S	4.0	6.0	6728.23	S	2.0	3.0	2402.9	S	6.0	9.0	25147.3	S	9.0	14.0	42921.4	S	8.0	14.0	42282.6
17910	Myo15	S	1.0	1.0	7153.53	R	1.0	1.0	2701.71	S	1.0	3.0	54417.4	S	1.0	4.0	173158	S	1.0	5.0	17.0223	S	2.0	5.0	92278.5	S	1.0	4.0	208785	S	1.0	3.0	182425	S	1.0	2.0	48115.7	S	2.0	8.0	290628	S	3.0	5.0	174931	S	3.0	3.0	11961.3
17912	Myo1b	S	3.0	3.0	12326.5	S	4.0	8.0	12625.2	A	2.0	2.0	7647.67	S	1.0	2.0	2277.6				8.15468				40.7896	S	1.0	2.0	552.383	S	1.0	3.0	746.922	A	1.0	1.0	8.15468	S	1.0	1.0	1104.43	S	1.0	1.0	1116.56	S	2.0	4.0	3682.51
17913	Myo1c	S	28.0	88.0	2.1006e+06	S	25.0	85.0	2.14215e+06	S	32.0	83.0	2.24259e+06	S	32.0	78.0	2.49471e+06	S	34.0	95.0	3.08283e+06	S	31.0	82.0	2.30903e+06	S	38.0	97.0	2.3928e+06	S	38.0	103.0	2.87023e+06	S	31.0	91.0	2.32797e+06	S	33.0	92.0	2.29461e+06	S	36.0	97.0	2.74703e+06	S	27.0	88.0	2.47816e+06
17916	Myo1f	S	29.0	100.0	2.60093e+06	S	25.0	99.0	2.89696e+06	S	36.0	152.0	3.62518e+06	S	34.0	107.0	2.78013e+06	S	32.0	102.0	2.56511e+06	S	37.0	151.0	2.97454e+06	S	36.0	145.0	3.40638e+06	S	37.0	152.0	3.78843e+06	S	32.0	108.0	2.63866e+06	S	31.0	117.0	3.09498e+06	S	33.0	118.0	3.10725e+06	S	28.0	94.0	2.49503e+06
17918	Myo5a	S	41.0	88.0	754051	S	40.0	85.0	858584	S	70.0	137.0	1.06873e+06	S	42.0	92.0	721770	S	49.0	104.0	848051	S	63.0	152.0	963213	S	50.0	104.0	908679	S	57.0	108.0	1.10885e+06	S	37.0	69.0	561063	S	42.0	92.0	823425	S	48.0	103.0	872600	S	40.0	89.0	799290
17919	Myo5b	S	3.0	5.0	29507.2	S	3.0	4.0	50313.9	A	5.0	7.0	6904.66	A	2.0	4.0	10.0544	A	2.0	6.0	10.0544	A	3.0	10.0	12.3297	A	3.0	6.0	10.0544	A	4.0	6.0	45207.2	A	2.0	2.0	10.0544	A	3.0	6.0	10.0544	A	2.0	5.0	10.0544	A	4.0	7.0	18204.7
17920	Myo6				8.13079				8.13079				27.2506				8.13079	A	1.0	1.0	8.13079				27.2506	S	1.0	1.0	1738.2				8.13079				8.13079				8.13079	A	1.0	1.0	6330.23				8.13079
17921	Myo7a	S	4.0	5.0	19007.9	S	4.0	5.0	81105.4	S	4.0	5.0	8515.79	S	1.0	2.0	15365.4				16.6003	R	1.0	1.0	4131.39	S	1.0	1.0	16.6003	S	3.0	3.0	1227.3	S	3.0	4.0	60193.7	S	1.0	1.0	4240.26	R	1.0	1.0	4828.55	S	2.0	2.0	56749
17925	Myo9b	S	35.0	60.0	364258	S	34.0	62.0	431960	S	46.0	96.0	434148	S	29.0	49.0	308783	S	30.0	55.0	344757	S	45.0	86.0	416695	S	46.0	92.0	565560	S	50.0	98.0	625076	S	30.0	54.0	351686	S	33.0	60.0	353370	S	40.0	76.0	404251	S	31.0	63.0	415648
17928	Myog	A	1.0	1.0	173742				10.4516				7.73539				10.4516	A	1.0	1.0	202013				7.73539				10.4516				10.4516				10.4516				10.4516	R	1.0	1.0	32244.8				10.4516
17931	Ppp1r12a	S	20.0	40.0	546092	S	23.0	41.0	623733	S	20.0	38.0	714516	S	20.0	37.0	516285	S	22.0	37.0	545558	S	20.0	34.0	503751	S	26.0	42.0	588085	S	24.0	48.0	587181	S	27.0	49.0	703659	S	21.0	39.0	456953	S	21.0	39.0	481034	S	25.0	43.0	647924
17932	Myt1	S	3.0	6.0	661892	R	3.0	7.0	682672	R	2.0	3.0	1.01001e+06	R	1.0	2.0	31253.9	A	1.0	1.0	543768	R	1.0	3.0	1.0132e+06	R	1.0	4.0	467612	R	1.0	3.0	456857	R	1.0	3.0	73667	A	1.0	3.0	188748	A	1.0	3.0	241858	A	1.0	2.0	469033
17936	Nab1	S	2.0	2.0	3716.15	R	1.0	1.0	1939.74				290.577	S	2.0	4.0	15361.5	S	2.0	4.0	6432.84				290.577	S	1.0	1.0	5308.77	S	3.0	3.0	10697.3	S	2.0	3.0	10839.6	S	3.0	5.0	12475.9	S	2.0	3.0	5446.72	S	2.0	2.0	15256.5
17937	Nab2	S	1.0	1.0	23579.3	S	3.0	4.0	55436	S	4.0	5.0	197575				9.75172	A	1.0	1.0	30338				32.2287	S	2.0	3.0	35371.2	R	2.0	2.0	38117.3	S	2.0	2.0	22933.9	S	2.0	3.0	46397.7	S	1.0	1.0	26257.4	S	4.0	4.0	149038
17938	Naca	S	8.0	47.0	4.59e+06	S	7.0	51.0	3.92218e+06	S	5.0	42.0	3.44314e+06	S	9.0	72.0	4.21622e+06	S	7.0	56.0	3.32402e+06	S	6.0	45.0	3.14285e+06	S	10.0	48.0	3.54767e+06	S	8.0	32.0	2.99755e+06	S	7.0	35.0	3.7826e+06	S	6.0	51.0	3.06249e+06	S	6.0	50.0	3.09858e+06	S	6.0	49.0	3.77182e+06
17939	Naga	S	11.0	38.0	3.26278e+06	S	7.0	37.0	3.00465e+06	S	11.0	62.0	3.94495e+06	S	9.0	34.0	3.28037e+06	S	11.0	54.0	4.57467e+06	S	11.0	48.0	4.63946e+06	S	11.0	63.0	4.90218e+06	S	12.0	72.0	6.12662e+06	S	8.0	48.0	3.49581e+06	S	9.0	42.0	3.85011e+06	S	9.0	51.0	4.38544e+06	S	7.0	54.0	3.63364e+06
17948	Naip2	S	8.0	10.0	45201.5	S	6.0	7.0	77736.6	S	10.0	13.0	24194.6	S	10.0	10.0	43879.8	S	12.0	15.0	68586	S	8.0	9.0	26885	S	4.0	4.0	2965.27	S	5.0	7.0	33908.9	S	4.0	5.0	20511.7	S	9.0	11.0	117052	S	8.0	9.0	37562.1	S	7.0	7.0	33696.5
17951	Naip5	A	4.0	6.0	8.38804	S	2.0	3.0	9972.91	A	4.0	6.0	19.7449	A	2.0	2.0	8.38804	A	3.0	5.0	14167.9	A	3.0	3.0	19.7449	A	3.0	3.0	8.38804	A	1.0	2.0	8.38804	A	1.0	1.0	8.38804	A	2.0	2.0	8.38804	A	1.0	2.0	8.38804	A	1.0	1.0	8.38804
17952	Naip6	A	3.0	5.0	8.7206	S	2.0	3.0	10291.8	A	3.0	4.0	13.2423	A	2.0	2.0	8.7206	A	2.0	4.0	8.7206	A	2.0	2.0	13.2423	A	2.0	2.0	8.7206	A	1.0	2.0	8.7206	A	1.0	1.0	8.7206	A	2.0	2.0	8.7206	A	1.0	2.0	8.7206				8.7206
17955	Nap1l4	S	12.0	68.0	6.85251e+06	S	10.0	56.0	4.94404e+06	S	14.0	61.0	6.03923e+06	S	13.0	77.0	8.29093e+06	S	14.0	66.0	7.25488e+06	S	15.0	62.0	6.75248e+06	S	15.0	67.0	6.52018e+06	S	16.0	62.0	6.27744e+06	S	12.0	62.0	6.94633e+06	S	14.0	69.0	7.87081e+06	S	14.0	67.0	6.75291e+06	S	9.0	62.0	6.58604e+06
17960	Nat1				11.9985				11.9985					A	2.0	2.0	11.9985	A	2.0	2.0	11.9985								11.9985	A	1.0	1.0	11.9985				11.9985				11.9985				11.9985				11.9985
17961	Nat2	S	6.0	12.0	204778	S	4.0	9.0	437584	S	9.0	17.0	627107	S	7.0	7.0	222617	S	5.0	8.0	1.05713e+06	S	8.0	17.0	214081	S	6.0	15.0	770149	S	7.0	14.0	373587	S	6.0	11.0	268226	S	4.0	7.0	169561	S	4.0	4.0	226837	S	4.0	6.0	245494
17966	Nbr1	S	1.0	1.0	8344.18	S	1.0	1.0	9277.93	S	1.0	1.0	4886.91	S	1.0	1.0	6001.78	S	2.0	2.0	34179.7	S	1.0	1.0	4148.9	S	2.0	2.0	16795.6	R	1.0	1.0	5570.85	S	1.0	1.0	3868.95	S	1.0	1.0	4036.49	S	1.0	1.0	2406.53	S	1.0	1.0	5659.14
17967	Ncam1				10.9009				10.9009								10.9009				10.9009								10.9009				10.9009				10.9009				10.9009				10.9009				10.9009
17969	Ncf1	S	18.0	80.0	5.83627e+06	S	15.0	72.0	6.28956e+06	S	19.0	90.0	8.06098e+06	S	22.0	109.0	7.37113e+06	S	23.0	110.0	7.2212e+06	S	21.0	96.0	7.913e+06	S	21.0	113.0	8.09237e+06	S	24.0	131.0	1.04237e+07	S	20.0	116.0	9.02119e+06	S	24.0	130.0	1.00965e+07	S	23.0	119.0	8.58604e+06	S	18.0	104.0	8.22681e+06
17970	Ncf2	S	20.0	73.0	4.56645e+06	S	18.0	58.0	4.25266e+06	S	24.0	78.0	5.66946e+06	S	23.0	84.0	5.63806e+06	S	21.0	88.0	5.96402e+06	S	22.0	102.0	5.64092e+06	S	25.0	117.0	6.65026e+06	S	26.0	106.0	7.30946e+06	S	21.0	77.0	4.99756e+06	S	26.0	105.0	6.29303e+06	S	22.0	104.0	5.88338e+06	S	19.0	90.0	4.90265e+06
17972	Ncf4	S	19.0	64.0	6.68072e+06	S	19.0	61.0	4.84673e+06	S	19.0	76.0	6.98888e+06	S	20.0	85.0	1.1701e+07	S	21.0	92.0	1.04494e+07	S	20.0	91.0	8.91136e+06	S	18.0	74.0	6.54878e+06	S	19.0	71.0	6.98728e+06	S	18.0	64.0	5.23177e+06	S	21.0	89.0	6.79964e+06	S	21.0	96.0	7.84508e+06	S	19.0	87.0	7.39847e+06
17973	Nck1	S	5.0	9.0	214352	S	4.0	10.0	279792	S	6.0	14.0	246806	S	4.0	9.0	235091	S	5.0	10.0	175594	S	8.0	12.0	221504	S	5.0	11.0	184751	S	6.0	11.0	223181	S	4.0	8.0	111117	S	6.0	12.0	226988	S	5.0	10.0	207010	S	7.0	15.0	401268
17974	Nck2	S	5.0	6.0	58421.6	S	1.0	2.0	11810	S	1.0	1.0	3554.47	S	4.0	4.0	50498.8	S	4.0	5.0	47917.2	R	2.0	2.0	3976.46	A	1.0	1.0	7094.99	S	2.0	2.0	19687.3	S	1.0	2.0	2042.97	S	2.0	2.0	8292.2	S	4.0	4.0	23564.9	S	2.0	2.0	4321.81
17975	Ncl	S	28.0	149.0	1.72033e+07	S	23.0	115.0	1.48764e+07	S	28.0	119.0	1.71418e+07	S	31.0	165.0	1.87422e+07	S	30.0	146.0	1.6412e+07	S	28.0	109.0	1.35405e+07	S	29.0	161.0	1.75581e+07	S	33.0	138.0	1.64936e+07	S	25.0	121.0	1.48352e+07	S	32.0	168.0	1.55892e+07	S	33.0	152.0	1.39817e+07	S	24.0	141.0	1.325e+07
17977	Ncoa1	R	1.0	1.0	82642				9.06614				16.5356	R	1.0	1.0	24734.9	S	2.0	2.0	30543.5	A	1.0	1.0	42977.6				9.06614				9.06614	A	1.0	2.0	1481.32	A	1.0	1.0	9.06614	S	2.0	2.0	30538				9.06614
17978	Ncoa2	S	1.0	1.0	5765.39	S	1.0	1.0	1872.43	S	1.0	1.0	7507.04	A	1.0	1.0	799.374				10.595	S	1.0	2.0	4199.56	S	1.0	1.0	5099.01	S	2.0	2.0	5863.68	A	1.0	1.0	1966.33	S	1.0	1.0	3056.3				10.595	S	2.0	3.0	12883.1
17979	Ncoa3	S	3.0	4.0	13061.9	S	7.0	9.0	27080.2	S	6.0	8.0	22525	S	2.0	2.0	5910.45	S	3.0	3.0	3337.02	R	2.0	2.0	789.261	S	6.0	6.0	1.68412e+06	S	5.0	5.0	8040.66	S	5.0	9.0	26488.9	S	3.0	5.0	2480.85	S	2.0	2.0	6222.97	S	4.0	5.0	38323.1
17988	Ndrg1	S	5.0	16.0	826690	S	4.0	15.0	1.11649e+06	S	5.0	10.0	948004	S	5.0	16.0	809944	S	6.0	23.0	1.15029e+06	S	4.0	12.0	722988	S	4.0	14.0	466816	S	6.0	18.0	1.03472e+06	S	6.0	17.0	1.40299e+06	S	5.0	15.0	761741	S	5.0	17.0	825467	S	4.0	16.0	647422
17991	Ndufa2	S	1.0	2.0	598310	S	1.0	3.0	821195	S	3.0	9.0	961224	S	2.0	3.0	744635	S	2.0	3.0	451794	S	4.0	9.0	801638	S	3.0	5.0	1.16243e+06	S	3.0	5.0	937909	S	1.0	2.0	735102	S	2.0	5.0	1.0835e+06	S	2.0	3.0	844081	S	1.0	4.0	837213
17992	Ndufa4	S	5.0	9.0	4.87414e+06	A	2.0	3.0	3.36182e+06	S	7.0	24.0	1.34077e+07	S	5.0	10.0	1.11155e+07	S	5.0	11.0	9.11094e+06	S	6.0	22.0	1.23615e+07	S	6.0	20.0	2.2095e+07	S	7.0	22.0	2.30296e+07	S	4.0	11.0	4.61148e+06	S	5.0	18.0	1.91348e+07	S	7.0	15.0	1.64089e+07	S	5.0	12.0	6.4557e+06
17993	Ndufs4	S	3.0	5.0	640748	S	4.0	6.0	991906	S	3.0	6.0	469512	S	2.0	5.0	412407	S	3.0	5.0	496070	S	5.0	10.0	512409	S	4.0	10.0	882717	S	2.0	3.0	242356	S	2.0	3.0	583699	S	3.0	5.0	332472	S	2.0	5.0	153186	S	4.0	5.0	911071
17995	Ndufv1	S	8.0	14.0	701044	S	7.0	16.0	924529	S	13.0	37.0	1.37952e+06	S	7.0	14.0	704046	S	8.0	16.0	640989	S	10.0	22.0	719587	S	11.0	31.0	1.23585e+06	S	11.0	28.0	1.30224e+06	S	9.0	22.0	790580	S	7.0	16.0	926016	S	7.0	16.0	755898	S	10.0	17.0	673620
17996	Neb	R	1.0	1.0	245.741	S	3.0	3.0	12515.3				38.8015	A	1.0	1.0	8.19327	A	2.0	2.0	15168.7	R	1.0	2.0	11576.5	A	2.0	3.0	4701.5	A	2.0	2.0	355.601				8.19327	A	2.0	2.0	1422.79	A	1.0	1.0	740.239	R	1.0	1.0	266.867
17997	Nedd1	S	5.0	9.0	73302.7	S	5.0	9.0	55958.4	S	1.0	1.0	11713.9	S	4.0	4.0	40778.2	S	2.0	2.0	24561.7	R	1.0	1.0	181783	S	4.0	5.0	46182.1	S	5.0	5.0	34524.8	S	3.0	9.0	40585.2	S	5.0	7.0	239383	S	5.0	6.0	137121	S	3.0	4.0	22855.2
17999	Nedd4				15.068				15.068	R	2.0	2.0	1826.6				15.068				15.068	S	1.0	1.0	1155.85				15.068	R	1.0	1.0	14991.5	S	1.0	1.0	10092.7	S	1.0	1.0	9121.27	S	1.0	1.0	4666.7				15.068
18000	Sept2	S	15.0	121.0	1.1817e+07	S	14.0	112.0	1.00749e+07	S	18.0	91.0	1.1355e+07	S	17.0	124.0	1.36686e+07	S	18.0	129.0	1.3407e+07	S	16.0	94.0	1.20953e+07	S	18.0	151.0	1.19167e+07	S	18.0	131.0	1.28467e+07	S	16.0	130.0	9.9842e+06	S	16.0	116.0	1.12147e+07	S	15.0	119.0	1.13536e+07	S	16.0	144.0	9.67063e+06
18002	Nedd8	S	2.0	7.0	1.93541e+07	S	1.0	4.0	1.53953e+07	S	2.0	7.0	1.75619e+07	S	2.0	10.0	1.62726e+07	S	2.0	11.0	1.98701e+07	S	2.0	8.0	1.7973e+07	S	2.0	6.0	1.02869e+07	S	2.0	8.0	1.08081e+07	S	2.0	5.0	1.33739e+07	S	2.0	10.0	1.26721e+07	S	1.0	4.0	1.25165e+07	S	1.0	5.0	1.26994e+07
18005	Nek2	S	1.0	1.0	77864.2	S	1.0	1.0	69973.3	S	1.0	1.0	122017	A	1.0	1.0	2061.18	S	1.0	1.0	68644				28.6949	R	2.0	4.0	358826	A	2.0	2.0	222745	S	1.0	1.0	107320	S	1.0	1.0	92042.1	S	1.0	1.0	78680.1	S	1.0	1.0	89207.6
18008	Nes	S	20.0	35.0	170690	S	26.0	56.0	257490	S	51.0	112.0	213098	S	14.0	23.0	445574	S	9.0	13.0	63777.8	S	37.0	60.0	88221.8	S	4.0	5.0	75355.5	S	3.0	5.0	379746	S	7.0	10.0	259709	S	1.0	2.0	7807.73	S	2.0	3.0	18711.4	S	8.0	9.0	216545
18010	Neu1	S	2.0	4.0	57683	S	3.0	5.0	193583	S	4.0	5.0	164909	S	1.0	2.0	42434.2	S	2.0	2.0	55309.5	S	4.0	5.0	59785.6	S	3.0	4.0	209709	S	2.0	4.0	88265.3	S	3.0	6.0	285276	S	2.0	3.0	101378	S	3.0	4.0	140263	S	3.0	4.0	134010
18015	Nf1	R	2.0	2.0	51444.3	R	1.0	1.0	1213.13	S	7.0	7.0	3653.35	S	3.0	4.0	55322.3	S	3.0	3.0	45233.7	S	5.0	6.0	15375.5	A	3.0	3.0	1760.38	S	4.0	4.0	65027	R	1.0	1.0	18.808	S	4.0	5.0	67695.7	R	2.0	3.0	46015.7	S	4.0	6.0	7918.03
18016	Nf2	S	1.0	1.0	33883.4	S	1.0	2.0	24672.9	S	1.0	3.0	65170.1	R	1.0	1.0	9424.19	S	1.0	1.0	43587.7	S	1.0	3.0	12558.1	S	2.0	2.0	16149.9	S	1.0	3.0	58733.6	S	1.0	3.0	11929	S	1.0	2.0	48337.3	S	2.0	2.0	9503.7	S	2.0	3.0	45752.4
18018	Nfatc1	S	2.0	5.0	23919.3	S	3.0	4.0	32785.2	S	5.0	6.0	38292.7	A	1.0	1.0	15.9659				15.9659	A	1.0	1.0	8429.71	S	3.0	4.0	34995.7	S	5.0	7.0	40452.2	S	5.0	9.0	52165.7	S	3.0	3.0	16304.1	S	2.0	2.0	9611.95	R	1.0	1.0	19203.6
18019	Nfatc2	S	10.0	19.0	277856	S	9.0	16.0	254887	S	8.0	21.0	343868	S	8.0	21.0	307161	S	6.0	18.0	218839	S	5.0	8.0	144020	S	9.0	24.0	390915	S	11.0	31.0	417852	S	10.0	16.0	211003	S	11.0	24.0	387623	S	9.0	19.0	230457	S	11.0	26.0	222388
18020	Nfatc2ip	S	3.0	6.0	35438.6	S	2.0	3.0	24555	S	2.0	2.0	264870	S	3.0	6.0	14032.2	S	2.0	2.0	3170.52				453.603	S	1.0	1.0	1333.9	S	2.0	2.0	19318.1	S	3.0	3.0	35011.7	S	2.0	3.0	13774.9	S	2.0	2.0	6812.25	S	1.0	1.0	15525.2
18024	Nfe2l2				9.27744				9.27744				14.112				9.27744	A	1.0	1.0	14490.4				14.112				9.27744	R	2.0	2.0	34947.2				9.27744				9.27744	A	1.0	1.0	14002.1	S	1.0	1.0	591.713
18029	Nfic	S	1.0	2.0	8.18864	S	1.0	1.0	1.00265e+06				33.4364	S	1.0	2.0	4150.76	S	1.0	3.0	1374.99	S	1.0	2.0	33.4364	A	1.0	1.0	1272.49	S	2.0	2.0	8.18864	R	1.0	2.0	8.18864	R	1.0	1.0	5049.47				8.18864	R	1.0	1.0	5096.04
18033	Nfkb1	S	10.0	11.0	101756	S	10.0	21.0	195849	S	12.0	26.0	233522	S	12.0	19.0	393604	S	14.0	24.0	264891	S	14.0	27.0	272732	S	15.0	23.0	166887	S	11.0	17.0	151238	S	10.0	13.0	132004	S	12.0	18.0	323692	S	14.0	26.0	334508	S	13.0	24.0	399983
18034	Nfkb2	S	9.0	19.0	248651	S	9.0	21.0	267919	S	17.0	44.0	513171	S	17.0	41.0	986766	S	14.0	42.0	910041	S	18.0	65.0	836489	S	15.0	37.0	523969	S	15.0	30.0	541092	S	11.0	21.0	597489	S	19.0	54.0	1.06975e+06	S	15.0	44.0	963153	S	14.0	46.0	1.06468e+06
18035	Nfkbia				10.211				10.211				7.97933	A	1.0	1.0	48669.5				10.211	S	1.0	1.0	27098.2	A	1.0	1.0	12850.6				10.211				10.211	R	1.0	1.0	35246.4				10.211				10.211
18036	Nfkbib	S	1.0	1.0	60022.4	S	1.0	1.0	49927.7	S	1.0	2.0	1609.09				15.387				15.387					R	1.0	2.0	23025.7	S	1.0	1.0	28875.7	S	1.0	1.0	49392.7				15.387				15.387				15.387
18039	Nefl	S	2.0	18.0	1.9988e+07	A	1.0	14.0	12.2064	R	2.0	13.0	6802.72	A	1.0	32.0	12.2064	A	1.0	29.0	12.2064	A	2.0	19.0	4.96908e+06	A	1.0	17.0	12.2064	R	2.0	17.0	48096.2	A	2.0	17.0	31742.1	R	2.0	29.0	55847.6	A	2.0	30.0	1.88284e+07	A	1.0	13.0	12.2064
18040	Nefm	R	3.0	21.0	1.6624e+07	A	2.0	17.0	12.1884	A	2.0	13.0	9353.35	A	1.0	32.0	12.1884	A	1.0	29.0	12.1884	A	1.0	18.0	6.84714	A	2.0	18.0	11002	A	1.0	15.0	12.1884	R	4.0	21.0	47058.3	A	2.0	28.0	3352.23	A	1.0	29.0	12.1884	S	4.0	17.0	36745.1
18041	Nfs1	S	10.0	14.0	363696	S	8.0	11.0	340696	S	12.0	21.0	445638	S	9.0	11.0	254358	S	9.0	12.0	347786	S	9.0	14.0	234230	S	11.0	14.0	320776	S	15.0	19.0	679602	S	10.0	13.0	358232	S	7.0	9.0	300108	S	10.0	11.0	379906	S	10.0	12.0	256639
18044	Nfya	S	2.0	5.0	377757	S	3.0	12.0	667753	S	2.0	7.0	659678	S	2.0	4.0	473000	S	1.0	3.0	363515	S	2.0	2.0	317881	S	2.0	5.0	316609	S	2.0	6.0	281263	S	2.0	7.0	492007	S	1.0	4.0	317912	S	1.0	3.0	246562	S	2.0	6.0	409558
18045	Nfyb	S	1.0	1.0	240635				13.3303				7.97655	S	1.0	1.0	793447	S	1.0	1.0	165982	R	1.0	1.0	1.01814e+06	R	1.0	4.0	660857	R	1.0	1.0	127143				13.3303	R	1.0	1.0	723602	R	1.0	1.0	13.3303	S	1.0	2.0	1.10378e+06
18046	Nfyc				9.79008				9.79008				10.4833	S	1.0	1.0	8580.39				9.79008				10.4833				9.79008	R	1.0	1.0	15962.4				9.79008	R	1.0	2.0	44865.1	R	1.0	1.0	28909.6				9.79008
18080	Nin	R	3.0	3.0	9846.23	S	3.0	3.0	4078.33	R	1.0	2.0	1925.69	A	1.0	1.0	2193.74	A	1.0	1.0	11494.5	R	2.0	2.0	5254.68	S	5.0	8.0	12233.4	S	2.0	3.0	388.649	A	2.0	2.0	6076.47				13.9743	R	4.0	5.0	4843.53	S	1.0	1.0	354.467
18081	Ninj1	S	1.0	2.0	51099.8	S	1.0	2.0	13876.3	S	3.0	3.0	79591.7	S	1.0	2.0	49807.9	S	3.0	5.0	281867	R	2.0	2.0	324978	S	4.0	10.0	430217	S	4.0	6.0	244741	S	4.0	9.0	193741	S	2.0	4.0	41413.3	S	3.0	6.0	72066.1	S	3.0	7.0	75499.8
18082	Nipsnap1	S	2.0	2.0	60504.5	S	1.0	1.0	72792.8	S	2.0	2.0	34373.5				20.5929				20.5929	S	3.0	4.0	17897.4	S	1.0	1.0	92494.9	S	2.0	2.0	114383	S	1.0	1.0	54844.7	S	2.0	4.0	122931	R	1.0	1.0	33584.1	S	2.0	3.0	89270.3
18087	Nktr	S	3.0	4.0	33102.1	S	1.0	2.0	35309.4				70.0363	S	1.0	2.0	15981.8	S	1.0	2.0	21404.4	S	2.0	2.0	47325.1				7.64204	S	1.0	1.0	22666.2	S	1.0	2.0	34171.1	A	2.0	3.0	11167.4	S	1.0	1.0	19698.4	S	2.0	4.0	20583.1
18096	Nkx6-1				10.8323				10.8323								10.8323				10.8323	A	1.0	1.0	6.01753				10.8323	A	1.0	1.0	44990.8				10.8323				10.8323				10.8323				10.8323
18100	Mrpl40	S	6.0	15.0	707630	S	4.0	11.0	657995	S	6.0	11.0	694785	S	4.0	4.0	562104	S	4.0	6.0	404720	S	3.0	5.0	489490	S	5.0	12.0	750276	S	4.0	10.0	643734	S	4.0	12.0	484555	S	3.0	6.0	450751	S	3.0	3.0	410292	S	4.0	9.0	568895
18102	Nme1	S	10.0	83.0	2.66419e+07	S	10.0	72.0	2.04549e+07	S	11.0	87.0	3.81212e+07	S	12.0	99.0	3.64009e+07	S	12.0	98.0	3.87109e+07	S	11.0	99.0	3.24618e+07	S	10.0	113.0	3.70541e+07	S	10.0	94.0	3.80149e+07	S	10.0	94.0	3.52055e+07	S	12.0	97.0	3.79212e+07	S	11.0	113.0	3.78332e+07	S	10.0	102.0	2.69178e+07
18103	Nme2	S	10.0	129.0	6.38925e+07	S	10.0	106.0	3.55439e+07	S	10.0	123.0	5.98544e+07	S	10.0	147.0	7.14316e+07	S	10.0	143.0	6.70733e+07	S	10.0	142.0	6.48834e+07	S	10.0	158.0	6.2694e+07	S	10.0	134.0	5.78911e+07	S	11.0	111.0	5.54313e+07	S	10.0	135.0	6.31851e+07	S	10.0	148.0	6.4729e+07	S	10.0	120.0	5.46675e+07
18104	Nqo1	S	2.0	2.0	57910.8	S	1.0	2.0	54555.5				10044.5	R	1.0	1.0	21301.1	R	3.0	6.0	64482.2				10044.5	S	2.0	4.0	87166.5	S	6.0	7.0	108432	S	5.0	8.0	134980	S	3.0	5.0	63126.6	S	4.0	6.0	78736.7	S	2.0	3.0	77357.6
18105	Nqo2	S	9.0	27.0	2.72898e+06	S	5.0	15.0	2.35948e+06	S	11.0	36.0	3.41853e+06	S	9.0	24.0	2.80485e+06	S	8.0	27.0	2.62601e+06	S	10.0	33.0	2.99176e+06	S	13.0	34.0	3.37387e+06	S	11.0	26.0	3.26338e+06	S	10.0	23.0	2.7377e+06	S	10.0	30.0	3.30063e+06	S	9.0	28.0	3.08385e+06	S	7.0	18.0	1.96686e+06
18107	Nmt1	S	13.0	42.0	2.51423e+06	S	11.0	38.0	2.44944e+06	S	15.0	47.0	2.77684e+06	S	15.0	54.0	3.29377e+06	S	15.0	48.0	3.17387e+06	S	14.0	44.0	2.74157e+06	S	14.0	50.0	3.30079e+06	S	15.0	44.0	2.91502e+06	S	14.0	44.0	2.44381e+06	S	14.0	54.0	3.33152e+06	S	13.0	43.0	2.50951e+06	S	12.0	41.0	3.05077e+06
18108	Nmt2	S	9.0	25.0	314792	S	6.0	15.0	258839	S	5.0	14.0	235071	S	5.0	20.0	182924	S	8.0	24.0	238510	A	3.0	16.0	73873.4	S	6.0	20.0	142305	S	9.0	21.0	241235	S	5.0	18.0	302085	S	5.0	20.0	94463.6	S	5.0	19.0	136323	S	5.0	18.0	188384
18109	Mycn				13.7434				13.7434	A	1.0	1.0	728385				13.7434	R	1.0	1.0	3521.48	R	1.0	2.0	91387.9	R	1.0	1.0	2.21141e+07				13.7434				13.7434	S	1.0	1.0	6.6914e+06	S	1.0	1.0	1.07053e+07				13.7434
18114	Rrp1	S	3.0	7.0	105603	S	2.0	5.0	109575	S	4.0	7.0	142883	S	3.0	10.0	116111	S	3.0	8.0	125891	S	3.0	6.0	33051.7	S	3.0	7.0	71303.2	S	3.0	6.0	34072.4	S	1.0	3.0	15168.2	S	3.0	6.0	65329	S	3.0	6.0	51939.1	S	3.0	8.0	95728.1
18115	Nnt				7.68546				7.68546	A	1.0	1.0	71.6486	S	1.0	1.0	17005.8				7.68546				71.6486	S	18.0	33.0	1.37601e+06	S	23.0	41.0	342543	S	17.0	23.0	150960	S	19.0	35.0	201335	S	19.0	29.0	223034	S	14.0	22.0	150545
18117	Emc8	S	6.0	11.0	1.14824e+06	S	5.0	7.0	667619	S	6.0	13.0	1.2459e+06	S	6.0	11.0	1.25894e+06	S	6.0	14.0	1.13959e+06	S	7.0	17.0	1.25027e+06	S	7.0	14.0	1.63727e+06	S	4.0	8.0	897761	S	6.0	8.0	1.02963e+06	S	6.0	7.0	824104	S	6.0	13.0	932096	S	5.0	13.0	732826
18120	Mrpl49	S	4.0	6.0	375480	S	4.0	6.0	433716	S	4.0	5.0	319900	S	3.0	8.0	335686	S	3.0	6.0	284082	S	2.0	3.0	289888	S	3.0	5.0	215793	S	5.0	8.0	420400	S	4.0	5.0	277674	S	3.0	9.0	325630	S	3.0	7.0	242176	S	4.0	11.0	242389
18126	Nos2				8.48398	A	1.0	1.0	8.48398				25.4888				8.48398	S	4.0	9.0	9745.05				25.4888				8.48398				8.48398				8.48398	S	2.0	6.0	18514.8	S	2.0	4.0	10362.9	S	6.0	10.0	38114
18129	Notch2	S	2.0	4.0	5897.52	S	3.0	3.0	9523.39	S	2.0	2.0	4555.46	S	2.0	3.0	2603.82	S	2.0	4.0	1948.21				241.056	S	2.0	2.0	4982.21	S	1.0	1.0	5445.65	S	3.0	3.0	18727.5	S	5.0	8.0	5732.69	S	2.0	3.0	3055.11	S	3.0	4.0	3669.34
18130	Ints6	S	2.0	2.0	18.261				18.261	A	1.0	1.0	24077.8				18.261	S	4.0	5.0	59905.5	S	1.0	1.0	342.524	S	3.0	3.0	48944.1	S	4.0	6.0	20756.8	S	7.0	9.0	45721.5	S	2.0	2.0	10992.1	S	3.0	4.0	14824.7	R	1.0	1.0	18.261
18139	Zfp638	S	13.0	20.0	73961.6	S	15.0	22.0	87798.4	S	12.0	18.0	51499.8	S	7.0	10.0	43540.5	S	6.0	6.0	25279.7	S	6.0	7.0	14172.1	S	9.0	16.0	28152.4	S	11.0	22.0	52396.7	S	9.0	14.0	38350.4	S	5.0	7.0	12190.8	S	6.0	11.0	23660	S	11.0	13.0	38183.8
18140	Uhrf1	S	4.0	4.0	24388.7	S	11.0	13.0	133712	S	3.0	3.0	21236.1	S	2.0	2.0	5970.17				12.1989					S	1.0	1.0	3675.18	S	1.0	1.0	3972.04	S	2.0	2.0	6132.36				12.1989				12.1989				12.1989
18141	Nup50	S	7.0	21.0	486701	S	7.0	21.0	400697	S	10.0	16.0	296354	S	6.0	21.0	413469	S	7.0	17.0	316278	S	7.0	9.0	288064	S	9.0	17.0	312085	S	7.0	17.0	191362	S	8.0	22.0	476662	S	5.0	16.0	276035	S	5.0	12.0	229870	S	3.0	11.0	199885
18145	Npc1	S	10.0	22.0	1.09038e+06	S	5.0	11.0	631823	S	14.0	40.0	1.68601e+06	S	11.0	31.0	1.53404e+06	S	8.0	26.0	1.2573e+06	S	11.0	40.0	2.08384e+06	S	14.0	53.0	2.31209e+06	S	12.0	42.0	2.4475e+06	S	12.0	22.0	1.5256e+06	S	11.0	42.0	1.98396e+06	S	11.0	37.0	1.96187e+06	S	12.0	21.0	1.13241e+06
18148	Npm1	S	15.0	126.0	2.03381e+07	S	14.0	104.0	2.09527e+07	S	12.0	131.0	2.45023e+07	S	18.0	125.0	2.8922e+07	S	15.0	138.0	2.51132e+07	S	15.0	150.0	2.37411e+07	S	15.0	130.0	2.45779e+07	S	14.0	121.0	2.16198e+07	S	13.0	126.0	2.11536e+07	S	15.0	132.0	2.03429e+07	S	16.0	105.0	1.77873e+07	S	13.0	148.0	1.85653e+07
18150	Npm3	S	1.0	2.0	273985	S	1.0	2.0	267028	S	1.0	2.0	532440	S	2.0	4.0	364407	S	1.0	1.0	147291				44.8265	S	1.0	3.0	175750	R	1.0	1.0	86733.6				9.56655	S	2.0	4.0	160926	S	2.0	2.0	188595				9.56655
18164	Nptx1	S	1.0	3.0	20119.2				9.88356				10.1677				9.88356	S	1.0	1.0	139600				10.1677	R	1.0	1.0	9.88356				9.88356	A	2.0	2.0	3722.15				9.88356				9.88356				9.88356
18173	Slc11a1	S	1.0	3.0	54220.1	S	2.0	5.0	136238	S	3.0	4.0	190123	S	2.0	3.0	152028	S	2.0	5.0	162804	S	1.0	4.0	136107	S	1.0	3.0	87296.1	S	2.0	4.0	177813	S	4.0	10.0	755818	S	2.0	3.0	196419	S	2.0	3.0	218090	S	5.0	15.0	952020
18174	Slc11a2	R	1.0	3.0	11056.1				9.40982	R	1.0	1.0	13.42	S	1.0	1.0	16356				9.40982	S	1.0	1.0	13.42				9.40982				9.40982				9.40982	A	1.0	1.0	2654.82	A	1.0	1.0	25866.7				9.40982
18176	Nras	S	6.0	12.0	743199	A	3.0	5.0	23.2435	S	7.0	15.0	438361	S	8.0	13.0	923264	S	7.0	26.0	788513	S	7.0	17.0	338707	S	7.0	17.0	1.0211e+06	S	8.0	20.0	1.32595e+06	S	7.0	14.0	1.0705e+06	S	7.0	26.0	862260	S	8.0	19.0	755648	S	7.0	13.0	1.18906e+06
18181	Nrf1	S	3.0	3.0	189130	R	2.0	2.0	63516.2	S	6.0	7.0	310925	S	2.0	3.0	36211	A	1.0	1.0	16.6159	A	1.0	1.0	2791.13	S	1.0	1.0	30409.5	S	5.0	5.0	187291	S	1.0	1.0	56934.9	S	1.0	1.0	19629.8	S	2.0	2.0	51029.3				16.6159
18186	Nrp1	S	2.0	4.0	49317.7	S	4.0	4.0	41609.2	S	3.0	4.0	48734.2	S	1.0	1.0	20721.1	S	1.0	2.0	21714.9	S	1.0	1.0	16068.7	S	2.0	4.0	26876.4	S	2.0	2.0	35572.7	S	3.0	4.0	42193.9	S	1.0	1.0	4749.32	S	2.0	3.0	55061.3	S	1.0	1.0	13835.7
18187	Nrp2	S	5.0	5.0	9736.71	S	4.0	6.0	8630.35	S	2.0	3.0	589.307	S	5.0	6.0	38513.6	S	5.0	8.0	30265				589.307	S	2.0	3.0	1631.4	S	2.0	2.0	4116.41	S	5.0	7.0	22706.4	S	5.0	8.0	24104.7	S	5.0	9.0	21923.7	S	5.0	8.0	34904.1
18194	Nsdhl	S	9.0	19.0	873353	S	9.0	25.0	1.18362e+06	S	11.0	20.0	1.35796e+06	S	8.0	20.0	1.00312e+06	S	9.0	15.0	877440	S	8.0	12.0	863021	S	11.0	26.0	1.16664e+06	S	11.0	33.0	1.5559e+06	S	9.0	20.0	1.13062e+06	S	10.0	23.0	1.31357e+06	S	9.0	18.0	1.01583e+06	S	8.0	21.0	985663
18195	Nsf	S	32.0	82.0	3.10237e+06	S	22.0	58.0	2.53184e+06	S	36.0	104.0	3.52076e+06	S	27.0	86.0	3.83929e+06	S	31.0	83.0	3.89692e+06	S	32.0	85.0	3.22676e+06	S	33.0	99.0	3.50357e+06	S	32.0	76.0	2.79897e+06	S	33.0	86.0	3.29382e+06	S	27.0	70.0	3.33253e+06	S	28.0	75.0	3.09647e+06	S	27.0	67.0	3.10002e+06
18203	Ntan1	S	5.0	5.0	99990.3	S	4.0	5.0	129889	S	2.0	3.0	156072	S	4.0	5.0	100875	S	5.0	6.0	123021	R	1.0	1.0	33458.5	S	3.0	3.0	106348	S	3.0	7.0	141868	S	5.0	6.0	95684.9	S	3.0	4.0	126776	S	4.0	6.0	44923.1	S	4.0	6.0	172475
18205	Ntf3				14.0425	A	1.0	1.0	55969.9	S	1.0	1.0	106073	R	1.0	1.0	72343.8				14.0425	A	1.0	1.0	10210.9	A	1.0	1.0	851436	S	1.0	1.0	401418				14.0425	A	1.0	1.0	43793.2	A	1.0	1.0	55478.2				14.0425
18220	Nucb1	S	27.0	76.0	4.34e+06	S	20.0	65.0	3.37804e+06	S	29.0	89.0	4.70066e+06	S	24.0	59.0	2.6034e+06	S	23.0	70.0	3.11842e+06	S	25.0	72.0	2.78124e+06	S	25.0	90.0	4.56925e+06	S	26.0	80.0	4.06837e+06	S	27.0	70.0	3.66098e+06	S	22.0	56.0	2.0284e+06	S	24.0	62.0	2.40236e+06	S	24.0	67.0	3.41453e+06
18221	Nudc	S	15.0	31.0	3.21589e+06	S	14.0	31.0	1.94185e+06	S	21.0	47.0	3.16405e+06	S	14.0	41.0	3.18764e+06	S	16.0	45.0	2.95045e+06	S	14.0	36.0	2.26653e+06	S	15.0	36.0	2.34427e+06	S	19.0	34.0	2.94304e+06	S	13.0	27.0	3.06641e+06	S	15.0	35.0	2.38223e+06	S	12.0	26.0	1.84757e+06	S	15.0	30.0	2.37312e+06
18222	Numb	S	11.0	34.0	927474	S	10.0	27.0	714733	S	11.0	27.0	1.1074e+06	S	10.0	19.0	633324	S	6.0	13.0	484108	S	5.0	20.0	438190	S	10.0	31.0	502919	S	11.0	32.0	697955	S	11.0	42.0	1.02645e+06	S	9.0	16.0	400992	S	9.0	18.0	447241	S	10.0	31.0	641940
18223	Numbl	R	1.0	1.0	26554	R	1.0	1.0	29955.3	S	3.0	3.0	72995	S	1.0	1.0	71736.2	S	1.0	1.0	62076.9	A	1.0	1.0	34068.7	S	2.0	2.0	56170.5	S	2.0	2.0	71464.3	S	2.0	2.0	126946	S	1.0	1.0	38971.8	S	2.0	2.0	23599	S	2.0	2.0	91471.1
18226	Nup62	S	11.0	28.0	1.80582e+06	S	9.0	23.0	1.26127e+06	S	11.0	27.0	1.731e+06	S	9.0	19.0	1.50276e+06	S	8.0	19.0	1.42738e+06	S	6.0	18.0	1.0781e+06	S	11.0	28.0	1.50088e+06	S	10.0	20.0	1.28339e+06	S	9.0	23.0	1.259e+06	S	6.0	14.0	861849	S	7.0	15.0	682297	S	8.0	16.0	801323
18242	Oat	S	13.0	53.0	5.54939e+06	S	13.0	42.0	5.82531e+06	S	17.0	54.0	5.92208e+06	S	17.0	63.0	7.16553e+06	S	17.0	63.0	8.30244e+06	S	14.0	46.0	6.21586e+06	S	17.0	72.0	7.11645e+06	S	18.0	80.0	9.32564e+06	S	14.0	54.0	4.02437e+06	S	18.0	64.0	6.48013e+06	S	17.0	69.0	7.18099e+06	S	13.0	49.0	5.05445e+06
18285	Odf1				13.5562	A	1.0	1.0	9040.2	S	1.0	1.0	1314.62				13.5562				13.5562	A	1.0	1.0	1367.08				13.5562				13.5562				13.5562				13.5562				13.5562	R	1.0	1.0	20025
18286	Odf2	S	3.0	3.0	8603.03	S	2.0	2.0	5784.66				23.1131				8.60567				8.60567				23.1131	S	1.0	1.0	2752.85	R	1.0	1.0	2726.52	S	1.0	3.0	3540.49				8.60567	A	1.0	1.0	8.60567	R	2.0	2.0	39569.2
18293	Ogdh	S	27.0	104.0	2.2829e+06	S	24.0	86.0	1.98748e+06	S	34.0	140.0	3.05629e+06	S	35.0	85.0	2.41985e+06	S	30.0	94.0	2.7697e+06	S	32.0	123.0	2.78809e+06	S	32.0	157.0	3.19787e+06	S	34.0	149.0	3.6035e+06	S	25.0	93.0	2.40658e+06	S	29.0	99.0	2.62179e+06	S	28.0	97.0	2.72097e+06	S	25.0	111.0	2.13898e+06
18294	Ogg1				8.58058				8.58058				15.604	S	1.0	1.0	8.58058				8.58058				15.604				8.58058				8.58058				8.58058				8.58058				8.58058				8.58058
18301	Fxyd5	S	6.0	26.0	1.04299e+06	S	6.0	14.0	846567	S	6.0	19.0	761607	S	6.0	17.0	350611	S	6.0	15.0	300315	S	5.0	14.0	246864	S	6.0	23.0	587268	S	6.0	19.0	570352	S	6.0	21.0	1.28751e+06	S	5.0	16.0	393376	S	5.0	13.0	232971	S	5.0	14.0	512796
18362	Olfr61				8.73072	S	1.0	1.0	8280.52				13.0876				8.73072				8.73072				13.0876				8.73072				8.73072				8.73072				8.73072				8.73072				8.73072
18365	Olfr65				12.0197				12.0197	S	1.0	1.0	546.318				12.0197				12.0197								12.0197				12.0197				12.0197				12.0197				12.0197				12.0197
18386	Oprd1				8.70845	A	1.0	1.0	8.70845				13.4309				8.70845				8.70845				13.4309				8.70845				8.70845				8.70845				8.70845				8.70845	S	1.0	1.0	13370.3
18412	Sqstm1	S	7.0	33.0	1.78512e+06	S	6.0	32.0	1.55084e+06	S	6.0	16.0	1.38764e+06	S	9.0	79.0	6.69606e+06	S	9.0	59.0	4.45613e+06	S	9.0	25.0	2.85699e+06	S	8.0	38.0	1.61714e+06	S	9.0	37.0	1.45217e+06	S	10.0	58.0	3.81942e+06	S	9.0	40.0	2.7766e+06	S	8.0	44.0	2.25075e+06	S	10.0	61.0	3.82483e+06
18414	Osmr	S	2.0	2.0	97821.6	A	1.0	1.0	11720.7	S	1.0	1.0	3982.06	S	1.0	1.0	9898.13	S	1.0	1.0	7678.19				13.6673				9.80039				9.80039	S	1.0	1.0	5711.85	S	1.0	1.0	9.80039	S	1.0	1.0	6651.76	S	2.0	2.0	55786.6
18415	Hspa4l	S	15.0	25.0	218539	S	16.0	25.0	190619	S	14.0	39.0	269074	S	11.0	22.0	161311	S	13.0	29.0	208677	S	13.0	29.0	163319	S	18.0	44.0	234278	S	17.0	37.0	271827	S	18.0	36.0	361559	S	13.0	25.0	200922	S	12.0	26.0	190523	S	12.0	19.0	158437
18416	Otc	S	1.0	1.0	9660.71	A	1.0	1.0	22464.3				166.063					S	1.0	1.0	30297.7				166.063									R	2.0	2.0	33900.8					A	1.0	1.0	4357.61
18423	Otx1	A	1.0	1.0	7712.21				11.1299	R	1.0	1.0	29066.8				11.1299	A	2.0	4.0	268597	S	1.0	1.0	30253.9	S	1.0	1.0	37463	A	2.0	2.0	887542	S	1.0	1.0	11.1299	R	1.0	1.0	43362.5				11.1299	S	1.0	1.0	26536.9
18424	Otx2	A	1.0	1.0	8598.24				12.5521	R	1.0	1.0	6472.55				12.5521	A	1.0	1.0	12.5521	S	1.0	1.0	6714.15	S	1.0	1.0	42688.5	A	1.0	1.0	12.5521	S	1.0	1.0	12.5521	R	1.0	1.0	49510.8				12.5521	S	1.0	1.0	30094.7
18432	Mybbp1a	S	34.0	99.0	2.09773e+06	S	34.0	91.0	1.73051e+06	S	39.0	110.0	2.10106e+06	S	37.0	125.0	2.18261e+06	S	36.0	117.0	1.75231e+06	S	35.0	93.0	1.5957e+06	S	32.0	118.0	1.53163e+06	S	35.0	99.0	2.74384e+06	S	39.0	113.0	1.43603e+06	S	36.0	134.0	2.83137e+06	S	37.0	99.0	1.36354e+06	S	35.0	110.0	1.75669e+06
18438	P2rx4	S	6.0	10.0	458673	S	5.0	13.0	726728	S	8.0	31.0	801821	S	7.0	11.0	519322	S	8.0	16.0	697733	S	8.0	44.0	1.01182e+06	S	6.0	14.0	700519	S	7.0	15.0	1.0591e+06	S	5.0	10.0	615944	S	7.0	15.0	592824	S	7.0	18.0	786535	S	4.0	12.0	679143
18439	P2rx7				20.0316	S	4.0	4.0	72513.6	S	5.0	7.0	24829.9	S	1.0	1.0	9890.63				20.0316	S	2.0	2.0	5011.5	S	2.0	2.0	7070.58	S	6.0	9.0	642541	S	2.0	2.0	11278.6				20.0316	S	2.0	2.0	35667.2	S	1.0	1.0	19594.2
18451	P4ha1	S	15.0	34.0	1.46893e+06	S	13.0	40.0	1.11259e+06	S	12.0	27.0	1.26161e+06	S	19.0	53.0	2.33938e+06	S	18.0	38.0	1.66498e+06	S	15.0	31.0	1.46825e+06	S	11.0	20.0	685679	S	12.0	25.0	866916	S	14.0	28.0	1.41154e+06	S	16.0	37.0	1.62177e+06	S	13.0	23.0	1.0426e+06	S	13.0	31.0	1.29704e+06
18452	P4ha2	S	3.0	3.0	7648.2	S	2.0	3.0	2722.13	A	1.0	1.0	207.948	S	2.0	2.0	4515.34								207.948					A	1.0	1.0	1461.22	S	2.0	2.0	5834.3									S	3.0	3.0	3993.4
18453	P4hb	S	42.0	366.0	5.40049e+07	S	42.0	321.0	4.58466e+07	S	39.0	306.0	5.14005e+07	S	43.0	454.0	5.26284e+07	S	44.0	443.0	5.62664e+07	S	41.0	431.0	5.33174e+07	S	44.0	383.0	5.63399e+07	S	43.0	333.0	5.49348e+07	S	46.0	362.0	6.53733e+07	S	43.0	425.0	4.38466e+07	S	45.0	432.0	4.82135e+07	S	42.0	433.0	4.9742e+07
18457	Bloc1s6				13.4276				13.4276	S	1.0	1.0	1287.78				13.4276	R	1.0	1.0	48108.3	S	1.0	1.0	2248.38				13.4276	R	1.0	3.0	23512.2				13.4276				13.4276				13.4276				13.4276
18458	Pabpc1	S	26.0	154.0	1.50606e+07	S	23.0	134.0	1.15871e+07	S	27.0	117.0	1.24045e+07	S	28.0	197.0	1.70631e+07	S	32.0	210.0	1.53369e+07	S	32.0	141.0	1.3943e+07	S	27.0	186.0	1.22261e+07	S	30.0	174.0	1.19951e+07	S	28.0	168.0	1.38399e+07	S	30.0	188.0	1.54997e+07	S	28.0	184.0	1.3242e+07	S	29.0	197.0	1.39357e+07
18472	Pafah1b1	S	12.0	48.0	4.60602e+06	S	12.0	40.0	4.27006e+06	S	15.0	56.0	5.24097e+06	S	15.0	47.0	4.46257e+06	S	15.0	46.0	4.76323e+06	S	16.0	50.0	4.94587e+06	S	14.0	50.0	5.01922e+06	S	17.0	46.0	4.35557e+06	S	15.0	43.0	3.12677e+06	S	14.0	43.0	4.69208e+06	S	15.0	53.0	5.16258e+06	S	13.0	35.0	4.06175e+06
18475	Pafah1b2	S	6.0	22.0	4.19879e+06	S	4.0	26.0	4.33091e+06	S	6.0	34.0	5.45065e+06	S	7.0	33.0	4.25841e+06	S	8.0	43.0	4.97138e+06	S	7.0	44.0	5.09072e+06	S	7.0	38.0	5.25407e+06	S	7.0	30.0	5.58461e+06	S	7.0	23.0	4.14344e+06	S	6.0	42.0	4.73656e+06	S	8.0	40.0	5.43281e+06	S	6.0	31.0	4.39345e+06
18476	Pafah1b3	S	7.0	25.0	1.82974e+06	S	5.0	14.0	1.53608e+06	S	8.0	23.0	2.05294e+06	S	7.0	23.0	2.00302e+06	S	7.0	21.0	2.03784e+06	S	7.0	24.0	2.09939e+06	S	7.0	24.0	2.02956e+06	S	10.0	28.0	2.21013e+06	S	7.0	18.0	2.36934e+06	S	6.0	20.0	1.95537e+06	S	6.0	16.0	2.05214e+06	S	4.0	14.0	2.06369e+06
18477	Prdx1	S	19.0	223.0	3.10313e+08	S	17.0	152.0	1.98332e+08	S	19.0	289.0	3.65985e+08	S	20.0	465.0	4.83938e+08	S	20.0	438.0	4.83947e+08	S	19.0	524.0	4.74405e+08	S	21.0	274.0	4.11615e+08	S	20.0	266.0	4.20824e+08	S	20.0	293.0	4.49545e+08	S	19.0	425.0	4.25146e+08	S	19.0	474.0	4.76141e+08	S	19.0	284.0	3.48075e+08
18479	Pak1	S	8.0	21.0	62054.3	S	5.0	21.0	38627.8	S	12.0	31.0	129851	S	7.0	30.0	52112	S	7.0	28.0	121978	S	7.0	22.0	57394.2	S	9.0	35.0	170722	S	10.0	32.0	123476	S	9.0	30.0	95572.5	S	9.0	39.0	104545	S	8.0	35.0	212562	S	8.0	45.0	162410
18481	Pak3	A	6.0	19.0	8.22466	A	5.0	17.0	8.22466	A	7.0	19.0	35.9469	R	7.0	25.0	43337.4	R	7.0	29.0	38689.1	A	6.0	21.0	47475.8	S	6.0	17.0	34394.6	S	7.0	20.0	42298.7	A	5.0	22.0	8.22466	S	7.0	27.0	67508.3	S	6.0	29.0	41013.4	A	5.0	29.0	8.22466
18483	Palm				15.1457				15.1457	R	1.0	1.0	12534.8	R	1.0	2.0	83103.4	S	3.0	4.0	72271.3	A	1.0	1.0	992.932				15.1457	S	2.0	4.0	105637				15.1457				15.1457	S	1.0	1.0	14553	S	2.0	3.0	53472.7
18505	Pax3				8.73996				8.73996				12.948				8.73996				8.73996				12.948				8.73996				8.73996				8.73996				8.73996				8.73996	S	1.0	1.0	6790.2
18506	Pax4				8.21233				8.21233				24.5081	A	1.0	1.0	8.21233	S	1.0	1.0	92444.7				24.5081				8.21233				8.21233				8.21233				8.21233	A	2.0	2.0	81804.8				8.21233
18515	Pbx2				8.30154				8.30154				22.0299				8.30154				8.30154				22.0299				8.30154	R	1.0	1.0	1167.17				8.30154				8.30154	A	1.0	1.0	2558.55	S	1.0	2.0	2962.29
18518	Igbp1	S	12.0	19.0	577407	S	7.0	13.0	547059	S	10.0	14.0	783265	S	9.0	16.0	830899	S	9.0	15.0	731737	S	9.0	13.0	715327	S	8.0	18.0	736080	S	12.0	19.0	767386	S	10.0	18.0	604134	S	8.0	14.0	582772	S	8.0	12.0	620673	S	7.0	13.0	631495
18521	Pcbp2	S	8.0	78.0	5.16374e+06	S	9.0	81.0	4.26101e+06	S	8.0	64.0	5.28526e+06	S	8.0	97.0	7.28132e+06	S	7.0	92.0	6.87424e+06	S	7.0	76.0	5.7014e+06	S	8.0	92.0	5.90899e+06	S	9.0	73.0	4.69795e+06	S	9.0	54.0	3.62535e+06	S	7.0	105.0	6.69709e+06	S	8.0	89.0	5.03758e+06	S	9.0	72.0	5.11632e+06
18536	Pcm1	S	7.0	7.0	11969.6	S	3.0	3.0	2460.88	S	6.0	8.0	16751	S	4.0	7.0	6444.78	S	4.0	4.0	964.189	S	1.0	1.0	1809.93	S	4.0	6.0	16978.1	S	5.0	7.0	27300.8	A	2.0	2.0	26069.5	S	4.0	5.0	14490.6	S	4.0	4.0	22576.2	S	7.0	7.0	27021.7
18537	Pcmt1	S	10.0	39.0	3.26956e+06	S	8.0	44.0	3.37632e+06	S	9.0	34.0	3.82534e+06	S	9.0	32.0	4.01983e+06	S	8.0	36.0	4.40534e+06	S	7.0	33.0	3.23948e+06	S	9.0	36.0	2.99266e+06	S	8.0	38.0	3.53497e+06	S	10.0	46.0	3.80797e+06	S	8.0	32.0	3.28302e+06	S	9.0	36.0	3.85156e+06	S	8.0	33.0	3.41113e+06
18538	Pcna	S	12.0	82.0	1.52125e+07	S	11.0	63.0	1.01359e+07	S	12.0	78.0	1.38189e+07	S	12.0	86.0	1.42776e+07	S	10.0	69.0	1.31314e+07	S	11.0	55.0	8.56952e+06	S	11.0	59.0	9.9824e+06	S	10.0	48.0	7.88352e+06	S	10.0	50.0	6.75904e+06	S	8.0	49.0	8.6695e+06	S	8.0	40.0	4.39209e+06	S	10.0	51.0	6.39141e+06
18541	Pcnt	S	7.0	11.0	12692.5	S	6.0	11.0	2601.32	S	3.0	3.0	60.2339	A	1.0	1.0	7.56737				7.56737	S	1.0	1.0	3111.03	S	3.0	4.0	2056.56	S	4.0	6.0	2953.23	S	6.0	9.0	7755.55	R	3.0	4.0	3317.09	A	2.0	2.0	191.602	S	2.0	2.0	819.807
18550	Furin	R	1.0	4.0	117806	S	2.0	2.0	44811.2	R	2.0	3.0	107247				8.57702				8.57702				26.2326				8.57702	R	1.0	1.0	981.603	S	2.0	3.0	21970.3				8.57702				8.57702	A	1.0	1.0	57389.4
18552	Pcsk5	A	1.0	1.0	1724.63				7.59904				55.906	A	1.0	1.0	447.123				7.59904				55.906				7.59904	A	1.0	1.0	1994.79				7.59904				7.59904	A	1.0	1.0	7.59904				7.59904
18553	Pcsk6				8.6923				8.6923				13.6861				8.6923				8.6923				13.6861				8.6923	S	2.0	2.0	18941.7				8.6923				8.6923				8.6923				8.6923
18557	Cdk18	S	6.0	12.0	490662	S	5.0	14.0	791879	S	9.0	31.0	555290	S	10.0	18.0	1.20767e+06	S	8.0	21.0	1.34009e+06	S	11.0	33.0	693284	S	7.0	15.0	240535	S	3.0	9.0	185976	S	2.0	7.0	104962	S	7.0	13.0	335643	S	6.0	14.0	565386	S	3.0	8.0	209189
18559	Pctp	S	2.0	2.0	324966	S	3.0	3.0	188916	S	5.0	6.0	135660	S	3.0	7.0	467600	S	3.0	6.0	402766	S	3.0	5.0	74302.8	S	1.0	2.0	141000	S	2.0	2.0	217051	S	2.0	2.0	222182	A	1.0	1.0	74460.9				23.8669	S	1.0	2.0	18811.7
18563	Pcx	S	7.0	10.0	50134.1	S	8.0	10.0	38460.5	S	6.0	6.0	38509.3	S	5.0	5.0	40071.3	S	4.0	4.0	26743.1	S	2.0	2.0	23938.7	S	9.0	14.0	79966.6	S	14.0	18.0	75748.6	S	9.0	16.0	125081	S	7.0	9.0	37819.1	S	3.0	5.0	40431.9	S	6.0	7.0	38845.7
18567	Pdcd2				9.53548	R	1.0	1.0	6409.64	S	1.0	1.0	10567.5	S	3.0	3.0	18599				9.53548				10.8327				9.53548				9.53548				9.53548	A	1.0	1.0	9.53548				9.53548	S	1.0	1.0	3638.73
18569	Pdcd4	S	2.0	3.0	17078.7	S	3.0	4.0	15114.2				16.9048				8.93163				8.93163				16.9048	S	4.0	4.0	28646.2	R	1.0	1.0	8.93163				8.93163				8.93163				8.93163				8.93163
18570	Pdcd6	S	6.0	14.0	1.17095e+06	S	4.0	13.0	1.24522e+06	S	9.0	30.0	2.93845e+06	S	6.0	16.0	2.25439e+06	S	8.0	23.0	2.96874e+06	S	8.0	19.0	2.4636e+06	S	9.0	21.0	3.04921e+06	S	7.0	25.0	3.1707e+06	S	6.0	15.0	945929	S	7.0	22.0	3.5502e+06	S	7.0	19.0	2.87746e+06	S	6.0	13.0	1.3002e+06
18571	Pdcd6ip	S	36.0	147.0	6.73128e+06	S	32.0	133.0	6.49705e+06	S	39.0	157.0	7.8408e+06	S	36.0	174.0	8.939e+06	S	41.0	189.0	9.17586e+06	S	39.0	168.0	7.7508e+06	S	40.0	199.0	8.05561e+06	S	41.0	174.0	8.5189e+06	S	36.0	130.0	6.36839e+06	S	40.0	166.0	8.24904e+06	S	39.0	176.0	8.12983e+06	S	37.0	152.0	7.0758e+06
18572	Pdcd11	S	9.0	12.0	42664.3	S	13.0	22.0	120702	S	7.0	7.0	41010.9	S	11.0	14.0	71078.7	S	10.0	14.0	54520.8	S	5.0	5.0	24093	S	7.0	7.0	11809.6	S	6.0	9.0	18054.1	S	6.0	8.0	38220.6	S	11.0	12.0	60156.1	S	5.0	5.0	18355.8	S	8.0	11.0	25988.6
18578	Pde4b				8.00547	S	1.0	2.0	32062.1				31.945				8.00547				8.00547				31.945				8.00547				8.00547				8.00547				8.00547	A	1.0	1.0	1863.18	A	1.0	1.0	134144
18582	Pde6d	S	2.0	2.0	206293	S	2.0	3.0	228830	S	2.0	5.0	282182	S	2.0	3.0	425531	S	1.0	2.0	161904	S	1.0	2.0	206078	S	1.0	2.0	278132	S	3.0	4.0	388572	S	2.0	3.0	287759	S	1.0	2.0	114594	S	1.0	4.0	209050	S	2.0	2.0	251405
18584	Pde8a	S	4.0	6.0	8629.32	S	4.0	7.0	8070.96	S	4.0	4.0	95246.2	S	4.0	5.0	12455.6	S	1.0	1.0	1146.52				90.7163	S	3.0	4.0	2740.16	S	3.0	4.0	7562.49	S	3.0	3.0	4071.96	S	1.0	1.0	7.06081					S	1.0	1.0	7.06081
18595	Pdgfra				8.44284	A	1.0	1.0	2622.12	A	1.0	1.0	18.5239				8.44284	S	1.0	2.0	247.623				18.5239	S	1.0	1.0	568.547				8.44284				8.44284				8.44284				8.44284				8.44284
18596	Pdgfrb				8.41298	A	1.0	1.0	3273.71	A	1.0	1.0	19.2093				8.41298	S	1.0	2.0	309.158				19.2093	S	1.0	1.0	709.832				8.41298				8.41298				8.41298				8.41298				8.41298
18597	Pdha1	S	11.0	28.0	2.0018e+06	S	8.0	32.0	2.77231e+06	S	16.0	50.0	3.43374e+06	S	10.0	37.0	2.13078e+06	S	11.0	41.0	2.74615e+06	S	16.0	50.0	2.89754e+06	S	18.0	64.0	3.71724e+06	S	15.0	51.0	3.72689e+06	S	11.0	36.0	2.38873e+06	S	14.0	45.0	3.19508e+06	S	12.0	47.0	2.8144e+06	S	10.0	34.0	2.26667e+06
18600	Padi2	S	6.0	11.0	94888.7	S	4.0	4.0	38719.1	S	5.0	5.0	27731.1	S	5.0	8.0	44697.8	S	2.0	4.0	38810.2	S	3.0	5.0	45051.3	S	5.0	6.0	50159.2	R	4.0	6.0	34984.4	S	4.0	4.0	79360.3	S	4.0	6.0	66870.7	S	2.0	4.0	41832.1	S	2.0	2.0	37837.3
18602	Padi4												255.665	S	1.0	3.0	4006.86	S	1.0	2.0	4719.63				255.665	R	2.0	2.0	972.139	S	5.0	5.0	29886.4	R	5.0	6.0	14846.2	S	3.0	4.0	50386.7	S	4.0	5.0	8782.47	S	2.0	4.0	11328.7
18604	Pdk2	S	1.0	1.0	15096.2	S	1.0	1.0	12.8356	S	1.0	1.0	2522.11	S	1.0	1.0	12.8356	R	1.0	1.0	16117.3					A	1.0	1.0	12.8356	S	1.0	1.0	12.8356				12.8356	A	1.0	1.0	12.8356				12.8356				12.8356
18605	Enpp1	R	3.0	4.0	17343.1	S	1.0	2.0	4079.1	R	2.0	2.0	6891.44	S	3.0	3.0	23141.3	S	2.0	2.0	11294.5	R	1.0	1.0	4752.63	S	2.0	3.0	9587.47	A	1.0	1.0	5652.44	S	2.0	2.0	8651.98	R	1.0	1.0	2466.33				13.7869	A	1.0	1.0	2498.62
18607	Pdpk1	S	6.0	7.0	211014	S	5.0	7.0	129673	S	8.0	17.0	253877	S	5.0	7.0	110861	S	3.0	10.0	146752	S	4.0	8.0	112057	S	7.0	17.0	189957	S	6.0	11.0	170638	S	4.0	5.0	106731	S	5.0	10.0	120951	S	4.0	7.0	91784.4	S	4.0	8.0	189375
18611	Pea15a	S	6.0	22.0	6.5818e+06	S	8.0	24.0	5.79289e+06	S	8.0	41.0	6.32385e+06	S	5.0	23.0	4.81172e+06	S	6.0	26.0	4.69991e+06	S	9.0	48.0	5.2104e+06	S	6.0	20.0	6.29381e+06	S	6.0	23.0	6.53049e+06	S	7.0	11.0	1.73429e+06	S	5.0	20.0	2.11825e+06	S	5.0	21.0	3.2817e+06	S	6.0	19.0	3.74604e+06
18624	Pepd	S	14.0	43.0	4.56018e+06	S	8.0	36.0	5.30827e+06	S	16.0	56.0	5.31085e+06	S	14.0	42.0	4.68e+06	S	15.0	45.0	5.13985e+06	S	16.0	59.0	5.74635e+06	S	13.0	54.0	6.37029e+06	S	16.0	62.0	6.42376e+06	S	13.0	45.0	5.43723e+06	S	15.0	49.0	6.01374e+06	S	16.0	64.0	6.41171e+06	S	12.0	46.0	5.33405e+06
18626	Per1				8.47434				8.47434				17.7837	S	1.0	1.0	8.47434				8.47434	A	1.0	1.0	17.7837				8.47434				8.47434	A	1.0	1.0	1849.24				8.47434				8.47434				8.47434
18632	Pex11b	S	1.0	1.0	37557.8	R	1.0	1.0	28157.8	S	1.0	1.0	1.57311	S	2.0	3.0	44908				16.1766	S	2.0	2.0	18149.9	S	4.0	4.0	187820	S	2.0	3.0	47119.8	R	2.0	2.0	16.1766				16.1766				16.1766				16.1766
18633	Pex16	S	2.0	4.0	128467	S	3.0	5.0	136720	R	3.0	3.0	73525.2	S	4.0	6.0	112186	S	2.0	3.0	49449.8	S	2.0	3.0	62158	S	1.0	2.0	73272.5	S	3.0	5.0	82476	S	3.0	3.0	132825	S	2.0	4.0	122700	R	2.0	2.0	76873.8	S	3.0	5.0	124577
18634	Pex7	S	2.0	2.0	7693.83	S	1.0	1.0	10.2795	S	1.0	1.0	583.496				10.2795				10.2795								10.2795				10.2795				10.2795				10.2795				10.2795				10.2795
18636	Cfp	S	1.0	1.0	23103.6	S	2.0	2.0	73871.9	S	1.0	2.0	6650.66	A	1.0	1.0	11.9695				11.9695					R	1.0	1.0	5449.76				11.9695				11.9695				11.9695				11.9695	A	1.0	1.0	11.9695
18637	Pfdn2	S	4.0	9.0	3.05598e+06	S	5.0	10.0	2.40611e+06	S	6.0	13.0	3.39802e+06	S	4.0	10.0	3.53825e+06	S	4.0	11.0	2.9034e+06	S	6.0	9.0	2.83251e+06	S	6.0	12.0	3.49223e+06	S	5.0	10.0	3.34331e+06	S	3.0	9.0	3.07622e+06	S	6.0	11.0	2.73902e+06	S	5.0	11.0	3.30043e+06	S	2.0	6.0	1.48877e+06
18640	Pfkfb2	S	3.0	3.0	35229.2	A	1.0	2.0	12643.3	S	2.0	3.0	6293.89	A	1.0	1.0	9.84159	A	1.0	1.0	9.84159				14.485	S	2.0	2.0	2467.36	S	2.0	2.0	13183	S	1.0	1.0	12333	A	2.0	4.0	9.84159	S	2.0	2.0	1227.65	A	1.0	1.0	9.84159
18641	Pfkl	S	15.0	46.0	1.68244e+06	S	11.0	35.0	1.3732e+06	S	18.0	54.0	2.12717e+06	S	21.0	66.0	2.58855e+06	S	20.0	71.0	2.65623e+06	S	19.0	56.0	2.20242e+06	S	19.0	74.0	2.19594e+06	S	20.0	65.0	1.99528e+06	S	14.0	48.0	1.59851e+06	S	20.0	63.0	2.4012e+06	S	18.0	59.0	2.25747e+06	S	17.0	59.0	2.09529e+06
18642	Pfkm	S	6.0	13.0	96302.5	S	6.0	9.0	55050.6	S	11.0	20.0	182501	S	9.0	22.0	75431.4	S	10.0	19.0	83917.4	S	5.0	11.0	58130.3	S	8.0	21.0	403931	S	10.0	20.0	142666	S	8.0	18.0	116989	S	10.0	19.0	96956.2	S	6.0	15.0	60040.1	S	7.0	12.0	77259
18643	Pfn1	S	10.0	215.0	2.35718e+08	S	10.0	159.0	1.98886e+08	S	10.0	244.0	2.88526e+08	S	10.0	359.0	3.53973e+08	S	10.0	333.0	3.32113e+08	S	10.0	352.0	2.99682e+08	S	10.0	245.0	2.72124e+08	S	10.0	224.0	2.87823e+08	S	10.0	199.0	2.38726e+08	S	10.0	312.0	2.71762e+08	S	11.0	339.0	2.9447e+08	S	12.0	319.0	2.85534e+08
18647	Cdk14	S	7.0	10.0	319270	S	6.0	9.0	384774	S	9.0	17.0	315483	S	7.0	10.0	662942	S	8.0	13.0	950508	S	5.0	9.0	475685	S	5.0	9.0	200545	S	4.0	8.0	283561	S	8.0	13.0	400926	S	4.0	9.0	210011	S	5.0	10.0	180819	S	4.0	5.0	207307
18648	Pgam1	S	17.0	263.0	1.75368e+08	S	15.0	236.0	1.62447e+08	S	15.0	252.0	1.88837e+08	S	19.0	392.0	1.979e+08	S	18.0	350.0	2.09059e+08	S	16.0	311.0	1.84445e+08	S	16.0	306.0	2.03556e+08	S	16.0	282.0	1.97695e+08	S	17.0	298.0	1.93264e+08	S	17.0	369.0	1.83023e+08	S	18.0	384.0	1.90115e+08	S	18.0	325.0	1.69448e+08
18655	Pgk1	S	30.0	466.0	1.19573e+08	S	28.0	409.0	9.84394e+07	S	29.0	351.0	1.30347e+08	S	33.0	752.0	1.73173e+08	S	34.0	700.0	1.82527e+08	S	31.0	479.0	1.40391e+08	S	30.0	504.0	1.41378e+08	S	31.0	440.0	1.2818e+08	S	31.0	422.0	1.13899e+08	S	34.0	623.0	1.44886e+08	S	32.0	629.0	1.3206e+08	S	27.0	551.0	1.14918e+08
18669	Abcb1b	S	20.0	23.0	305386	S	9.0	14.0	123125	S	18.0	24.0	291035	S	18.0	26.0	326466	S	13.0	18.0	146640	S	11.0	14.0	97558.5	S	14.0	20.0	147909	S	12.0	14.0	145327	S	21.0	25.0	285123	S	11.0	12.0	83745.1	S	8.0	10.0	90616.5	S	11.0	15.0	132461
18670	Abcb4	S	5.0	6.0	27415.5	A	2.0	3.0	10402.4	S	3.0	5.0	1287.95	A	3.0	3.0	13.6725	A	2.0	3.0	13.6725	S	4.0	6.0	348.091	A	1.0	2.0	13.6725	A	1.0	1.0	13.6725	S	5.0	5.0	3637.65	A	1.0	1.0	13.6725	A	3.0	3.0	7360.35	A	2.0	2.0	13.6725
18671	Abcb1a	A	13.0	14.0	7.5178	S	4.0	7.0	16952.3	A	10.0	13.0	61.7237	A	10.0	12.0	7.5178	A	6.0	7.0	2994.93	A	6.0	9.0	61.7237	A	7.0	10.0	7.5178	A	7.0	8.0	7.5178	A	12.0	14.0	7.5178	A	5.0	5.0	7.5178	A	5.0	5.0	7.5178	A	4.0	4.0	7.5178
18673	Phb	S	15.0	45.0	9.55672e+06	S	12.0	36.0	8.37428e+06	S	15.0	53.0	1.03596e+07	S	13.0	58.0	1.06319e+07	S	14.0	59.0	1.07914e+07	S	14.0	69.0	1.00354e+07	S	15.0	59.0	1.14362e+07	S	15.0	54.0	1.2419e+07	S	12.0	48.0	9.6288e+06	S	13.0	61.0	1.07913e+07	S	14.0	63.0	1.06848e+07	S	12.0	48.0	9.01943e+06
18674	Slc25a3	S	12.0	58.0	4.32598e+06	S	11.0	44.0	3.84647e+06	S	16.0	106.0	8.03312e+06	S	15.0	94.0	7.26544e+06	S	16.0	99.0	7.64853e+06	S	15.0	155.0	8.54564e+06	S	16.0	115.0	1.11826e+07	S	16.0	107.0	1.04911e+07	S	13.0	67.0	4.91739e+06	S	15.0	114.0	9.67709e+06	S	16.0	119.0	8.61381e+06	S	13.0	55.0	3.86012e+06
18676	Phf2	S	2.0	2.0	14351.5	S	2.0	4.0	16086.3	S	4.0	6.0	4638.18	A	1.0	1.0	14.18				14.18					S	1.0	1.0	3326.26	R	1.0	1.0	10668.1	R	1.0	1.0	11637.9	A	1.0	1.0	14.18	A	1.0	1.0	14.18	R	1.0	1.0	14.18
18679	Phka1				9.65423				9.65423				12.8926				9.65423				9.65423				12.8926	R	1.0	1.0	18836.5	A	1.0	1.0	32417.3	A	1.0	1.0	70834.9				9.65423	R	1.0	2.0	5201.61	A	1.0	1.0	32229.7
18704	Pik3c2a	S	8.0	8.0	26678.3	S	10.0	15.0	74404.5	S	10.0	15.0	43914	S	9.0	12.0	51051.9	S	7.0	10.0	45225.8	S	7.0	11.0	45971.4	S	12.0	15.0	126172	S	13.0	15.0	37613.2	S	9.0	13.0	44252.3	S	6.0	11.0	34663.9	S	5.0	9.0	23420	S	5.0	7.0	21306.5
18706	Pik3ca	R	2.0	3.0	2072.34	R	2.0	3.0	4024.11	S	4.0	6.0	12516.4	S	2.0	3.0	1403.97	R	3.0	4.0	3661.81	A	1.0	1.0	115.464	S	4.0	4.0	17220.9	S	6.0	7.0	9333.23	R	2.0	2.0	645.469	S	2.0	2.0	3616.86	S	5.0	6.0	4373.04	R	1.0	2.0	2004.89
18707	Pik3cd	S	5.0	7.0	29973.2	S	4.0	6.0	43149.6	S	7.0	10.0	73803.4	A	1.0	1.0	17.9136	S	3.0	4.0	24262	S	4.0	6.0	15192.2	S	7.0	10.0	64739.2	S	7.0	9.0	99374.3	S	5.0	6.0	49322	S	2.0	2.0	33323.8	S	6.0	7.0	27129.8	S	6.0	9.0	56214.3
18708	Pik3r1	S	13.0	23.0	350296	S	13.0	21.0	478112	S	23.0	40.0	454858	S	13.0	19.0	335402	S	18.0	26.0	410173	S	19.0	34.0	443615	S	15.0	25.0	596079	S	18.0	28.0	617873	S	14.0	25.0	380814	S	20.0	30.0	580576	S	16.0	22.0	423606	S	14.0	29.0	542055
18709	Pik3r2	S	5.0	10.0	24408.8	S	5.0	9.0	35814.8	S	7.0	8.0	49870.5	S	2.0	2.0	10634.8	R	2.0	2.0	6583.91	R	2.0	3.0	4713.13	S	6.0	7.0	14554.9	S	10.0	16.0	69915.6	S	4.0	7.0	19845.4	S	4.0	4.0	7645.3	S	1.0	1.0	4900.58	S	2.0	2.0	5653.81
18711	Pikfyve	S	13.0	18.0	46818.7	S	11.0	19.0	80388.9	S	13.0	23.0	51100	S	10.0	11.0	53798.2	S	9.0	12.0	41326	S	11.0	19.0	38052	S	17.0	26.0	63913.5	S	14.0	19.0	84791.8	S	12.0	17.0	51988.9	S	8.0	13.0	45422.8	S	7.0	9.0	52538.8	S	12.0	17.0	71478.6
18717	Pip5k1c	S	1.0	2.0	32956.4	S	1.0	2.0	30880.3	S	2.0	4.0	44407.1	S	4.0	5.0	55070.2	S	6.0	6.0	65943.3	S	5.0	6.0	42189.4	S	7.0	12.0	68893.9	S	6.0	7.0	11223.3	S	5.0	6.0	47196.4	S	5.0	7.0	81521.1	S	4.0	6.0	3586.61	S	2.0	4.0	18311.6
18718	Pip4k2a	S	9.0	23.0	1.10057e+06	S	8.0	21.0	1.02952e+06	S	14.0	33.0	1.51017e+06	S	8.0	15.0	1.15285e+06	S	8.0	17.0	1.09042e+06	S	9.0	27.0	1.24357e+06	S	10.0	29.0	1.51433e+06	S	13.0	27.0	1.5786e+06	S	8.0	19.0	939883	S	8.0	19.0	1.33198e+06	S	11.0	21.0	1.17534e+06	S	12.0	24.0	1.24183e+06
18720	Pip5k1a	S	1.0	1.0	10457.3	R	1.0	1.0	5497.67	S	4.0	4.0	69291.8	A	3.0	3.0	25410.9	S	4.0	4.0	45522.6	S	4.0	4.0	21053.7	S	4.0	7.0	28226.8	S	4.0	5.0	312562	S	2.0	2.0	15232.7	S	4.0	5.0	52287.4	S	4.0	6.0	67479.2	A	1.0	1.0	17330.3
18722	Pira1	A	2.0	7.0	10.3427	A	1.0	7.0	10.3427	A	4.0	12.0	6.66675	A	4.0	10.0	10.3427	A	3.0	9.0	10.3427	A	7.0	18.0	17393.8	A	8.0	29.0	10.3427	S	8.0	34.0	615602	A	6.0	23.0	10.3427	A	6.0	26.0	10.3427	A	4.0	21.0	10.3427	A	4.0	18.0	10.3427
18724	Pira11	A	3.0	8.0	9.91442	A	1.0	7.0	9.91442	A	4.0	13.0	21.4283	A	5.0	11.0	9.91442	S	4.0	9.0	95494.1	A	6.0	16.0	21.4283	S	9.0	30.0	529316	A	7.0	32.0	9.91442	S	7.0	25.0	632666	S	7.0	29.0	563718	S	5.0	23.0	355657	S	5.0	20.0	589434
18725	Pira2	R	4.0	11.0	62011.2	A	4.0	11.0	9.19759	A	2.0	11.0	31.3905	A	4.0	11.0	9.19759	A	3.0	7.0	9.19759	A	5.0	18.0	267369	S	7.0	18.0	443358	S	5.0	23.0	81230.4	S	4.0	15.0	87936.8	S	7.0	18.0	77745.3	S	4.0	10.0	48879.2	S	5.0	12.0	113233
18727	Pira4	S	5.0	12.0	72878.7	A	2.0	9.0	9.45777	S	5.0	15.0	203868	S	6.0	13.0	96326.2	S	4.0	8.0	72587	A	5.0	17.0	27.0561	S	8.0	23.0	147885	A	5.0	24.0	9.45777	A	5.0	17.0	9.45777	S	6.0	19.0	150238	S	4.0	11.0	82041.1	A	3.0	11.0	9.45777
18728	Pira5	S	5.0	12.0	91327.8	A	3.0	10.0	9.46562	S	5.0	15.0	261817	S	6.0	13.0	120710	S	4.0	8.0	90962.3	A	5.0	17.0	27.8295	S	8.0	23.0	185317	A	5.0	24.0	9.46562	A	6.0	18.0	9.46562	S	6.0	19.0	188265	S	4.0	11.0	102809	A	4.0	12.0	9.46562
18729	Pira6	A	2.0	7.0	12.5328	A	2.0	8.0	12.5328	A	4.0	12.0	4.72165	S	5.0	11.0	379801	S	4.0	10.0	304872	A	6.0	17.0	4.72165	A	8.0	24.0	12.5328	A	5.0	28.0	12.5328	A	5.0	18.0	12.5328	S	6.0	21.0	767138	S	4.0	16.0	448609	S	5.0	14.0	743045
18730	Pira7	S	5.0	12.0	72878.7	A	2.0	9.0	9.45777	S	5.0	15.0	203868	S	6.0	13.0	96326.2	S	4.0	8.0	72587	A	5.0	17.0	27.0561	S	8.0	23.0	147885	A	5.0	24.0	9.45777	A	5.0	17.0	9.45777	S	6.0	19.0	150238	S	4.0	11.0	82041.1	A	3.0	11.0	9.45777
18733	Pirb	S	8.0	22.0	869578	S	9.0	20.0	800512	S	12.0	26.0	864912	S	12.0	27.0	1.13791e+06	S	12.0	32.0	1.39536e+06	S	14.0	34.0	1.2372e+06	S	14.0	44.0	1.61583e+06	S	15.0	47.0	1.85009e+06	S	10.0	31.0	1.60391e+06	S	14.0	44.0	1.8792e+06	S	11.0	30.0	1.33775e+06	S	7.0	28.0	1.72278e+06
18738	Pitpna	S	20.0	99.0	1.69108e+07	S	20.0	89.0	1.53214e+07	S	21.0	116.0	1.91769e+07	S	20.0	121.0	2.05986e+07	S	23.0	130.0	2.09281e+07	S	21.0	147.0	1.94707e+07	S	22.0	140.0	1.91457e+07	S	22.0	118.0	1.84245e+07	S	19.0	119.0	1.59691e+07	S	23.0	121.0	1.70131e+07	S	22.0	126.0	1.84791e+07	S	17.0	124.0	1.74129e+07
18739	Pitpnm1	S	3.0	4.0	9957.61	S	2.0	4.0	27328.3	S	10.0	15.0	30887.9	S	4.0	6.0	23642.1	S	5.0	6.0	27791.4	S	8.0	11.0	37815.9	S	5.0	7.0	24420.6	S	9.0	14.0	67363.9	S	8.0	13.0	40901.9	S	9.0	10.0	63379.9	S	8.0	10.0	90525.2	S	9.0	13.0	26315.5
18746	Pkm	S	42.0	929.0	3.96007e+08	S	38.0	732.0	3.25456e+08	S	40.0	686.0	3.58744e+08	S	45.0	1517.0	4.35435e+08	S	45.0	1473.0	4.33958e+08	S	39.0	1066.0	3.71032e+08	S	44.0	921.0	3.9581e+08	S	43.0	847.0	3.9929e+08	S	41.0	908.0	4.13801e+08	S	45.0	1433.0	3.79009e+08	S	45.0	1403.0	3.64932e+08	S	42.0	1224.0	3.86907e+08
18747	Prkaca	S	14.0	58.0	2.73426e+06	S	14.0	48.0	3.07839e+06	S	17.0	62.0	2.49082e+06	S	17.0	35.0	2.31348e+06	S	19.0	50.0	2.56332e+06	S	20.0	48.0	2.93506e+06	S	19.0	62.0	2.58746e+06	S	18.0	59.0	3.08044e+06	S	15.0	40.0	2.34137e+06	S	17.0	42.0	2.07836e+06	S	18.0	41.0	3.14492e+06	S	14.0	55.0	2.96638e+06
18749	Prkacb	S	17.0	56.0	2.75274e+06	S	13.0	49.0	2.25881e+06	S	22.0	67.0	3.26975e+06	S	17.0	47.0	2.86767e+06	S	20.0	63.0	4.07144e+06	S	23.0	71.0	3.71956e+06	S	19.0	62.0	3.21001e+06	S	21.0	63.0	3.25084e+06	S	19.0	46.0	2.06135e+06	S	18.0	56.0	3.02063e+06	S	21.0	54.0	4.1681e+06	S	17.0	61.0	3.38602e+06
18751	Prkcb	S	10.0	25.0	310979	S	7.0	20.0	433801	S	14.0	42.0	608890	S	9.0	17.0	287089	S	10.0	18.0	383240	S	11.0	39.0	531597	S	12.0	30.0	596101	S	11.0	29.0	412563	S	9.0	25.0	411579	S	11.0	26.0	452651	S	10.0	21.0	384810	S	10.0	29.0	477453
18753	Prkcd	S	20.0	56.0	2.33012e+06	S	21.0	42.0	1.85487e+06	S	24.0	67.0	2.98487e+06	S	26.0	74.0	3.25766e+06	S	25.0	91.0	3.96049e+06	S	27.0	86.0	3.67195e+06	S	26.0	82.0	3.14874e+06	S	27.0	71.0	3.58754e+06	S	21.0	64.0	2.69238e+06	S	26.0	81.0	3.77408e+06	S	26.0	92.0	3.74118e+06	S	22.0	86.0	3.39471e+06
18755	Prkch	S	5.0	6.0	32601.5	S	6.0	6.0	27556.1	S	7.0	10.0	41407.1	S	4.0	4.0	39186.2	S	4.0	4.0	33206.2	S	5.0	5.0	23599.6	S	1.0	1.0	9721.58	S	3.0	4.0	10876.8	S	3.0	3.0	18594.8	S	3.0	3.0	29337.9	S	1.0	2.0	7624.71	S	1.0	1.0	12357.3
18759	Prkci	S	2.0	4.0	11849.6	S	2.0	2.0	10263.9				642.706	S	2.0	3.0	13933.6	S	1.0	1.0	4115.46				642.706	S	2.0	2.0	7245.11									S	1.0	1.0	7682.82	S	3.0	4.0	15197.2	S	1.0	1.0	8478.84
18760	Prkd1				8.15812				8.15812				26.3184				8.15812				8.15812				26.3184				8.15812				8.15812				8.15812				8.15812				8.15812				8.15812
18764	Pkd2				7.85757	A	1.0	1.0	20283.8	A	1.0	1.0	38.8994	R	1.0	1.0	7.85757				7.85757				38.8994	S	1.0	1.0	4643.17	R	1.0	1.0	6862.7	R	1.0	1.0	3610.82				7.85757				7.85757				7.85757
18768	Pkib	S	1.0	2.0	15186.7				8.38557				19.8045				8.38557				8.38557				19.8045				8.38557				8.38557				8.38557				8.38557				8.38557				8.38557
18769	Pkig	S	1.0	2.0	175641	S	2.0	3.0	161156				52.367				8.49101	S	1.0	1.0	77256.1				52.367	S	2.0	5.0	165792	S	2.0	4.0	188759	S	1.0	2.0	59125.8				8.49101	S	1.0	1.0	88696.4	S	1.0	4.0	25438.4
18770	Pklr	R	3.0	18.0	1.46034e+07	S	5.0	20.0	80873.5	A	1.0	10.0	56.6342	A	1.0	26.0	8.67995	R	2.0	25.0	1.41566e+07	A	1.0	23.0	56.6342	A	2.0	11.0	8.67995	A	2.0	13.0	8.67995	A	3.0	17.0	1.8048e+07	R	2.0	30.0	1.37475e+07	A	1.0	28.0	8.67995	R	4.0	16.0	8240.32
18772	Pkp1				7.74823				7.74823				44.8944	S	1.0	1.0	7.74823	A	1.0	1.0	33734.3				44.8944	R	1.0	1.0	7843.6				7.74823				7.74823	A	1.0	2.0	7.74823				7.74823				7.74823
18777	Lypla1	S	2.0	2.0	184557				22.3712	S	4.0	8.0	531089	S	3.0	5.0	1.19718e+06	S	3.0	7.0	1.0684e+06	S	3.0	10.0	402477	S	2.0	9.0	1.37754e+06	S	3.0	6.0	1.73817e+06	S	2.0	2.0	363473	S	3.0	8.0	1.67408e+06	S	3.0	9.0	979668	A	1.0	1.0	192212
18783	Pla2g4a	S	12.0	20.0	476078	S	8.0	20.0	432349	S	9.0	16.0	478269	S	17.0	32.0	686384	S	12.0	22.0	412324	S	7.0	10.0	336040	S	15.0	19.0	365792	S	12.0	21.0	289261	S	12.0	21.0	366141	S	14.0	27.0	534646	S	13.0	24.0	367139	S	10.0	18.0	269845
18786	Plaa	S	20.0	56.0	1.1552e+06	S	20.0	51.0	991452	S	21.0	44.0	1.17609e+06	S	18.0	38.0	977651	S	19.0	36.0	859343	S	19.0	37.0	882819	S	20.0	45.0	976325	S	21.0	47.0	1.73476e+06	S	18.0	42.0	860122	S	17.0	34.0	996034	S	17.0	39.0	1.06341e+06	S	16.0	45.0	1.67029e+06
18788	Serpinb2	R	1.0	2.0	44190.5								102.076					S	2.0	4.0	27275.5				102.076									R	1.0	1.0	5924.08	S	4.0	5.0	62158.1	S	2.0	2.0	82168	S	4.0	6.0	67560.5
18789	Papola	S	9.0	16.0	121261	S	7.0	15.0	119601	S	7.0	13.0	85298.7	S	7.0	12.0	154429	S	8.0	13.0	135974	S	4.0	6.0	85663	S	6.0	15.0	37623.1	S	10.0	17.0	92686.6	S	7.0	14.0	70446	S	7.0	14.0	147890	S	5.0	7.0	65285.4	S	7.0	13.0	115087
18792	Plau				17.6554	S	2.0	2.0	8145.59	S	4.0	6.0	2752.17				17.6554				17.6554								17.6554	A	1.0	1.0	43654.6				17.6554				17.6554				17.6554				17.6554
18793	Plaur				8.75062				8.75062				12.7888	S	1.0	1.0	5401.31				8.75062				12.7888				8.75062				8.75062				8.75062				8.75062				8.75062				8.75062
18796	Plcb2				12.4583	S	1.0	1.0	12.4583	A	2.0	2.0	23331.5				12.4583				12.4583					A	1.0	1.0	28544.7	A	1.0	1.0	104282				12.4583				12.4583	A	1.0	1.0	104108				12.4583
18797	Plcb3	S	5.0	13.0	105408	S	10.0	22.0	111627	S	7.0	8.0	105933	S	9.0	15.0	186029	S	8.0	16.0	101467	S	10.0	16.0	290204	S	11.0	24.0	127826	S	11.0	22.0	315964	S	12.0	22.0	455838	S	13.0	33.0	173250	S	11.0	19.0	160802	S	9.0	20.0	122740
18798	Plcb4	A	2.0	2.0	34502.5	A	1.0	1.0	9680.02	A	1.0	1.0	2744.57				14.6625				14.6625	A	2.0	2.0	5042.12	A	1.0	1.0	14.6625	R	1.0	1.0	14.6625	S	4.0	5.0	8506.35	S	3.0	3.0	18951.4				14.6625				14.6625
18803	Plcg1	S	2.0	2.0	1458.01	S	3.0	3.0	6993.21				14.408	R	1.0	1.0	9.0694				9.0694	S	1.0	1.0	14.408	S	1.0	1.0	9.0694	S	2.0	3.0	4452.4	S	2.0	2.0	2121.65				9.0694				9.0694				9.0694
18805	Pld1	R	2.0	2.0	185412	S	1.0	2.0	5113.49	R	2.0	2.0	6457.93	A	1.0	1.0	23641.9	R	3.0	3.0	49591.9	R	2.0	2.0	158340	R	1.0	2.0	3940.74	R	2.0	2.0	165844	A	2.0	4.0	250926	S	2.0	2.0	3370.58	S	3.0	3.0	3217.99				8.55522
18806	Pld2	R	2.0	2.0	14963.5	S	2.0	3.0	33595.8	S	3.0	4.0	29933.2	A	1.0	2.0	4806.63				8.15857				43.3611	S	2.0	3.0	9439.64				8.15857	R	2.0	2.0	6979.12	R	1.0	2.0	1497.35	A	1.0	1.0	1008.43	A	1.0	1.0	12092.7
18807	Pld3	S	6.0	26.0	1.34209e+06	S	5.0	23.0	641849	S	10.0	53.0	2.04735e+06	S	8.0	24.0	2.49727e+06	S	8.0	22.0	2.20395e+06	S	11.0	55.0	3.29115e+06	S	9.0	58.0	2.94329e+06	S	7.0	34.0	2.65439e+06	S	5.0	16.0	1.15313e+06	S	8.0	19.0	2.53299e+06	S	11.0	26.0	2.59595e+06	S	5.0	16.0	988951
18810	Plec	S	290.0	1217.0	1.52508e+07	S	242.0	979.0	1.20937e+07	S	284.0	999.0	1.51926e+07	S	320.0	1644.0	1.99602e+07	S	325.0	1593.0	1.84369e+07	S	282.0	1041.0	1.52689e+07	S	311.0	1617.0	1.75374e+07	S	335.0	1490.0	1.78072e+07	S	291.0	1276.0	1.64752e+07	S	327.0	1659.0	1.77607e+07	S	322.0	1623.0	1.747e+07	S	276.0	1268.0	1.40914e+07
18813	Pa2g4	S	17.0	73.0	9.03884e+06	S	14.0	63.0	8.47988e+06	S	20.0	85.0	1.05061e+07	S	18.0	99.0	1.09846e+07	S	19.0	97.0	1.04116e+07	S	18.0	86.0	8.72366e+06	S	20.0	101.0	1.03025e+07	S	19.0	79.0	9.67358e+06	S	17.0	75.0	8.64974e+06	S	19.0	103.0	1.08293e+07	S	19.0	96.0	9.71828e+06	S	15.0	74.0	8.41095e+06
18817	Plk1	R	1.0	1.0	9408.44	R	2.0	2.0	1.466e+06	R	1.0	1.0	2.24234				15.9834	S	1.0	1.0	1.29799e+06	S	2.0	3.0	702586				15.9834	S	1.0	1.0	183210	S	1.0	1.0	413653				15.9834	A	1.0	1.0	1.06059e+06	A	1.0	1.0	1.2392e+06
18822	Plod1	S	12.0	32.0	488427	S	10.0	22.0	384277	S	15.0	31.0	649338	S	13.0	24.0	384404	S	14.0	21.0	412411	S	11.0	19.0	340721	S	12.0	23.0	340245	S	13.0	29.0	655060	S	7.0	15.0	202392	S	10.0	22.0	491457	S	10.0	25.0	374818	S	9.0	19.0	354504
18824	Plp2	S	1.0	7.0	9.16812e+06	S	1.0	3.0	8.33168e+06	S	1.0	5.0	6.22437e+06	S	1.0	10.0	7.5216e+06	S	1.0	7.0	5.97739e+06	S	1.0	6.0	5.98945e+06	S	1.0	4.0	7.57434e+06	S	1.0	2.0	7.79933e+06	S	1.0	5.0	8.10186e+06	S	1.0	8.0	5.61924e+06	S	1.0	6.0	5.983e+06	S	1.0	4.0	7.2574e+06
18826	Lcp1	S	31.0	510.0	1.20496e+08	S	30.0	468.0	9.8268e+07	S	35.0	665.0	1.50505e+08	S	37.0	864.0	1.45396e+08	S	37.0	836.0	1.51058e+08	S	38.0	1059.0	1.44573e+08	S	36.0	624.0	1.42615e+08	S	36.0	555.0	1.38436e+08	S	33.0	496.0	1.22108e+08	S	36.0	817.0	1.36772e+08	S	37.0	794.0	1.36994e+08	S	37.0	637.0	1.28965e+08
18830	Pltp				23.2316	S	1.0	2.0	24161.3	S	6.0	12.0	78448.5	S	1.0	1.0	28121.3	S	3.0	6.0	116865	S	6.0	8.0	57335.9	S	7.0	9.0	203576	S	6.0	9.0	202528	S	1.0	2.0	8398.35	S	6.0	9.0	311733	S	6.0	8.0	238100	S	4.0	6.0	170953
18844	Plxna1	S	9.0	12.0	36466.7	S	4.0	4.0	20238.1	S	9.0	11.0	32135.4	S	8.0	10.0	42817.6	S	6.0	8.0	18174	S	5.0	7.0	27482.2	S	4.0	7.0	20236.8	S	11.0	15.0	28782.3	S	13.0	19.0	106071	S	5.0	5.0	19619.8	S	3.0	3.0	10464.5	S	5.0	5.0	17156.4
18845	Plxna2	R	1.0	1.0	165783				24.0512	S	2.0	2.0	126399	S	3.0	4.0	376025	S	2.0	4.0	1.24627e+06	S	3.0	4.0	101396				24.0512	S	1.0	1.0	861202				24.0512	S	2.0	4.0	407737	S	1.0	2.0	409372				24.0512
18846	Plxna3				13.3105				13.3105	A	2.0	2.0	2.73797	S	2.0	3.0	24993.9	S	2.0	3.0	31976.5	S	2.0	2.0	5994.01	R	1.0	1.0	962.086	A	2.0	2.0	20684.2				13.3105	A	1.0	1.0	13.3105	R	1.0	2.0	21153.7	A	1.0	1.0	7221.39
18854	Pml	S	7.0	15.0	113285	S	7.0	19.0	189702	S	13.0	25.0	241272	S	5.0	9.0	114831	S	8.0	17.0	188576	S	13.0	23.0	284319	S	8.0	17.0	157936	S	8.0	12.0	149901	S	12.0	27.0	506586	S	10.0	17.0	173626	S	9.0	19.0	160696	S	8.0	19.0	308002
18938	Ppp1r14b	S	2.0	8.0	186309	S	2.0	6.0	178409				98360.3	S	2.0	9.0	187179	S	1.0	6.0	178857				98360.3	S	2.0	11.0	182777	S	2.0	8.0	173720	S	2.0	8.0	179398	S	2.0	13.0	177499	S	2.0	9.0	183223	S	2.0	6.0	182849
18949	Pnn	S	11.0	17.0	506619	S	8.0	11.0	282240	S	9.0	18.0	462846	S	8.0	11.0	338104	S	6.0	9.0	238577	S	7.0	8.0	236778	S	11.0	22.0	451199	S	7.0	15.0	359361	S	7.0	10.0	338891	S	8.0	12.0	269276	S	6.0	10.0	196913	S	7.0	11.0	422691
18950	Pnp	S	14.0	96.0	2.00839e+07	S	12.0	97.0	1.81745e+07	S	15.0	167.0	3.19056e+07	S	15.0	177.0	3.81089e+07	S	15.0	224.0	5.09821e+07	S	15.0	299.0	5.26003e+07	S	15.0	161.0	3.17514e+07	S	15.0	142.0	2.72821e+07	S	15.0	175.0	4.54989e+07	S	15.0	289.0	6.19272e+07	S	15.0	248.0	5.21922e+07	S	15.0	246.0	5.54605e+07
18968	Pola1	S	8.0	16.0	51497.7	S	6.0	8.0	20372.8	S	7.0	8.0	54790.3	S	7.0	10.0	42218.5	S	6.0	7.0	24767.1	S	2.0	3.0	7224.94	S	5.0	11.0	13434.9	S	5.0	8.0	5584.86	S	4.0	9.0	10052	S	6.0	8.0	14449.9	S	2.0	2.0	2675.13	R	1.0	3.0	3715.68
18969	Pola2	S	3.0	6.0	129380	S	5.0	5.0	118306	R	2.0	3.0	59743.2	S	2.0	3.0	44286.6	S	1.0	1.0	16.0171	R	1.0	2.0	3219.01	S	3.0	8.0	37418.2	S	5.0	6.0	43883.1	S	3.0	5.0	53102.9	S	3.0	3.0	31651.4	S	1.0	1.0	16.0171	S	2.0	2.0	67657.7
18970	Polb	S	3.0	4.0	14728.3	S	2.0	5.0	28110	S	3.0	4.0	151833	S	3.0	3.0	17051.3								134.122	S	2.0	4.0	30024.2	S	3.0	6.0	49938.9	S	3.0	4.0	10644.7	R	4.0	4.0	134786	S	3.0	4.0	6.6668	S	2.0	2.0	108699
18971	Pold1	S	6.0	8.0	57650.1	S	5.0	6.0	47019.6	S	11.0	14.0	100382	S	5.0	5.0	43047.5	S	7.0	8.0	35984.6	S	2.0	2.0	8355.88	S	8.0	11.0	81273.7	S	4.0	5.0	11380.7	S	4.0	5.0	77873.2	S	4.0	5.0	13045.9	S	4.0	5.0	6293.48	A	2.0	2.0	76504.2
18972	Pold2	S	2.0	2.0	6880.54	S	1.0	1.0	4376.21				381.748	S	2.0	2.0	16568.8								381.748	S	2.0	3.0	19133.1	S	2.0	4.0	14362.7	S	2.0	3.0	6907.17	S	1.0	1.0	1483.4	S	1.0	1.0	1642.62
18973	Pole				8.32778				8.32778				26.7443	A	1.0	1.0	3924.82				8.32778				26.7443				8.32778				8.32778				8.32778	S	1.0	1.0	83307.8	S	2.0	2.0	71934.8				8.32778
18975	Polg	S	3.0	4.0	32310.5	A	1.0	2.0	4640.98	S	1.0	1.0	10.2612				9.76959				9.76959				10.2612	R	1.0	1.0	9.76959	A	1.0	1.0	9.76959	A	1.0	2.0	8462.19				9.76959	A	1.0	1.0	9.76959				9.76959
18979	Pon1				8.86068				8.86068				22.4107	A	1.0	1.0	29406.5	A	1.0	1.0	244401				22.4107	S	1.0	1.0	21910.9	R	1.0	1.0	23505.8	A	1.0	1.0	7865.78	A	1.0	1.0	409751				8.86068				8.86068
18983	Cnot7	S	3.0	3.0	87679.1	S	3.0	5.0	113108	S	4.0	4.0	152247	S	4.0	5.0	179044	S	3.0	3.0	137448	S	2.0	2.0	94180.9	S	3.0	6.0	131966	S	4.0	4.0	145622	S	1.0	2.0	44043.3	S	2.0	4.0	80575.8	S	4.0	5.0	158583	S	2.0	2.0	138832
18984	Por	S	28.0	175.0	1.52855e+07	S	25.0	160.0	1.56587e+07	S	31.0	209.0	1.49449e+07	S	31.0	216.0	1.70599e+07	S	28.0	203.0	1.53157e+07	S	30.0	229.0	1.66008e+07	S	28.0	179.0	1.31872e+07	S	28.0	166.0	1.50955e+07	S	24.0	144.0	1.31662e+07	S	28.0	209.0	1.40981e+07	S	28.0	174.0	1.25766e+07	S	25.0	164.0	1.32379e+07
18986	Pou2f1	S	4.0	4.0	51835.9	S	4.0	5.0	82249.2	S	5.0	6.0	86731.7	S	3.0	4.0	68728.1	S	2.0	3.0	73807.9	S	3.0	4.0	43353.1	S	3.0	7.0	8957.03	S	6.0	7.0	76473.5	S	4.0	4.0	51957	S	3.0	5.0	81907.9	S	3.0	4.0	69414.3	S	3.0	7.0	33248.1
18987	Pou2f2				10.734				10.734	A	1.0	1.0	6.14583	A	1.0	1.0	10.734	A	1.0	1.0	10.734	A	1.0	1.0	6.14583				10.734	A	1.0	2.0	10.734	A	1.0	1.0	10.734	S	3.0	3.0	63239.3	A	1.0	1.0	10.734				10.734
19014	Med1	S	3.0	4.0	16984.5	S	3.0	3.0	4630.23	S	5.0	7.0	26452.1	S	2.0	2.0	12504.1	S	2.0	2.0	9142.88	S	1.0	1.0	25.3869	S	3.0	4.0	7518.67	S	3.0	3.0	15596.3				9.789	S	4.0	4.0	14789.9	S	2.0	3.0	12321.4	S	2.0	3.0	16152.4
19023	Ppef2	A	1.0	1.0	23943.7				9.13176	A	1.0	1.0	31.1264	S	2.0	4.0	88237.6	S	2.0	3.0	61641.7	A	1.0	3.0	156025				9.13176	R	1.0	2.0	9.13176				9.13176	S	3.0	5.0	185940	S	2.0	3.0	77550.8	S	1.0	1.0	44463.5
19024	Ppfibp2	S	2.0	5.0	18166.7	S	3.0	5.0	43600.4	S	9.0	15.0	86015	S	7.0	10.0	127806	S	8.0	9.0	75671.3	S	14.0	18.0	57853.9	S	6.0	9.0	89814.9	S	5.0	8.0	44225.2	S	6.0	9.0	44615.1	S	7.0	9.0	78795.7	S	4.0	8.0	54037.6	S	4.0	7.0	40506.4
19025	Ctsa	S	7.0	67.0	7.89384e+06	S	6.0	40.0	6.02101e+06	S	12.0	100.0	1.18172e+07	S	10.0	69.0	9.30616e+06	S	10.0	77.0	1.05382e+07	S	12.0	119.0	1.06477e+07	S	12.0	88.0	1.26834e+07	S	11.0	86.0	1.2065e+07	S	9.0	54.0	7.83431e+06	S	12.0	82.0	9.74782e+06	S	12.0	92.0	9.06032e+06	S	7.0	59.0	5.80783e+06
19027	Sypl	S	3.0	27.0	2.7977e+06	S	2.0	23.0	2.99368e+06	S	1.0	21.0	2.31364e+06	S	2.0	18.0	2.00952e+06	S	2.0	23.0	1.92772e+06	S	2.0	24.0	2.1806e+06	S	2.0	14.0	3.63696e+06	S	2.0	18.0	2.54939e+06	S	3.0	20.0	2.52182e+06	S	2.0	13.0	1.76842e+06	S	2.0	21.0	1.88932e+06	S	2.0	18.0	2.35449e+06
19035	Ppib	S	16.0	67.0	1.77316e+07	S	14.0	55.0	1.88534e+07	S	17.0	87.0	2.63211e+07	S	15.0	84.0	2.00376e+07	S	14.0	78.0	2.13209e+07	S	16.0	100.0	2.06203e+07	S	17.0	99.0	2.42206e+07	S	15.0	78.0	2.38318e+07	S	17.0	69.0	1.87501e+07	S	16.0	93.0	2.24053e+07	S	15.0	82.0	2.29207e+07	S	15.0	77.0	2.58071e+07
19039	Lgals3bp	S	10.0	31.0	1.88894e+06	S	8.0	21.0	2.00902e+06	S	15.0	81.0	3.5046e+06	S	10.0	33.0	2.11807e+06	S	11.0	40.0	3.11548e+06	S	14.0	85.0	4.25457e+06	S	9.0	38.0	2.84015e+06	S	10.0	30.0	1.65851e+06	S	10.0	37.0	2.76711e+06	S	13.0	42.0	4.2508e+06	S	10.0	30.0	2.19351e+06	S	10.0	33.0	2.74806e+06
19041	Ppl	R	2.0	2.0	3940.57	R	1.0	2.0	3136.7				61.7867				7.52	A	1.0	1.0	5684.81				61.7867	S	4.0	4.0	10332.4				7.52	A	1.0	1.0	2202.97				7.52				7.52	A	2.0	2.0	5362.13
19042	Ppm1a	S	9.0	17.0	412614	S	7.0	16.0	582924	S	10.0	25.0	611923	S	9.0	14.0	651253	S	11.0	17.0	667841	S	11.0	22.0	593286	S	11.0	22.0	579932	S	11.0	24.0	700859	S	7.0	13.0	401260	S	8.0	15.0	482810	S	10.0	21.0	708251	S	10.0	19.0	611954
19043	Ppm1b	S	10.0	16.0	339500	S	10.0	16.0	349828	S	8.0	16.0	388919	S	5.0	9.0	88439.4	S	8.0	12.0	35574.4	S	7.0	11.0	108547	S	9.0	18.0	247133	S	14.0	26.0	525303	S	6.0	13.0	162778	S	7.0	12.0	344842	S	6.0	15.0	154084	S	9.0	15.0	299773
19044	Ppox	S	2.0	4.0	148464	S	3.0	7.0	157600	S	6.0	11.0	222066	S	3.0	4.0	116691	S	4.0	6.0	219850	S	4.0	7.0	273575	S	3.0	8.0	264122	S	4.0	7.0	164335	S	3.0	6.0	207596	S	5.0	8.0	253536	S	4.0	8.0	234759	S	3.0	6.0	140060
19045	Ppp1ca	S	10.0	29.0	3.97697e+06	S	7.0	20.0	3.3055e+06	S	8.0	36.0	4.59526e+06	S	11.0	45.0	6.08834e+06	S	10.0	39.0	6.07185e+06	S	12.0	43.0	5.09519e+06	S	8.0	29.0	4.21691e+06	S	10.0	36.0	5.4828e+06	S	9.0	36.0	4.49887e+06	S	11.0	39.0	5.74457e+06	S	10.0	44.0	5.65757e+06	S	6.0	40.0	3.84936e+06
19046	Ppp1cb	S	8.0	22.0	1.35631e+06	S	7.0	14.0	1.19769e+06	S	7.0	24.0	1.78417e+06	S	8.0	33.0	2.19386e+06	S	9.0	32.0	2.63424e+06	S	9.0	35.0	1.81364e+06	S	7.0	24.0	2.08479e+06	S	8.0	28.0	1.82884e+06	S	7.0	27.0	1.60639e+06	S	9.0	40.0	2.12375e+06	S	9.0	37.0	1.7936e+06	S	6.0	32.0	1.7581e+06
19047	Ppp1cc	S	8.0	22.0	1.49371e+06	S	5.0	17.0	1.41919e+06	S	6.0	27.0	1.93047e+06	S	8.0	29.0	2.46752e+06	S	8.0	28.0	2.74497e+06	S	9.0	33.0	2.17722e+06	S	6.0	22.0	1.79898e+06	S	8.0	28.0	1.94904e+06	S	7.0	28.0	1.70389e+06	S	8.0	36.0	2.23172e+06	S	9.0	36.0	2.05296e+06	S	6.0	38.0	2.00707e+06
19052	Ppp2ca	S	6.0	35.0	3.75602e+06	S	4.0	37.0	4.82341e+06	S	7.0	42.0	2.23685e+06	S	7.0	33.0	5.17884e+06	R	7.0	43.0	5.58925e+06	S	7.0	51.0	4.5453e+06	S	7.0	46.0	5.43279e+06	S	8.0	40.0	4.70999e+06	S	7.0	29.0	3.06759e+06	S	7.0	39.0	5.28127e+06	S	7.0	37.0	4.50192e+06	S	5.0	29.0	4.06602e+06
19053	Ppp2cb	S	6.0	35.0	1.08357e+06	A	3.0	36.0	9.93321	R	7.0	43.0	3.62313e+06	S	7.0	33.0	1.62331e+06	S	7.0	42.0	1.64785e+06	A	6.0	49.0	56.149	S	7.0	47.0	979192	R	8.0	40.0	1.14372e+06	S	8.0	30.0	898030	S	7.0	39.0	1.43826e+06	S	7.0	36.0	1.20783e+06	A	4.0	28.0	9.93321
19055	Ppp3ca	S	15.0	36.0	1.83535e+06	S	12.0	29.0	1.71794e+06	S	14.0	41.0	2.15306e+06	S	13.0	38.0	1.98311e+06	S	17.0	39.0	2.263e+06	S	14.0	35.0	2.00241e+06	S	15.0	39.0	2.2365e+06	S	17.0	42.0	2.13797e+06	S	14.0	32.0	1.30553e+06	S	14.0	38.0	2.16384e+06	S	15.0	37.0	2.1321e+06	S	11.0	37.0	1.01113e+06
19056	Ppp3cb	S	12.0	21.0	258105	S	8.0	15.0	154963	S	9.0	23.0	211852	S	8.0	14.0	29011.8	S	9.0	13.0	42209.1	S	8.0	17.0	66531.6	S	12.0	21.0	186958	S	13.0	22.0	314882	S	11.0	18.0	364663	S	8.0	19.0	60784.4	S	11.0	20.0	128788	S	8.0	17.0	119676
19058	Ppp3r1	S	5.0	15.0	1.9959e+06	S	5.0	18.0	1.55479e+06	S	5.0	12.0	1.56537e+06	S	5.0	11.0	1.37955e+06	S	5.0	15.0	1.45532e+06	S	5.0	12.0	1.2475e+06	S	6.0	19.0	1.67542e+06	S	5.0	15.0	1.37157e+06	S	5.0	5.0	728521	S	4.0	9.0	647060	S	4.0	13.0	502358	S	5.0	24.0	2.06411e+06
19060	Ppp5c	S	9.0	19.0	525958	S	6.0	12.0	412148	S	11.0	25.0	763708	S	10.0	17.0	732570	S	9.0	20.0	614304	S	11.0	17.0	577902	S	11.0	21.0	953988	S	11.0	24.0	671815	S	7.0	15.0	339415	S	8.0	18.0	609968	S	11.0	21.0	674871	S	6.0	20.0	339373
19062	Inpp5k	S	2.0	2.0	41156.1	S	5.0	8.0	444691	S	4.0	8.0	103895				19.2538	A	1.0	1.0	71157.2	R	3.0	3.0	42356.1	S	4.0	9.0	216161	S	3.0	9.0	310737	A	1.0	1.0	10616.4	R	1.0	1.0	76694.3	S	2.0	3.0	181955	R	4.0	5.0	314475
19063	Ppt1	S	5.0	8.0	304178	S	4.0	6.0	1.45127e+06	S	9.0	39.0	2.18205e+06	S	7.0	9.0	1.24119e+06	S	5.0	9.0	1.12068e+06	S	7.0	29.0	1.43078e+06	S	7.0	28.0	1.82147e+06	S	8.0	21.0	2.25609e+06	S	5.0	6.0	226255	S	6.0	15.0	2.25313e+06	S	5.0	11.0	1.60916e+06	S	4.0	6.0	1.85623e+06
19069	Nup88	S	6.0	11.0	192378	S	5.0	8.0	201890	S	5.0	8.0	183312	S	3.0	5.0	138499	S	3.0	7.0	157109	S	2.0	4.0	141514	S	6.0	9.0	143204	S	5.0	12.0	175112	S	6.0	12.0	188249	S	2.0	5.0	186822	S	3.0	7.0	170664	S	4.0	6.0	186735
19070	Mob4	S	2.0	5.0	565679	S	2.0	5.0	581505	S	3.0	4.0	556140	S	3.0	6.0	323236	S	3.0	7.0	447040	S	1.0	4.0	194023	S	3.0	7.0	457818	S	3.0	7.0	459906	S	3.0	4.0	494285	S	3.0	7.0	211790	S	3.0	4.0	111795	S	2.0	3.0	429674
19072	Prep	S	27.0	102.0	4.2367e+06	S	25.0	87.0	3.29504e+06	S	26.0	92.0	4.26129e+06	S	28.0	113.0	4.50222e+06	S	28.0	131.0	4.8319e+06	S	22.0	94.0	3.66145e+06	S	27.0	152.0	4.49889e+06	S	29.0	128.0	4.97659e+06	S	28.0	97.0	4.26536e+06	S	28.0	127.0	3.89677e+06	S	27.0	112.0	4.25732e+06	S	23.0	105.0	3.20351e+06
19074	Prg2	S	1.0	1.0	296900	S	1.0	1.0	227243	S	1.0	1.0	682917	S	1.0	2.0	21015.2	S	1.0	2.0	282311				203.494					S	1.0	1.0	95384.8					S	1.0	2.0	214773	R	1.0	2.0	23521.9	S	1.0	1.0	93443.2
19075	Prim1	R	1.0	2.0	12763.8	S	1.0	1.0	15933.7	S	2.0	3.0	37616.4	S	4.0	4.0	34988.2	S	1.0	1.0	11136.4	R	1.0	1.0	22824.8	R	2.0	3.0	17612.7	S	3.0	4.0	23173.4	S	2.0	2.0	26674.6	S	2.0	2.0	12294.5	S	1.0	1.0	10854.2	R	1.0	1.0	7.45299
19076	Prim2	S	7.0	10.0	137563	S	4.0	4.0	64603.8	S	3.0	3.0	41107	S	1.0	3.0	14365.8				12.3295				8.20391	S	2.0	2.0	27504.7	R	2.0	2.0	23337.3	S	3.0	3.0	40593	S	1.0	1.0	12.3295				12.3295	S	2.0	2.0	84218.5
19079	Prkab1	S	6.0	15.0	257532	S	4.0	14.0	161848	S	4.0	12.0	190413	S	5.0	10.0	198401	S	5.0	14.0	228332	S	4.0	12.0	178509	S	4.0	7.0	140323	S	6.0	10.0	148051	S	5.0	8.0	163579	S	2.0	3.0	20476.6	S	4.0	5.0	158494	S	5.0	6.0	79700.2
19082	Prkag1	S	9.0	18.0	428628	S	5.0	17.0	292122	S	11.0	21.0	473003	S	6.0	13.0	317348	S	6.0	12.0	330796	S	6.0	17.0	330330	S	8.0	24.0	412725	S	10.0	21.0	566987	S	9.0	16.0	503945	S	6.0	15.0	418872	S	8.0	23.0	430170	S	7.0	14.0	360227
19084	Prkar1a	S	12.0	34.0	3.13026e+06	S	10.0	27.0	2.57066e+06	S	14.0	51.0	3.23025e+06	S	13.0	43.0	3.82775e+06	S	13.0	49.0	4.9801e+06	S	14.0	63.0	4.80127e+06	S	13.0	54.0	4.41213e+06	S	14.0	40.0	3.33303e+06	S	9.0	31.0	2.73841e+06	S	16.0	63.0	4.90211e+06	S	14.0	49.0	4.98928e+06	S	10.0	35.0	2.93804e+06
19087	Prkar2a	S	7.0	19.0	496232	S	5.0	11.0	443787	S	9.0	18.0	611611	S	9.0	18.0	603311	S	6.0	13.0	540053	S	7.0	14.0	511622	S	9.0	16.0	764248	S	9.0	20.0	614088	S	7.0	17.0	382945	S	7.0	14.0	377205	S	5.0	13.0	448476	S	7.0	13.0	404439
19088	Prkar2b	S	10.0	28.0	699721	S	6.0	16.0	494078	S	7.0	15.0	596615	S	10.0	24.0	991748	S	9.0	21.0	770441	S	5.0	11.0	678542	S	10.0	31.0	826867	S	10.0	33.0	987437	S	9.0	32.0	920626	S	8.0	21.0	800696	S	9.0	23.0	882990	S	10.0	27.0	873950
19089	Prkcsh	S	17.0	82.0	2.26399e+07	S	15.0	71.0	4.89835e+06	S	18.0	81.0	4.58637e+06	S	17.0	56.0	3.6085e+06	S	16.0	65.0	3.49996e+06	S	19.0	70.0	4.04958e+06	S	16.0	85.0	1.98366e+07	S	16.0	72.0	2.04523e+07	S	15.0	63.0	4.12512e+06	S	16.0	55.0	2.72808e+06	S	15.0	66.0	3.75226e+06	S	17.0	73.0	4.39907e+06
19090	Prkdc	S	3.0	3.0	1435.48	S	4.0	4.0	2374.52				17.794	S	2.0	3.0	8009.71	S	1.0	2.0	3063.01	R	3.0	3.0	26010.8	A	1.0	1.0	10.0584	S	4.0	4.0	9930.46	S	2.0	2.0	3710.13	R	2.0	2.0	4169.85	S	2.0	3.0	3946.69				10.0584
19091	Prkg1	A	1.0	1.0	37306.7				20.8784	S	2.0	2.0	378.019				20.8784	A	1.0	1.0	94488.3	R	1.0	1.0	852.75				20.8784				20.8784				20.8784				20.8784				20.8784				20.8784
19106	Eif2ak2	S	6.0	11.0	340630	S	6.0	14.0	507794	S	9.0	20.0	627852	S	7.0	9.0	592541	S	7.0	16.0	764634	S	12.0	22.0	718427	S	8.0	18.0	292075	S	7.0	15.0	398553	S	10.0	24.0	1.01628e+06	S	9.0	22.0	1.23747e+06	S	6.0	11.0	604823	S	10.0	23.0	1.11246e+06
19108	Prkx	A	1.0	1.0	22.8683	S	3.0	3.0	119983	S	6.0	6.0	42725.5	S	3.0	4.0	164065	S	5.0	6.0	202314	S	8.0	12.0	126441	R	3.0	4.0	43861.7	A	3.0	3.0	9106.61	S	3.0	4.0	123015	S	4.0	8.0	128298	S	6.0	9.0	237747	S	3.0	3.0	47628.4
19116	Prlr	A	1.0	1.0	9.62719				9.62719				9.6947	S	1.0	1.0	19772.6				9.62719	A	1.0	1.0	7748.89				9.62719	R	1.0	1.0	44903.8				9.62719	A	1.0	1.0	9.62719				9.62719				9.62719
19124	Procr	S	1.0	2.0	75460.1	S	1.0	1.0	81541.4	S	1.0	1.0	20752	S	1.0	1.0	95602.3	R	1.0	1.0	53657.8	S	1.0	2.0	94201.6				17.6795	S	1.0	1.0	41796.9	S	1.0	2.0	124908	R	1.0	1.0	21110.8	R	1.0	1.0	31026.5	S	1.0	1.0	86125
19134	Prpf4b	S	7.0	10.0	121571	S	6.0	10.0	177543	S	10.0	10.0	306052	S	7.0	10.0	117817	S	7.0	9.0	90861	S	8.0	12.0	112582	S	10.0	12.0	168944	S	9.0	11.0	429185	S	8.0	9.0	103061	S	8.0	12.0	127190	S	6.0	9.0	73813.4	S	8.0	12.0	122685
19139	Prps1	S	5.0	9.0	340497	S	2.0	8.0	281378	S	8.0	17.0	647471	S	7.0	17.0	592784	S	6.0	19.0	656741	S	5.0	12.0	484689	S	7.0	23.0	568415	S	9.0	25.0	1.94609e+06	S	5.0	15.0	450058	S	6.0	16.0	634579	S	7.0	15.0	468815	S	4.0	13.0	387879
19141	Lgmn	S	6.0	36.0	5.33811e+06	S	6.0	32.0	4.19076e+06	S	6.0	25.0	4.50505e+06	S	5.0	16.0	3.01722e+06	S	5.0	24.0	3.62272e+06	S	4.0	8.0	3.25514e+06	S	8.0	41.0	4.01306e+06	S	6.0	29.0	3.09581e+06	S	6.0	23.0	2.46326e+06	S	5.0	18.0	1.77334e+06	S	4.0	19.0	2.17632e+06	S	3.0	31.0	2.78035e+06
19153	Prx	A	1.0	1.0	176257				14.9077					A	1.0	1.0	230145	A	1.0	2.0	153457	R	1.0	1.0	23831.1				14.9077				14.9077	A	1.0	1.0	249386	A	3.0	3.0	299172	A	1.0	1.0	222742				14.9077
19155	Npepps	S	26.0	51.0	1.07624e+06	S	19.0	51.0	983101	S	34.0	84.0	1.93404e+06	S	27.0	62.0	2.45654e+06	S	28.0	77.0	1.83797e+06	S	34.0	75.0	1.88016e+06	S	29.0	82.0	1.99117e+06	S	36.0	76.0	2.13186e+06	S	33.0	78.0	2.16369e+06	S	26.0	62.0	1.83342e+06	S	26.0	67.0	1.9412e+06	S	26.0	59.0	1.65456e+06
19156	Psap	S	10.0	28.0	1.8755e+06	S	8.0	21.0	1.07085e+06	S	9.0	25.0	1.54637e+06	S	4.0	8.0	1.13093e+06	S	5.0	9.0	1.15396e+06	S	5.0	17.0	1.23141e+06	S	8.0	21.0	1.66499e+06	S	8.0	22.0	1.68237e+06	S	3.0	12.0	845089	S	4.0	6.0	888387	S	4.0	7.0	1.10233e+06	S	5.0	8.0	1.00289e+06
19157	Cyth1	S	2.0	2.0	51875.7	S	3.0	3.0	51767.9	S	5.0	7.0	124525	S	2.0	2.0	10266.7	S	2.0	2.0	1404.66	R	3.0	4.0	20807	R	3.0	5.0	85451.8	S	3.0	4.0	60447.4	S	3.0	4.0	48726	S	2.0	3.0	19352.6	S	7.0	7.0	38060.7	S	1.0	1.0	25247
19158	Cyth2				9.77915				9.77915	A	2.0	3.0	9.80014	S	2.0	2.0	7036.18	S	2.0	2.0	905.266	A	2.0	3.0	9.80014	A	3.0	5.0	9080.46	A	2.0	3.0	16388	A	1.0	1.0	9.77915	A	1.0	2.0	9.77915	A	4.0	4.0	9.77915				9.77915
19159	Cyth3				10.2444				10.2444	A	2.0	3.0	7.61544	S	2.0	2.0	8514.19	S	2.0	2.0	1074.08	A	2.0	3.0	7.61544	A	2.0	4.0	10.2444	A	2.0	3.0	10.2444	A	1.0	1.0	10.2444	S	2.0	3.0	16469.7	A	4.0	4.0	10.2444				10.2444
19164	Psen1	S	5.0	13.0	244156	S	5.0	8.0	221191	S	3.0	5.0	182723	S	7.0	12.0	334804	S	6.0	15.0	363127	S	5.0	8.0	288884	S	5.0	9.0	257270	S	6.0	9.0	248267	S	7.0	13.0	263458	S	7.0	14.0	268451	S	6.0	12.0	271473	S	5.0	11.0	225118
19165	Psen2	S	2.0	7.0	309013	S	2.0	8.0	290667	S	3.0	8.0	252003	S	3.0	9.0	306147	S	3.0	16.0	421757	S	3.0	9.0	270876	S	2.0	6.0	206391	S	2.0	9.0	243430	S	3.0	9.0	217631	S	3.0	14.0	236531	S	3.0	8.0	222393	S	1.0	4.0	27348.9
19166	Psma2	S	10.0	63.0	9.40387e+06	S	9.0	40.0	4.82003e+06	S	11.0	64.0	1.09004e+07	S	11.0	55.0	1.3797e+07	S	11.0	55.0	1.65784e+07	S	11.0	57.0	1.39776e+07	S	11.0	65.0	1.43078e+07	S	11.0	70.0	1.20866e+07	S	11.0	62.0	1.0917e+07	S	11.0	61.0	1.30978e+07	S	11.0	53.0	1.33505e+07	S	8.0	48.0	8.53563e+06
19167	Psma3	S	13.0	58.0	1.22314e+07	S	10.0	33.0	7.23054e+06	S	12.0	50.0	1.22518e+07	S	12.0	45.0	1.38797e+07	S	9.0	51.0	1.36918e+07	S	10.0	60.0	1.25764e+07	S	11.0	61.0	1.24788e+07	S	10.0	54.0	1.31392e+07	S	13.0	54.0	1.27182e+07	S	12.0	52.0	1.35256e+07	S	13.0	62.0	1.22801e+07	S	9.0	51.0	1.09085e+07
19170	Psmb1	S	9.0	48.0	1.25143e+07	S	9.0	52.0	9.77078e+06	S	8.0	50.0	1.31757e+07	S	8.0	49.0	1.41333e+07	S	8.0	54.0	1.20983e+07	S	8.0	57.0	1.40681e+07	S	9.0	65.0	1.40693e+07	S	8.0	59.0	1.47492e+07	S	9.0	60.0	1.26133e+07	S	8.0	52.0	1.37297e+07	S	8.0	51.0	1.32529e+07	S	10.0	64.0	1.13062e+07
19171	Psmb10	S	4.0	6.0	750710	S	5.0	9.0	833078	S	7.0	13.0	1.58195e+06	S	6.0	14.0	2.22798e+06	S	6.0	14.0	3.24151e+06	S	8.0	24.0	2.67347e+06	S	6.0	13.0	2.00145e+06	S	5.0	9.0	1.19057e+06	S	6.0	25.0	3.08424e+06	S	10.0	22.0	3.43824e+06	S	7.0	17.0	2.43337e+06	S	6.0	23.0	2.74851e+06
19172	Psmb4	S	7.0	65.0	1.29369e+07	S	7.0	56.0	1.0487e+07	S	8.0	80.0	1.52569e+07	S	8.0	73.0	1.36965e+07	S	8.0	68.0	1.29774e+07	S	8.0	79.0	1.39826e+07	S	8.0	89.0	1.33056e+07	S	8.0	66.0	1.51587e+07	S	7.0	60.0	1.3321e+07	S	9.0	81.0	1.26162e+07	S	8.0	75.0	1.15107e+07	S	8.0	89.0	1.17964e+07
19173	Psmb5	S	8.0	21.0	3.46444e+06	S	7.0	14.0	2.35315e+06	S	7.0	11.0	1.73493e+06	S	10.0	26.0	2.88642e+06	S	9.0	25.0	2.59305e+06	S	5.0	12.0	2.12528e+06	S	11.0	30.0	2.62538e+06	S	14.0	32.0	4.22324e+06	S	9.0	20.0	4.45904e+06	S	10.0	22.0	2.34672e+06	S	9.0	22.0	2.96485e+06	S	8.0	16.0	2.00823e+06
19175	Psmb6	S	6.0	12.0	4.24428e+06	S	5.0	11.0	2.66978e+06	S	5.0	11.0	4.80534e+06	S	5.0	20.0	5.10201e+06	S	6.0	15.0	5.09363e+06	S	7.0	19.0	5.35471e+06	S	5.0	15.0	5.19433e+06	S	6.0	15.0	5.07735e+06	S	6.0	14.0	5.19435e+06	S	6.0	17.0	4.49859e+06	S	6.0	20.0	4.94333e+06	S	5.0	12.0	3.26721e+06
19177	Psmb7	S	8.0	25.0	4.22461e+06	S	8.0	21.0	3.43347e+06	S	8.0	26.0	4.46162e+06	S	7.0	28.0	4.33826e+06	S	7.0	32.0	4.33448e+06	S	7.0	23.0	3.4777e+06	S	8.0	27.0	4.51284e+06	S	10.0	34.0	5.02453e+06	S	8.0	26.0	5.46491e+06	S	7.0	22.0	2.9192e+06	S	7.0	26.0	4.17136e+06	S	7.0	20.0	3.94151e+06
19179	Psmc1	S	20.0	87.0	5.96832e+06	S	20.0	86.0	4.62187e+06	S	22.0	90.0	6.86042e+06	S	24.0	82.0	7.37538e+06	S	24.0	97.0	6.98104e+06	S	21.0	76.0	6.74387e+06	S	25.0	115.0	7.20577e+06	S	23.0	95.0	7.04958e+06	S	21.0	84.0	6.6762e+06	S	26.0	93.0	6.74272e+06	S	27.0	110.0	6.62972e+06	S	23.0	98.0	6.31115e+06
19181	Psmc2	S	25.0	82.0	6.3655e+06	S	21.0	52.0	4.54195e+06	S	23.0	72.0	6.46731e+06	S	24.0	91.0	6.50016e+06	S	25.0	82.0	6.67543e+06	S	22.0	81.0	6.23678e+06	S	23.0	103.0	6.36619e+06	S	25.0	80.0	6.42227e+06	S	21.0	69.0	6.23648e+06	S	21.0	84.0	6.0206e+06	S	23.0	96.0	6.69468e+06	S	22.0	70.0	5.94176e+06
19182	Psmc3	S	26.0	127.0	6.44784e+06	S	25.0	121.0	5.34102e+06	S	28.0	132.0	7.50396e+06	S	26.0	119.0	1.04537e+07	S	27.0	130.0	9.32009e+06	S	24.0	108.0	7.86192e+06	S	29.0	161.0	7.34301e+06	S	28.0	129.0	7.23685e+06	S	26.0	136.0	6.8746e+06	S	26.0	125.0	7.64067e+06	S	26.0	118.0	8.76275e+06	S	27.0	144.0	6.46447e+06
19184	Psmc5	S	23.0	95.0	5.93354e+06	S	21.0	83.0	4.8783e+06	S	26.0	95.0	6.34216e+06	S	25.0	84.0	7.5083e+06	S	24.0	93.0	7.38233e+06	S	23.0	87.0	6.78689e+06	S	25.0	105.0	6.78464e+06	S	24.0	89.0	6.89872e+06	S	24.0	91.0	6.23759e+06	S	21.0	91.0	6.09145e+06	S	22.0	95.0	6.38183e+06	S	20.0	101.0	5.60365e+06
19185	Psmd4	S	12.0	44.0	5.6543e+06	S	10.0	34.0	5.16602e+06	S	11.0	33.0	5.05226e+06	S	13.0	46.0	6.33445e+06	S	11.0	52.0	6.02933e+06	S	12.0	40.0	5.78121e+06	S	10.0	36.0	5.13255e+06	S	13.0	42.0	6.05291e+06	S	13.0	39.0	5.94099e+06	S	11.0	43.0	5.28486e+06	S	12.0	48.0	5.85027e+06	S	12.0	43.0	6.09357e+06
19186	Psme1	S	14.0	58.0	1.37991e+07	S	14.0	62.0	1.34015e+07	S	17.0	106.0	1.85475e+07	S	15.0	70.0	1.61971e+07	S	14.0	67.0	1.63727e+07	S	17.0	115.0	1.91335e+07	S	16.0	74.0	1.63301e+07	S	16.0	69.0	1.54443e+07	S	15.0	80.0	1.6353e+07	S	16.0	82.0	1.69098e+07	S	16.0	77.0	1.5026e+07	S	15.0	73.0	1.6209e+07
19188	Psme2	S	7.0	38.0	2.22616e+06	S	7.0	32.0	2.34436e+06	S	11.0	72.0	4.41224e+06	S	11.0	49.0	3.66917e+06	S	10.0	44.0	4.02192e+06	S	13.0	93.0	4.50449e+06	S	12.0	60.0	3.02083e+06	S	11.0	47.0	3.23151e+06	S	11.0	41.0	3.9769e+06	S	12.0	71.0	5.87299e+06	S	11.0	53.0	3.71417e+06	S	6.0	40.0	4.11531e+06
19192	Psme3	S	8.0	32.0	1.76216e+06	S	7.0	23.0	1.36721e+06	S	9.0	31.0	1.04365e+06	S	7.0	20.0	2.01518e+06	S	6.0	18.0	1.82359e+06	S	5.0	14.0	1.42866e+06	S	9.0	37.0	2.87767e+06	S	10.0	28.0	1.05396e+06	S	6.0	28.0	1.08088e+06	S	8.0	24.0	1.10659e+06	S	6.0	21.0	1.27246e+06	S	6.0	24.0	1.54107e+06
19200	Pstpip1	S	12.0	28.0	1.34007e+06	S	11.0	23.0	927264	S	12.0	21.0	893640	S	12.0	21.0	1.21627e+06	S	12.0	20.0	1.16613e+06	S	11.0	17.0	834990	S	14.0	20.0	753152	S	14.0	29.0	1.20561e+06	S	12.0	17.0	635050	S	12.0	17.0	546395	S	12.0	21.0	834597	S	11.0	13.0	634249
19201	Pstpip2	S	4.0	7.0	70900.2	S	8.0	15.0	258274	S	5.0	7.0	236290	S	6.0	15.0	428443	S	6.0	15.0	366067	S	5.0	10.0	481454	S	6.0	9.0	155311	S	7.0	16.0	244871	S	9.0	17.0	394350	S	9.0	22.0	549112	S	9.0	21.0	488178	S	6.0	21.0	510226
19204	Ptafr				15.2098				15.2098	R	1.0	1.0	4669.87				15.2098				15.2098								15.2098	S	1.0	1.0	115635				15.2098				15.2098				15.2098				15.2098
19205	Ptbp1	S	20.0	204.0	1.54999e+07	S	19.0	226.0	1.41666e+07	S	19.0	175.0	1.59061e+07	S	16.0	193.0	1.54192e+07	S	17.0	184.0	1.55334e+07	S	19.0	166.0	1.44586e+07	S	19.0	246.0	1.54124e+07	S	20.0	235.0	1.6235e+07	S	19.0	226.0	1.39205e+07	S	17.0	210.0	1.61834e+07	S	19.0	189.0	1.40561e+07	S	17.0	243.0	1.66358e+07
19210	Ptdss1	S	1.0	1.0	26764.3	S	1.0	3.0	55398.5	S	1.0	1.0	5365.81				12.7718	A	1.0	1.0	9502.67	S	1.0	1.0	10169.7				12.7718	S	1.0	1.0	6902.21	S	1.0	1.0	30236.3				12.7718				12.7718	S	1.0	2.0	55116.7
19211	Pten	S	1.0	1.0	26991				11.36	S	1.0	1.0	36371.2	S	3.0	3.0	15540.8	S	1.0	2.0	5654.74	S	1.0	1.0	7996.48	S	3.0	4.0	72798.5	S	3.0	3.0	83720.9	S	2.0	2.0	32175.6	S	2.0	3.0	22413.3	R	1.0	2.0	7784.13	S	1.0	1.0	16771.3
19212	Pter	S	6.0	6.0	223646	R	4.0	4.0	53390.6	S	5.0	5.0	257051	S	2.0	3.0	116378	S	1.0	2.0	75713.9	S	1.0	2.0	93464.6	S	3.0	4.0	210089	S	5.0	6.0	292800	S	6.0	7.0	237038	S	2.0	2.0	140786	S	7.0	8.0	260688	S	3.0	3.0	135857
19213	Ptf1a				11.5045				11.5045								11.5045				11.5045								11.5045				11.5045				11.5045				11.5045				11.5045	A	1.0	1.0	99399.3
19219	Ptger4					A	1.0	1.0	22865.4				104.238	A	1.0	1.0	289527	S	1.0	1.0	112261				104.238	R	1.0	1.0	14927.8
19223	Ptgis				10.7383				10.7383	A	1.0	1.0	1683.72	S	1.0	1.0	25522				10.7383								10.7383				10.7383				10.7383	A	1.0	1.0	10.7383				10.7383				10.7383
19227	Pthlh				8.67115				8.67115				14.0282				8.67115				8.67115				14.0282				8.67115				8.67115				8.67115				8.67115	S	1.0	1.0	29911.6				8.67115
19229	Ptk2b	S	28.0	71.0	1.53447e+06	S	24.0	59.0	1.31893e+06	S	32.0	71.0	1.52163e+06	S	32.0	69.0	1.83985e+06	S	31.0	60.0	1.53501e+06	S	28.0	57.0	1.30829e+06	S	30.0	76.0	1.07682e+06	S	33.0	67.0	1.25864e+06	S	31.0	72.0	1.10065e+06	S	29.0	60.0	1.16723e+06	S	32.0	60.0	1.16882e+06	S	25.0	61.0	1.08981e+06
19230	Twf1	S	15.0	61.0	6.81839e+06	S	15.0	58.0	7.56366e+06	S	16.0	76.0	7.30679e+06	S	15.0	79.0	7.50441e+06	S	16.0	94.0	8.30654e+06	S	16.0	84.0	7.67635e+06	S	15.0	75.0	7.83611e+06	S	18.0	75.0	8.00774e+06	S	14.0	64.0	7.27848e+06	S	16.0	85.0	7.38089e+06	S	16.0	87.0	7.04167e+06	S	14.0	83.0	7.26482e+06
19231	Ptma	S	3.0	36.0	7.21367e+07	S	3.0	30.0	5.55979e+07	S	3.0	26.0	4.14603e+07	S	3.0	51.0	6.01164e+07	S	4.0	48.0	4.47618e+07	S	3.0	40.0	3.92635e+07	S	2.0	36.0	5.40906e+07	S	3.0	23.0	3.89324e+07	S	3.0	29.0	5.09335e+07	S	3.0	41.0	4.48758e+07	S	3.0	36.0	4.37165e+07	S	3.0	40.0	3.80406e+07
19240	Tmsb10	S	5.0	46.0	3.71808e+08	S	4.0	27.0	2.45064e+08	S	3.0	23.0	3.01639e+08	S	4.0	75.0	2.98059e+08	S	4.0	70.0	2.09504e+08	S	3.0	47.0	2.9519e+08	S	3.0	48.0	3.03304e+08	S	4.0	38.0	2.70017e+08	S	4.0	49.0	3.23676e+08	S	4.0	80.0	2.51719e+08	S	4.0	101.0	2.86251e+08	S	4.0	54.0	3.89465e+08
19241	Tmsb4x	S	8.0	245.0	4.67566e+09	S	8.0	200.0	4.6116e+09	S	8.0	195.0	3.53917e+09	S	9.0	376.0	3.09797e+09	S	9.0	337.0	2.91118e+09	S	7.0	377.0	2.81091e+09	S	9.0	171.0	2.95987e+09	S	9.0	185.0	2.69183e+09	S	9.0	166.0	3.01047e+09	S	8.0	329.0	2.49647e+09	S	9.0	366.0	2.97269e+09	S	8.0	166.0	3.00853e+09
19243	Ptp4a1	A	3.0	3.0	17.3269	A	1.0	1.0	17.3269	S	4.0	6.0	54798.1	A	3.0	4.0	17.3269	S	3.0	5.0	499579	S	4.0	6.0	66660.2	S	4.0	4.0	174198	S	4.0	6.0	318729	S	3.0	3.0	158674	S	4.0	5.0	423299	S	4.0	6.0	454909	A	1.0	1.0	17.3269
19244	Ptp4a2	S	4.0	7.0	616593	S	2.0	2.0	404559	S	6.0	11.0	845767	S	5.0	7.0	1.01631e+06	S	5.0	9.0	1.06102e+06	R	6.0	10.0	828378	A	5.0	7.0	365742	S	5.0	9.0	721913	S	4.0	5.0	397132	S	5.0	7.0	908045	S	5.0	8.0	895549	A	2.0	2.0	173885
19246	Ptpn1	S	8.0	22.0	698422	S	7.0	20.0	837117	S	15.0	37.0	1.64717e+06	S	9.0	34.0	1.664e+06	S	13.0	43.0	1.84423e+06	S	13.0	44.0	1.85283e+06	S	12.0	47.0	1.36533e+06	S	11.0	32.0	1.4971e+06	S	11.0	31.0	1.24746e+06	S	13.0	47.0	2.62045e+06	S	10.0	34.0	1.98452e+06	S	11.0	35.0	2.57755e+06
19247	Ptpn11	S	12.0	23.0	270517	S	9.0	16.0	243940	S	13.0	25.0	379177	S	10.0	18.0	296813	S	10.0	23.0	235150	S	12.0	26.0	278018	S	11.0	22.0	249952	S	14.0	21.0	321798	S	12.0	25.0	309666	S	11.0	22.0	329815	S	9.0	18.0	298775	S	9.0	23.0	369916
19248	Ptpn12	S	17.0	38.0	426755	S	17.0	34.0	420937	S	12.0	16.0	337558	S	16.0	25.0	597749	S	15.0	26.0	471772	S	13.0	18.0	421419	S	18.0	33.0	342554	S	16.0	30.0	354924	S	16.0	36.0	360102	S	14.0	26.0	334498	S	13.0	20.0	446324	S	14.0	29.0	421210
19253	Ptpn18	S	6.0	32.0	1.36329e+06	S	4.0	19.0	972023	S	4.0	21.0	936138	S	5.0	31.0	1.62458e+06	S	7.0	29.0	1.28006e+06	S	4.0	23.0	1.2843e+06	S	5.0	31.0	848648	S	5.0	25.0	1.1865e+06	S	5.0	26.0	939819	S	5.0	21.0	976697	S	5.0	35.0	1.31307e+06	S	6.0	27.0	803324
19255	Ptpn2	S	2.0	6.0	29048.5	S	2.0	7.0	20070.2	S	2.0	4.0	51561.5	S	2.0	3.0	9637.86	S	1.0	1.0	11878.4	S	2.0	2.0	45999.3	S	2.0	4.0	2276.44	S	3.0	6.0	36785.8	S	1.0	4.0	18524	S	5.0	6.0	35507.6	S	1.0	1.0	18745.9	S	2.0	4.0	21736.4
19260	Ptpn22	S	1.0	1.0	10.0405	S	2.0	2.0	1286.66	S	1.0	1.0	1374.84				10.0405				10.0405	S	1.0	1.0	7.04711				10.0405				10.0405	A	1.0	1.0	14636.8				10.0405				10.0405				10.0405
19261	Sirpa	S	15.0	127.0	1.43344e+07	S	14.0	113.0	1.17926e+07	S	14.0	119.0	1.15524e+07	S	16.0	123.0	1.29934e+07	S	15.0	114.0	1.19629e+07	S	13.0	111.0	1.10486e+07	S	15.0	107.0	8.26085e+06	S	15.0	126.0	1.24355e+07	S	13.0	93.0	8.19234e+06	S	15.0	99.0	8.15622e+06	S	16.0	108.0	1.04934e+07	S	12.0	98.0	5.65252e+06
19262	Ptpra	S	12.0	23.0	300718	S	7.0	10.0	129681	S	12.0	18.0	193662	S	10.0	18.0	448234	S	10.0	17.0	250916	S	7.0	11.0	372069	S	10.0	14.0	267264	S	13.0	24.0	322111	S	10.0	18.0	409242	S	9.0	14.0	362680	S	10.0	17.0	272395	S	13.0	17.0	123310
19263	Ptprb	A	3.0	4.0	11493.6	S	1.0	1.0	11792.5	A	1.0	2.0	21.1866	A	1.0	3.0	8.71288	A	1.0	2.0	8.71288	A	1.0	1.0	21.1866	A	1.0	4.0	8.71288	A	1.0	2.0	8.71288	S	2.0	3.0	63042.2	A	1.0	4.0	8.71288	A	1.0	2.0	8.71288	S	2.0	3.0	3710.1
19264	Ptprc	S	29.0	114.0	4.69928e+06	S	30.0	112.0	3.33347e+06	S	29.0	106.0	4.38919e+06	S	30.0	112.0	5.87526e+06	S	30.0	126.0	5.42711e+06	S	30.0	117.0	6.28128e+06	S	32.0	141.0	3.75121e+06	S	33.0	127.0	3.62966e+06	S	29.0	116.0	4.82909e+06	S	30.0	128.0	5.2152e+06	S	31.0	121.0	7.19871e+06	S	27.0	124.0	6.34013e+06
19267	Ptpre	S	8.0	9.0	133119	S	5.0	7.0	74154.7	S	16.0	19.0	225855	S	11.0	17.0	238944	S	9.0	18.0	244610	S	13.0	17.0	177528	S	9.0	14.0	152068	S	11.0	13.0	246612	S	12.0	13.0	262401	S	12.0	16.0	164786	S	10.0	11.0	320785	S	10.0	14.0	200645
19270	Ptprg	A	1.0	3.0	139072	S	1.0	6.0	700181	A	1.0	1.0	185228				12.3241	R	2.0	2.0	231450	A	1.0	2.0	166043				12.3241	A	2.0	2.0	39321.6	R	1.0	1.0	245657				12.3241	A	1.0	1.0	116599	R	1.0	3.0	429544
19271	Ptprj	S	11.0	13.0	126315	S	8.0	9.0	94285.3	S	6.0	6.0	149159	S	13.0	22.0	429544	S	13.0	26.0	446805	S	13.0	26.0	718131	S	9.0	11.0	205179	S	9.0	12.0	230704	S	11.0	19.0	443366	S	15.0	34.0	576727	S	14.0	32.0	1.17384e+06	S	13.0	31.0	785006
19277	Ptpro	S	3.0	4.0	41293	S	2.0	2.0	21081.1	S	3.0	3.0	79905.4	S	3.0	3.0	87824.4	S	4.0	6.0	98571.1	S	2.0	3.0	69338.7	S	4.0	6.0	52953.7	S	4.0	6.0	61385	S	7.0	9.0	156679	S	5.0	6.0	119478	S	5.0	5.0	82471.4	S	3.0	4.0	76631.6
19286	Pts	S	1.0	1.0	61245.8	S	2.0	2.0	87641.3	S	3.0	4.0	33522.5	S	1.0	2.0	49248.3	S	1.0	2.0	37969.9	S	2.0	4.0	79207.5	R	2.0	2.0	81516.7	S	1.0	3.0	32421				21.171	S	2.0	2.0	68763.6	S	1.0	1.0	49492.3	S	1.0	1.0	21.171
19290	Pura	S	10.0	32.0	3.58288e+06	S	10.0	39.0	3.66748e+06	S	13.0	38.0	4.37444e+06	S	10.0	27.0	2.81254e+06	S	11.0	35.0	3.06505e+06	S	12.0	33.0	4.04359e+06	S	11.0	41.0	4.92736e+06	S	11.0	36.0	5.23562e+06	S	11.0	37.0	2.48658e+06	S	11.0	34.0	3.44359e+06	S	11.0	43.0	3.13863e+06	S	10.0	40.0	4.28894e+06
19291	Purb	S	9.0	22.0	2.26829e+06	S	8.0	23.0	2.26085e+06	S	6.0	15.0	3.7815e+06	S	9.0	23.0	2.02468e+06	S	8.0	21.0	1.775e+06	S	9.0	25.0	2.24937e+06	S	9.0	29.0	3.27811e+06	S	9.0	23.0	2.59485e+06	S	7.0	18.0	1.98959e+06	S	10.0	24.0	1.79332e+06	S	8.0	27.0	1.91622e+06	S	9.0	23.0	2.383e+06
19294	Pvrl2	S	5.0	7.0	328330	S	4.0	7.0	43558.5	S	2.0	2.0	37962.5				10.6041	R	1.0	1.0	10028.5	R	2.0	2.0	50471.9	S	5.0	8.0	150599	S	4.0	8.0	52763.9	S	2.0	2.0	281282	S	1.0	1.0	7117.74				10.6041	S	3.0	3.0	40418
19298	Pex19	S	8.0	23.0	1.07734e+06	S	5.0	22.0	855410	S	6.0	21.0	1.07487e+06	S	6.0	19.0	254172	S	8.0	26.0	625385	S	9.0	15.0	474916	S	7.0	25.0	750597	S	6.0	23.0	664030	S	6.0	26.0	684849	S	6.0	16.0	404366	S	7.0	17.0	613082	S	6.0	23.0	784005
19299	Abcd3	S	9.0	26.0	937087	S	8.0	20.0	851303	S	12.0	27.0	673514	S	8.0	19.0	706359	S	10.0	23.0	830896	S	9.0	30.0	592524	S	10.0	28.0	380996	S	10.0	26.0	489520	S	7.0	20.0	448237	S	9.0	21.0	592614	S	10.0	21.0	534735	S	8.0	22.0	625967
19300	Abcd4				14.5567	S	1.0	2.0	2730.48	S	2.0	2.0	1362.33				14.5567	S	1.0	1.0	4169.68					S	2.0	2.0	22315.5				14.5567				14.5567	S	1.0	1.0	5155.68	S	1.0	1.0	14.5567				14.5567
19302	Pex2				8.82801				8.82801				11.6967				8.82801				8.82801				11.6967				8.82801				8.82801				8.82801				8.82801				8.82801	S	1.0	1.0	8.82801
19303	Pxn	S	9.0	31.0	895521	S	8.0	30.0	689450	S	9.0	22.0	573027	S	8.0	30.0	755800	S	9.0	29.0	730516	S	7.0	25.0	642808	S	9.0	45.0	946965	S	9.0	35.0	686184	S	8.0	34.0	772178	S	9.0	36.0	568034	S	9.0	34.0	667368	S	9.0	36.0	916401
19305	Pex5	S	11.0	15.0	185472	S	10.0	15.0	245082	S	10.0	15.0	232419	S	10.0	15.0	193837	S	8.0	13.0	175606	S	7.0	10.0	154116	S	6.0	6.0	51260	S	12.0	16.0	203013	S	10.0	12.0	111435	S	9.0	11.0	140468	S	5.0	8.0	80066.6	S	10.0	13.0	254855
19309	Pygm	A	7.0	13.0	575430	A	6.0	11.0	22.4886	S	9.0	25.0	5443.15	A	5.0	12.0	22.4886	A	7.0	16.0	22.4886	S	8.0	18.0	83750.5	A	10.0	23.0	22.4886	A	9.0	21.0	22.4886	A	6.0	12.0	22.4886	A	5.0	12.0	22.4886	S	8.0	16.0	7251.21	S	8.0	19.0	784817
19317	Qk	S	10.0	26.0	3.04242e+06	S	10.0	24.0	2.44782e+06	S	13.0	26.0	3.07631e+06	S	10.0	18.0	2.73989e+06	S	11.0	19.0	1.90085e+06	S	10.0	16.0	1.94455e+06	S	11.0	40.0	2.98723e+06	S	13.0	39.0	3.18789e+06	S	10.0	28.0	2.27946e+06	S	10.0	27.0	2.37574e+06	S	8.0	19.0	2.27594e+06	S	11.0	25.0	2.86264e+06
19324	Rab1	S	19.0	131.0	2.91217e+07	S	18.0	117.0	2.85242e+07	S	17.0	136.0	3.85137e+07	S	17.0	154.0	3.18117e+07	S	18.0	180.0	3.67076e+07	S	18.0	208.0	3.46759e+07	S	19.0	173.0	4.14829e+07	S	18.0	176.0	4.27709e+07	S	18.0	177.0	3.97294e+07	S	16.0	186.0	3.58341e+07	S	18.0	177.0	3.01937e+07	S	18.0	154.0	3.37684e+07
19325	Rab10	S	10.0	26.0	3.46018e+06	S	8.0	17.0	2.28575e+06	S	15.0	52.0	8.26904e+06	S	13.0	41.0	7.57026e+06	S	14.0	43.0	7.90291e+06	S	15.0	56.0	5.83114e+06	S	14.0	40.0	6.62672e+06	S	14.0	42.0	6.11185e+06	S	11.0	39.0	5.20955e+06	S	17.0	48.0	7.43307e+06	S	12.0	43.0	5.39513e+06	S	9.0	22.0	5.26468e+06
19326	Rab11b	S	13.0	59.0	1.67686e+07	S	12.0	57.0	1.641e+07	S	14.0	70.0	2.36135e+07	S	14.0	81.0	2.45002e+07	S	14.0	84.0	2.5919e+07	S	15.0	95.0	2.50457e+07	S	14.0	77.0	2.4732e+07	S	14.0	68.0	2.41307e+07	S	15.0	66.0	2.18973e+07	S	14.0	84.0	2.72291e+07	S	16.0	84.0	2.62511e+07	S	15.0	68.0	2.30601e+07
19328	Rab12	S	4.0	8.0	175013	S	7.0	9.0	267914	S	8.0	18.0	172262	S	7.0	18.0	400089	S	8.0	18.0	461869	S	7.0	23.0	562949	S	5.0	16.0	244421	S	7.0	13.0	348655	S	6.0	10.0	307761	S	8.0	22.0	306633	S	7.0	22.0	436853	S	6.0	13.0	256856
19330	Rab18	S	9.0	19.0	4.06363e+06	S	5.0	15.0	1.99934e+06	S	8.0	21.0	3.19702e+06	S	10.0	24.0	4.40373e+06	S	11.0	29.0	4.57911e+06	S	10.0	37.0	4.70491e+06	S	9.0	26.0	3.32628e+06	S	11.0	24.0	3.95701e+06	S	10.0	29.0	3.60626e+06	S	11.0	39.0	5.29045e+06	S	9.0	27.0	4.2012e+06	S	7.0	14.0	2.80672e+06
19331	Rab19				11.8083				11.8083	S	5.0	5.0	29778.1	R	2.0	2.0	42121.2	R	1.0	1.0	20444.1	R	1.0	1.0	16357.9	S	1.0	1.0	7856.66	S	2.0	2.0	15961.4	A	1.0	1.0	11.8083	R	1.0	1.0	25573.1				11.8083				11.8083
19334	Rab22a	S	7.0	14.0	564530	S	7.0	10.0	331378	S	8.0	19.0	685106	S	5.0	12.0	475898	S	6.0	13.0	586196	S	6.0	19.0	671677	S	6.0	14.0	519724	S	7.0	16.0	764841	S	7.0	15.0	457363	S	7.0	15.0	556757	S	6.0	15.0	536229	S	7.0	16.0	522531
19336	Rab24	S	3.0	6.0	95987.7	S	2.0	4.0	198025	S	3.0	5.0	88223.9	S	4.0	5.0	251308	S	3.0	5.0	106719	S	3.0	5.0	117873	S	4.0	5.0	169647	S	4.0	5.0	149948	S	3.0	4.0	90665.9	S	4.0	5.0	196785	S	4.0	9.0	353123	S	2.0	2.0	176661
19338	Rab33b	S	4.0	7.0	2.62076e+06	S	2.0	2.0	359798	S	4.0	11.0	1.06356e+07	S	3.0	13.0	1.56523e+07	S	3.0	10.0	1.52105e+07	S	3.0	15.0	1.28132e+07	S	1.0	9.0	1.88961e+07	S	4.0	9.0	1.90848e+07	S	3.0	6.0	6.11054e+06	S	3.0	14.0	2.22995e+07	S	4.0	17.0	1.83348e+07	S	1.0	4.0	3.05954e+06
19339	Rab3a	S	4.0	6.0	26430.1	S	5.0	6.0	256710	S	5.0	16.0	991762	S	6.0	18.0	308532	S	5.0	15.0	319202	S	5.0	21.0	748973	S	6.0	16.0	286447	S	7.0	18.0	362819	S	4.0	10.0	239880	S	6.0	17.0	268909	S	5.0	19.0	196286	S	5.0	13.0	280276
19340	Rab3d	S	7.0	11.0	363205	S	7.0	13.0	511249	S	7.0	22.0	1.14763e+06	S	10.0	24.0	717915	S	7.0	18.0	515507	S	7.0	24.0	694098	S	9.0	25.0	795028	S	10.0	23.0	808484	S	7.0	16.0	727054	S	8.0	22.0	577419	S	8.0	24.0	553525	S	7.0	19.0	563298
19341	Rab4a	S	3.0	6.0	28802.9	S	3.0	3.0	20014	S	5.0	13.0	217212	S	3.0	14.0	41841.4	A	3.0	10.0	8.31664	S	5.0	17.0	164726	S	6.0	14.0	94675	S	5.0	11.0	71162.9	S	4.0	7.0	46900.9	S	5.0	16.0	29043	S	6.0	20.0	91146.5	S	2.0	5.0	27979
19342	Rab4b	S	6.0	12.0	667880	S	7.0	10.0	842749	S	10.0	23.0	1.37589e+06	S	8.0	21.0	886047	S	9.0	22.0	1.0252e+06	S	11.0	28.0	1.35854e+06	S	9.0	23.0	925874	S	9.0	19.0	1.15715e+06	S	6.0	13.0	558041	S	7.0	25.0	1.17145e+06	S	8.0	26.0	1.0934e+06	S	6.0	13.0	683491
19344	Rab5b	S	9.0	25.0	2.76819e+06	S	8.0	24.0	2.74027e+06	S	10.0	59.0	3.90139e+06	S	9.0	36.0	3.80897e+06	S	10.0	42.0	4.17625e+06	S	10.0	51.0	4.24444e+06	S	9.0	57.0	4.83712e+06	S	10.0	48.0	4.48238e+06	S	10.0	29.0	3.37218e+06	S	10.0	51.0	4.06737e+06	S	10.0	53.0	4.76256e+06	S	8.0	37.0	4.49475e+06
19345	Rab5c	S	12.0	114.0	2.16182e+07	S	10.0	98.0	2.07606e+07	S	11.0	164.0	2.80638e+07	S	11.0	162.0	3.0784e+07	S	11.0	142.0	3.2224e+07	S	11.0	174.0	3.28805e+07	S	12.0	130.0	2.92431e+07	S	12.0	123.0	3.02972e+07	S	11.0	124.0	2.45596e+07	S	12.0	154.0	3.02351e+07	S	11.0	140.0	2.73337e+07	S	10.0	114.0	2.10103e+07
19346	Rab6a	S	15.0	42.0	5.85123e+06	S	9.0	27.0	3.96326e+06	S	17.0	47.0	1.58213e+07	S	15.0	40.0	1.91414e+07	S	14.0	39.0	1.90613e+07	S	14.0	50.0	1.82097e+07	S	14.0	51.0	2.33444e+07	S	16.0	52.0	2.37884e+07	S	14.0	40.0	9.78245e+06	S	14.0	52.0	2.52574e+07	S	15.0	51.0	2.14515e+07	S	14.0	43.0	7.16914e+06
19347	Dennd5a				14.2853	S	2.0	2.0	14.2853	S	3.0	3.0	1113.51	R	1.0	1.0	1019.23	S	2.0	3.0	17254.3	S	1.0	1.0	2119.06	S	3.0	4.0	21672	S	4.0	5.0	10539.3				14.2853	S	2.0	2.0	16097.6	S	2.0	4.0	9612.09				14.2853
19348	Kif20a	S	1.0	1.0	1120.42	R	2.0	2.0	22313.2				11.1874				9.37707				9.37707	A	1.0	1.0	4569.76	A	1.0	1.0	28167.9	A	1.0	1.0	473.016				9.37707				9.37707				9.37707				9.37707
19349	Rab7	S	16.0	120.0	4.21877e+07	S	16.0	97.0	4.01236e+07	S	17.0	157.0	5.39756e+07	S	16.0	156.0	5.37844e+07	S	19.0	163.0	6.01691e+07	S	18.0	188.0	5.95046e+07	S	18.0	157.0	5.44243e+07	S	17.0	143.0	5.7536e+07	S	18.0	137.0	4.83809e+07	S	15.0	171.0	5.6949e+07	S	17.0	147.0	5.58621e+07	S	17.0	122.0	4.82438e+07
[truncated: 6,961 more rows]
[truncated: 24 more columns]
